# Supplementary material for: Chinese CO2 emission flows have reversed since the global financial crisis
Source: Nat Commun. 2017 Nov 23;8:1712. doi: 10.1038/s41467-017-01820-w (PMC5700086; doi:10.1038/s41467-017-01820-w)
Supplement: Supplementary file 3 — Supplementary Data 1 [file 41467_2017_1820_MOESM3_ESM.xlsx]

## Sheet: Sheet1
Supplementary Data 1. Definition of world regions.
No.	Abbreviations	World regions	GTAP regions
1	CHN	China	China
2	EAS	East Asia (China excluded)	Korea Republic of
			Mongolia
			Rest of East Asia
3	EIT	Economies in Transition	Czech Republic
			Estonia
			Hungary
			Latvia
			Lithuania
			Poland
			Slovakia
			Slovenia
			Bulgaria
			Belarus
			Croatia
			Romania
			Russian Federation
			Ukraine
			Rest of Eastern Europe
			Rest of Europe
			Kazakhstan
			Kyrgyzstan
			Rest of Former Soviet Union
			Armenia
			Azerbaijan
			Georgia
4	LAM	Latin America and the Caribbean	Mexico
			Rest of North America
			Argentina
			Bolivia
			Brazil
			Chile
			Colombia
			Ecuador
			Paraguay
			Peru
			Uruguay
			Venezuela
			Rest of South America
			Costa Rica
			Guatemala
			Honduras
			Nicaragua
			Panama
			El Salvador
			Rest of Central America
			Dominican Republic
			Jamaica
			Puerto Rico
			Trinidad and Tobago
			Caribbean
5	MNA	Middle East and North Africa	Bahrain
			Iran Islamic Republic of
			Israel
			Jordan
			Kuwait
			Oman
			Qatar
			Saudi Arabia
			Turkey
			United Arab Emirates
			Rest of Western Asia
			Egypt
			Morocco
			Tunisia
			Rest of North Africa
6	NAM	North America	Canada
			United States of America
7	POECD	Pacific OECD-1990 Countries	Australia
			New Zealand
			Japan
8	PAS	South-East Asia and the Pacific	Rest of Oceania
			Brunei Darussalam
			Cambodia
			Indonesia
			Lao People's Democratic Republic
			Malaysia
			Philippines
			Singapore
			Thailand
			Viet Nam
			Rest of Southeast Asia
9	SAS	South Asia	Bangladesh
			India
			Nepal
			Pakistan
			Sri Lanka
			Rest of South Asia
10	SSA	Sub-Saharan Africa	Benin
			Burkina Faso
			Cameroon
			Cote d'Ivoire
			Ghana
			Guinea
			Nigeria
			Senegal
			Togo
			Rest of Western Africa
			Central Africa
			South Central Africa
			Ethiopia
			Kenya
			Madagascar
			Malawi
			Mauritius
			Mozambique
			Rwanda
			Tanzania United Republic of
			Uganda
			Zambia
			Zimbabwe
			Rest of Eastern Africa
			Botswana
			Namibia
			South Africa
			Rest of South African Customs Union
			Rest of the World
11	WEU	Western Europe	Austria
			Belgium
			Cyprus
			Denmark
			Finland
			France
			Germany
			Greece
			Ireland
			Italy
			Luxembourg
			Malta
			Netherlands
			Portugal
			Spain
			Sweden
			United Kingdom
			Switzerland
			Norway
			Rest of EFTA
