# Supplementary material for: Chinese CO2 emission flows have reversed since the global financial crisis
Source: Nat Commun. 2017 Nov 23;8:1712. doi: 10.1038/s41467-017-01820-w (PMC5700086; doi:10.1038/s41467-017-01820-w)
Supplement: Supplementary file 4 — Supplementary Data 2 [file 41467_2017_1820_MOESM4_ESM.xlsx]

## Sheet: Sheet1
Supplementary Data 2. Concordance of sectors for provincial IOTs and Chinese MRIO.
No.	Sectors for provincial IOTs	Sectors for Chinese MRIO	Aggregated sectors
1	Agriculture	Agriculture	Agriculture
2	Coal mining	Coal mining	Mining
3	Petroleum and gas	Petroleum and gas
4	Metal mining	Metal mining
5	Nonmetal mining	Nonmetal mining
6	Food processing and tobaccos	Food processing and tobaccos	Foods
7	Textile	Textile	Light Industry
8	Clothing, leather, fur, etc.	Clothing, leather, fur, etc.
9	Wood processing and furnishing	Wood processing and furnishing
10	Paper making, printing, stationery, etc.	Paper making, printing, stationery, etc.
11	Petroleum refining, coking, etc.	Petroleum refining, coking, etc.	Chemicals
12	Chemical industry	Chemical industry
13	Nonmetal products	Nonmetal products	Metal and Nonmetal Products
14	Metallurgy	Metallurgy
15	Metal products	Metal products
16	General machinery	General and specialist machinery
17	Specialist machinery
18	Transport equipment	Transport equipment	Equipment
19	Electrical equipment	Electrical equipment
20	Electronic equipment	Electronic equipment
21	Instrument and meter	Instrument and meter
22	Other manufacturing	Other manufacturing
23	Waster and flotsam
24	Repair service for metal products, machinery and equipment
25	Electricity and hot water production and supply	Electricity and hot water production and supply	Energy
26	Gas production and supply	Gas and water production and supply
27	Water production and supply
28	Construction	Construction	Construction
30	Transport and storage	Transport and storage	Transport
29	Wholesale and retailing	Wholesale and retailing	Wholesale and retailing
31	Hotel and restaurant	Hotel and restaurant	Other services
35	Leasing and commercial services	Leasing and commercial services
36	Scientific research	Scientific research
32	Information transfer and software	Other services
33	Banking
34	Real Estate Trade
37	Management of water conservancy, environment and public establishment
38	Resident services and other services
39	Education
40	Sanitation and social welfare
41	Culture, sports and entertainment
42	Public management and social organization
