# Supplementary material for: Chinese CO2 emission flows have reversed since the global financial crisis
Source: Nat Commun. 2017 Nov 23;8:1712. doi: 10.1038/s41467-017-01820-w (PMC5700086; doi:10.1038/s41467-017-01820-w)
Supplement: Supplementary file 5 — Supplementary Data 3 [file 41467_2017_1820_MOESM5_ESM.xlsx]

## Sheet: Sheet1
Supplementary Data 3. Concordance of sectors for Chinese MRIO and GTAP database.
No.	Sectors for GTAP database	No.	Sectors for Chinese MRIO
1	Paddy rice	1	Agriculture
2	Wheat
3	Cereal grains nec
4	Vegetables; fruit; nuts
5	Oil seeds
6	Sugar cane; sugar beet
7	Plant-based fibers
8	Crops nec
9	Bovine cattle; sheep and goats; horses
10	Animal products nec
11	Raw milk
12	Wool; silk-worm cocoons
13	Forestry
14	Fishing
15	Coal	2	Coal mining
16	Oil	3	Petroleum and gas
17	Gas
18	Minerals nec	4	Metal mining
		5	Nonmetal mining
19	Bovine meat products	6	Food processing and tobaccos
20	Meat products nec
21	Vegetable oils and fats
22	Dairy products
23	Processed rice
24	Sugar
25	Food products nec
26	Beverages and tobacco products
27	Textiles	7	Textile
28	Wearing apparel	8	Clothing, leather, fur, etc.
29	Leather products
30	Wood products	9	Wood processing and furnishing
31	Paper products; publishing	10	Paper making, printing, stationery, etc.
32	Petroleum; coal products	11	Petroleum refining, coking, etc.
33	Chemical; rubber; plastic products	12	Chemical industry
34	Non-metallic minerals	13	Nonmetal products
35	Ferrous metals	14	Metallurgy
36	Metals nec	15	Metal products
37	Metal products
38	Motor vehicles and parts	17	Transport equipment
39	Transport equipment nec
40	Electronic equipment	19	Electronic equipment
41	Machinery and equipment nec	16	General and specialist machinery
		18	Electrical equipment
		20	Instrument and meter
42	Manufactures nec	21	Other manufacturing
43	Electricity	22	Electricity and hot water production and supply
44	Gas manufacture; distribution	23	Gas and water production and supply
45	Water
46	Construction	24	Construction
47	Trade	26	Wholesale and retailing
		27	Hotel and restaurant
48	Transport nec	25	Transport and storage
49	Water transport
50	Air transport
51	Communication	28	Leasing and commercial services
52	Financial services nec
53	Insurance
54	Business services nec
57	Dwellings
55	Recreational and other services	29	Scientific research
56	Other services (government)	30	Other services
