# Supplementary material for: Chinese CO2 emission flows have reversed since the global financial crisis
Source: Nat Commun. 2017 Nov 23;8:1712. doi: 10.1038/s41467-017-01820-w (PMC5700086; doi:10.1038/s41467-017-01820-w)
Supplement: Supplementary file 6 — Supplementary Data 4 [file 41467_2017_1820_MOESM6_ESM.xlsx]

## Sheet: Sheet1
Supplementary Data 4. CO2 emission inventories for China’s 30 provinces in 2007

## Sheet: Beijing
	Raw Coal	Cleaned Coal	Other Washed Coal	Briquettes	Coke	Coke Oven Gas	Other Gas	Other Coking Products	Crude Oil	Gasoline	Kerosene	Diesel Oil	Fuel Oil	LPG	Refinery Gas	Other Petroleum Products	Natural Gas	Total
	Mt CO2	Mt CO2	Mt CO2	Mt CO2	Mt CO2	Mt CO2	Mt CO2	Mt CO2	Mt CO2	Mt CO2	Mt CO2	Mt CO2	Mt CO2	Mt CO2	Mt CO2	Mt CO2	Mt CO2	Mt CO2
Total Consumption	40.7734	0.000973438	0.115644	0.488798	6.88214	0.958118	6.04211	0.674485	0	4.70767	8.41038	5.92312	1.22753	1.24139	2.26676	0.558105	7.59064	87.8613
Farming, Forestry, Animal Husbandry, Fishery and Water Conservancy	0.836962	0	0	0	0	0	0	0	0	0.143703	0	0.257096	0	0.00187852	0	0	0	1.23964
Coal Mining and Dressing	0.0122931	0	0	0	0	0	0	0	0	0.00439012	0	0.00548615	0	0	0	0	0	0.0221694
Petroleum and Natural Gas Extraction	0	0	0	0	0	0	0	0	0	0.0011707	0	0.0362696	0	0	0	0	0	0.0374403
Ferrous Metals Mining and Dressing	0.0164071	0	0	0	0	0	0	0	0	0.0011707	0	0.029869	0	0	0	0	0	0.0474469
Nonferrous Metals Mining and Dressing	0	0	0	0	0	0	0	0	0	0	0	0.000304786	0	0	0	0	0	0.000304786
Nonmetal Minerals Mining and Dressing	0.0152317	0	0	4.65577e-05	0.0620636	0	0	0	0	0.0023414	0	0.0533376	0	0	0	0	0	0.133021
Other Minerals Mining and Dressing	0	0	0	0	0	0	0	0	0	0	0	0	0	0	0	0	0	0
Logging and Transport of Wood and Bamboo	0	0	0	0	0	0	0	0	0	0	0	0	0	0	0	0	0	0
Food Processing	0.0762566	0	0	4.83488e-05	0.000384295	0	0	0	0	0.0204872	0	0.0124962	0.00129232	0.00125234	0	0	0.00333521	0.115553
Food Production	0.0662191	0	0	2.79028e-05	0.000192147	0	0	0	0	0.0237066	0	0.0225542	0.0100514	0.00688789	0	0	0.00833802	0.137977
Beverage Production	0.195518	0	0	0	0	0	0	0	0	0.0152191	0	0.0118867	0.000143591	0.000313086	0	0	0	0.22308
Tobacco Processing	0	0	0	0	0	0	0	0	0	0.000292675	0	0	0	0	0	0	0.00500281	0.00529549
Textile Industry	0.0518533	0	0	4.67325e-06	0	0	0	0	0	0.0128777	0	0.0109723	0	0.000939258	0	0	0.0016676	0.0783148
Garments and Other Fiber Products	0.0675163	0	0	0.000135524	0.000192147	0	0	0	0	0.0222433	0	0.00914359	0	0.000626172	0	0	0	0.099857
Leather, Furs, Down and Related Products	0.00194572	0	0	0	0	0	0	0	0	0.0023414	0	0.000304786	0	0	0	0	0.00250141	0.0070933
Timber Processing, Bamboo, Cane, Palm Fiber & Straw Products	0.00332998	0	0	0	0	0	0	0	0	0.00439012	0	0.00243829	0	0	0	0	0.00250141	0.0126598
Furniture Manufacturing	0.0103705	0	0	3.17515e-05	0	0	0	0	0	0.0149264	0	0.00396222	0.000143591	0	0	0	0.000833802	0.0302683
Papermaking and Paper Products	0.0514244	0	0	5.29191e-06	0	0	0	0	0	0.0140484	0	0.0188967	0.00172309	0.000626172	0	0	0.0016676	0.0883917
Printing and Record Medium Reproduction	0.0202178	0	0	5.79705e-05	0	0	0	0	0	0.0319015	0.000303514	0.00975316	0	0.00407012	0	0	0.012507	0.0788111
Cultural, Educational and Sports Articles	0.0103229	0	0	0	0	0	0	0	0	0.00380477	0	0.00182872	0	0.000313086	0	0	0.000833802	0.0171033
Petroleum Processing and Coking	0.0923166	0	0	8.92329e-05	0	0	0	0	0	0.00380477	0.000303514	0.00822923	0.111283	0.220413	2.0966	0	0.200112	2.73315
Raw Chemical Materials and Chemical Products	0.330453	0	0.00738579	0.00067279	0	0	4.30736	0	0	0.0255425	0.00121406	0.0292488	0	0	0.00431165	0	0.0241803	4.73037
Medical and Pharmaceutical Products	0.0533442	0	0	3.76763e-05	0	0	0	0	0	0.00936559	0	0.00674973	0	0	0	0	0.0100056	0.0795028
Chemical Fiber	0.000301569	0	0	0	0	0	0	0	0	0.000425709	0	0.000899963	0	0	0	0	0.0016676	0.00329484
Rubber Products	0.0173905	0	0	1.28151e-06	0	0	0	0	0	0.00383138	0	0.000899963	0	0	0	0	0	0.0221231
Plastic Products	0.021713	0	0	5.25417e-05	0	0	0	0	0	0.0123455	0	0.0119245	0	0	0	0	0.000833802	0.0468694
Nonmetal Mineral Products	1.32882	0	0	0.000939129	0.0905014	0	0	0	0	0.038633	0	0.346237	0.106114	0.00782715	0	0	0.0625351	1.98161
Smelting and Pressing of Ferrous Metals	1.95705	0.000954344	8.58131e-05	1.38533e-05	6.63831	0.865357	0	0.00164685	0	0.0102436	0.000303514	0.122219	0.00402055	0	0	0	0.0416901	9.6419
Smelting and Pressing of Nonferrous Metals	0.00488168	1.39179e-08	0	7.55632e-06	0.00557227	0	0	0	0	0.00409744	0	0.00365743	0.00129232	0.000939258	0	0	0	0.020448
Metal Products	0.0321682	0	0	6.22212e-05	0.00441939	0	0	0	0	0.0430232	0	0.0204207	0	0.0140889	0	0	0.00833802	0.122521
Ordinary Machinery	0.0408885	0	0	9.21069e-05	0.0645615	0	0	0	0	0.0348283	0.000303514	0.0289547	0.00129232	0.00313086	0	0	0.00500281	0.179055
Equipment for Special Purposes	0.0920959	0	4.14527e-06	0.000136936	0.00883878	0.00330118	0	0	0	0.0333649	0.000303514	0.017068	0	0.000626172	0	0	0.0108394	0.166579
Transportation Equipment	0.169803	0	0	3.38052e-05	0.00576442	0	0	0	0	0.0421451	0.00333866	0.0609572	0.000861547	0.00187852	0	0	0.0375211	0.322304
Electric Equipment and Machinery	0.0159872	3.84929e-08	0	7.61842e-05	0.000192147	0	0	0	0	0.0263407	0	0.00426701	0.000143591	0.00156543	0	0	0.0100056	0.0585779
Electronic and Telecommunications Equipment	0.00358501	0	0	3.67448e-06	0.00076859	0	0	0	0	0.023414	0.000303514	0.00396222	0	0.0021916	0	0	0.0333521	0.0675807
Instruments, Meters, Cultural and Office Machinery	0.00363345	0	0	2.93958e-06	0	0	0	0	0	0.0158044	0	0.000609572	0	0.000313086	0	0	0.00250141	0.0228649
Other Manufacturing Industry	0.0466535	1.90421e-05	0	0.000244965	0.000384295	0	0	0	0	0.00702419	0	0.00579094	0	0.00156543	0	0	0.0016676	0.06335
Scrap and waste	0.00123882	0	0	0	0	0.00172711	0	0	0	0.000585349	0	0.00335265	0	0	0	0	0	0.00690392
Production and Supply of Electric Power, Steam and Hot Water	29.6267	0	0.108168	0.485942	0	0.0877329	1.73475	0.672838	0	0.0283894	0	0.0352664	0.989171	0.000626172	0.165851	0.558105	2.47763	36.9711
Production and Supply of Gas	9.79529e-05	0	0	0	0	0	0	0	0	0.0140484	0	0.0188967	0	0	0	0	0.0325183	0.0655613
Production and Supply of Tap Water	0.00156725	0	0	3.04606e-05	0	0	0	0	0	0.0035121	0	0.0021335	0	0.000313086	0	0	0.0016676	0.00922399
Construction	0.262547	0	0	0	0	0	0	0	0	0.25492	0	0.577925	0	0.0203506	0	0	0.0756255	1.19137
Transportation, Storage, Post and Telecommunication Services	0.399242	0	0	0	0	0	0	0	0	1.53771	8.39339	3.17519	0	0.0200375	0	0	0.462396	13.988
Wholesale, Retail Trade and Catering Services	0.880996	0	0	0	0	0	0	0	0	0.847	0.000303514	0.374971	0	0.864431	0	0	1.20785	4.17555
Others	3.95409	0	0	0	0	0	0	0	0	1.36825	0.0103195	0.576688	0	0.0641826	0	0	2.84352	8.81706

## Sheet: Tianjin
	Raw Coal	Cleaned Coal	Other Washed Coal	Briquettes	Coke	Coke Oven Gas	Other Gas	Other Coking Products	Crude Oil	Gasoline	Kerosene	Diesel Oil	Fuel Oil	LPG	Refinery Gas	Other Petroleum Products	Natural Gas	Total
	Mt CO2	Mt CO2	Mt CO2	Mt CO2	Mt CO2	Mt CO2	Mt CO2	Mt CO2	Mt CO2	Mt CO2	Mt CO2	Mt CO2	Mt CO2	Mt CO2	Mt CO2	Mt CO2	Mt CO2	Mt CO2
Total Consumption	56.5715	2.30153	0	0	19.2084	0.666417	1.08161	0.350702	0.363381	3.2522	0.588211	7.61482	2.83977	0.298371	0.873425	0	2.24068	98.2511
Farming, Forestry, Animal Husbandry, Fishery and Water Conservancy	0.281125	0	0	0	0	0	0	0	0	0.133752	0.00182109	0.50058	0	0	0	0	0	0.917278
Coal Mining and Dressing	0	0	0	0	0	0	0	0	0	0.000292675	0	0	0	0	0	0	0	0.000292675
Petroleum and Natural Gas Extraction	0.235555	0	0	0	0	0	0	0	0.351969	0.0365843	0.0154583	0	0	0.0017509	0	0	0.246323	0.88764
Ferrous Metals Mining and Dressing	0	0	0	0	0	0	0	0	0	0	0	0	0	0	0	0	0	0
Nonferrous Metals Mining and Dressing	0.0311406	0	0	0	0	0	0	0	0	0.000585349	0.000100444	0	0	0	0	0	0	0.0318264
Nonmetal Minerals Mining and Dressing	0.0479966	0	0	0	0	0	0	0	0	0.00175605	0.000150665	0	0	0	0	0	0	0.0499033
Other Minerals Mining and Dressing	0	0	0	0	0	0	0	0	0	0	0	0	0	0	0	0	0	0
Logging and Transport of Wood and Bamboo	0	0	0	0	0	0	0	0	0	0	0	0	0	0	0	0	0	0
Food Processing	0.122654	0.000135993	0	0	0	0	0	0	0	0.00526814	0.000492174	0	0	0	0	0	0.00432146	0.132871
Food Production	0.160532	0.000879421	0	0	0	0	0.000102614	0	0	0.00439012	0.000110488	0.0156167	5.05284e-05	0.00190264	0	0	0.0172858	0.20087
Beverage Production	0.627698	0	0	0	0	0	0	0	0	0.00175605	0.000291286	0	0	0	0	0	0.00216073	0.631906
Tobacco Processing	0.0310796	0	0	0	0	0	0	0	0	0	0	0	0	0	0	0	0	0.0310796
Textile Industry	0.30432	0	0	0	0	0	0	0	0	0.00439012	8.03549e-05	0	0.000596235	0.000653669	0	0	0.0108036	0.320844
Garments and Other Fiber Products	0.108392	5.09875e-05	0	0	0	0	0	0	0	0.00790221	0.000150665	0	8.08455e-06	0.000373525	0	0	0.00432146	0.121199
Leather, Furs, Down and Related Products	0.0234092	0	0	0	0	0	0	0	0	0.00146337	4.01774e-05	0	0	0	0	0	0	0.0249128
Timber Processing, Bamboo, Cane, Palm Fiber & Straw Products	0.0292759	0	0	0	0	0	0	0	0	0.00204872	0.000100444	0	0	0	0	0	0.00432146	0.0357465
Furniture Manufacturing	0.0392658	0	0	0	0.00143829	0	0	0	0	0.00409744	6.02662e-05	0	0	0.00451732	0	0	0.00216073	0.0515398
Papermaking and Paper Products	0.189669	0	0	0	0	0	0	0	0	0.00556082	0.000170754	0.00186468	0.0019888	2.91816e-06	0	0	0.00432146	0.203578
Printing and Record Medium Reproduction	0.0199798	0	0	0	0	0	0	0	0	0.00321942	3.01331e-05	0	2.02114e-06	0	0	0	0.00216073	0.0253921
Cultural, Educational and Sports Articles	0.0374621	0	0	0	0.00143829	0	0	0	0	0.00263407	5.02218e-05	0	0	2.33453e-05	0	0	0	0.041608
Petroleum Processing and Coking	0.154843	0.644524	0	0	0	0.128864	0	0	0	0.00204872	0.000401774	0.25919	0.836987	0.0985377	0.873425	0	0.00216073	3.00098
Raw Chemical Materials and Chemical Products	1.78249	8.93568e-05	0	0	0.0437242	0	0.00291718	4.54774e-05	0	0.0207799	0.0013359	0.393913	0.217784	0.000510679	0	0	0.222555	2.68615
Medical and Pharmaceutical Products	0.256352	0	0	0	0	0	0	0	0	0.00556082	0.000261153	0	0	2.91816e-06	0	0	0.00864292	0.27082
Chemical Fiber	0.00561787	0	0	0	0	0	0	0	0	0.000878024	2.00887e-05	0	0	0	0	0	0	0.00651599
Rubber Products	0.270397	1.44903e-05	0	0	0	0	0	0	0	0.00614617	0.000140621	0.0316995	0.0148614	0.000297653	0	0	0.0496968	0.373254
Plastic Products	0.0900338	0	0	0	0	0	0	0	0.00060063	0.00995094	0.000241065	0	0	4.37725e-05	0	0	0.0151251	0.115995
Nonmetal Mineral Products	1.62527	0	0	0	0.00172595	0.00735822	0.00105546	0.00438165	0.0108113	0.00995094	0.00216958	0.0403236	0.0225114	0.000496088	0	0	0.14909	1.87515
Smelting and Pressing of Ferrous Metals	5.13721	1.64581	0	0	18.9213	0.44718	0.624291	0.346235	0	0.0111216	0.00152674	0.0596696	0.0466115	0.000962994	0	0	0.522896	27.7648
Smelting and Pressing of Nonferrous Metals	0.0720624	0	0	0	0.00316425	0	0	0	0	0.0023414	0.00016071	0.0100226	0.00158659	4.37725e-05	0	0	0.0172858	0.106668
Metal Products	0.283307	7.01703e-05	0	0	0.049765	0	0	3.95456e-05	0	0.0216579	0.000914037	0.0435868	2.02114e-06	0.00149702	0	0	0.0280895	0.428929
Ordinary Machinery	0.15543	0	0	0	0.173171	0	0	0	0	0.0204872	0.000421863	0.000233084	0.000163712	0.00281895	0	0	0.0129644	0.36569
Equipment for Special Purposes	0.0462051	0	0	0	0.00345191	0	0	0	0	0.0114143	0.00039173	0.000466169	3.63805e-05	0.000968831	0	0	0.00216073	0.0650952
Transportation Equipment	0.269883	1.10795e-05	0	0	0.0048902	0	0	0	0	0.0313162	0.00105466	0	0.000406248	0.0077915	0	0	0.047536	0.362889
Electric Equipment and Machinery	0.183407	0	0	0	0.000575318	0	0	0	0	0.0137557	0.000451996	0.00163159	0.000206156	0.0119149	0	0	0.0259287	0.237872
Electronic and Telecommunications Equipment	0.0505854	0	0	0	0	0	0.000337161	0	0	0.0105363	0.000341508	0.000233084	0.000921638	0.000227617	0	0	0.0756255	0.138808
Instruments, Meters, Cultural and Office Machinery	0.0073476	0	0	0	0	0	0	0	0	0.0035121	3.01331e-05	0.000233084	0.000137437	0	0	0	0.00648219	0.0177425
Other Manufacturing Industry	0.0488898	1.38494e-05	0	0	0	0	0	0	0	0.00263407	4.01774e-05	0.000699253	0	0.000189681	0	0	0	0.0524669
Scrap and waste	0.00015055	0	0	0	0.00373957	0	0	0	0	0	4.01774e-05	0.000466169	0.000351678	0	0	0	0	0.00474814
Production and Supply of Electric Power, Steam and Hot Water	41.8662	0.00993621	0	0	0	0.0830139	0.452905	0	0	0.00848756	0.000683017	0.000233084	0.0644524	2.91816e-06	0	0	0.166376	42.6523
Production and Supply of Gas	0.000857082	0	0	0	0	0	0	0	0	0.0023414	1.00444e-05	0	0	3.5018e-05	0	0	0.00864292	0.0118865
Production and Supply of Tap Water	0.00628527	0	0	0	0	0	0	0	0	0.000878024	0	0	0	0	0	0	0	0.00716329
Construction	0.364476	0	0	0	0	0	0	0	0	0.0652664	0.000607029	0.640421	0.0142574	0.00500938	0	0	0	1.09004
Transportation, Storage, Post and Telecommunication Services	0.226613	0	0	0	0	0	0	0	0	1.44054	0.499888	2.90819	1.61584	0	0	0	0	6.69108
Wholesale, Retail Trade and Catering Services	0.579626	0	0	0	0	0	0	0	0	0.887097	0.00880192	2.44412	0	0.103005	0	0	0.566111	4.58876
Others	0.798485	0	0	0	0	0	0	0	0	0.447792	0.0491693	0.261428	0	0.0547901	0	0	0.0151251	1.62679

## Sheet: Hebei
	Raw Coal	Cleaned Coal	Other Washed Coal	Briquettes	Coke	Coke Oven Gas	Other Gas	Other Coking Products	Crude Oil	Gasoline	Kerosene	Diesel Oil	Fuel Oil	LPG	Refinery Gas	Other Petroleum Products	Natural Gas	Total
	Mt CO2	Mt CO2	Mt CO2	Mt CO2	Mt CO2	Mt CO2	Mt CO2	Mt CO2	Mt CO2	Mt CO2	Mt CO2	Mt CO2	Mt CO2	Mt CO2	Mt CO2	Mt CO2	Mt CO2	Mt CO2
Total Consumption	255.899	8.85103	8.17285	0.718195	145.829	6.56176	23.0082	4.11444	1.08238	6.80476	0.143292	15.9034	1.51201	0.160092	1.13906	0	2.52741	482.428
Farming, Forestry, Animal Husbandry, Fishery and Water Conservancy	0.356091	0	0	0.0050375	0.00201361	0	0	0	0	0.242335	0.00303514	0.74097	0.0136238	0.00500938	0	0	0	1.36811
Coal Mining and Dressing	34.0022	1.15301	3.14224	0	0.396053	0.0450807	0	0	1.61184e-07	0.0698218	0.0272992	0.179868	0.000215924	1.04023e-05	0	0	0.041064	39.0569
Petroleum and Natural Gas Extraction	0.0165127	0	0	0	0	0.000707114	0	0	0.0252652	0.0575592	0	0.0653918	0	5.20113e-05	0	0	0.429606	0.595094
Ferrous Metals Mining and Dressing	0.494125	0.000236788	0	0.000203351	0.0524044	0	0	0.0443927	0	0.234255	0.00027637	1.36808	0.00603471	0	0	0	0	2.2
Nonferrous Metals Mining and Dressing	0.0127187	0.00029476	0	0	0.000387958	0	0	0	0	0.0240902	0.00200522	0.060295	0.000134022	0	0	0	0	0.0999259
Nonmetal Minerals Mining and Dressing	0.0843398	0	0	7.13511e-05	0.015223	0	0	0	0	0.0159404	3.07078e-05	0.0631647	0	0	0	0	0	0.17877
Other Minerals Mining and Dressing	0	0	0	0	0	0	0	0	0	0	0	0	0	0	0	0	0	0
Logging and Transport of Wood and Bamboo	0	0	0	0	0	0	0	0	0	0	0	0	0	0	0	0	0	0
Food Processing	1.35378	0	0.1746	0.000482817	0.0179837	0	0	0	0	0.0911701	3.07078e-06	0.0683426	0.00319046	0.000102289	0	0	0.000435604	1.71009
Food Production	0.49077	0	0	0.000630088	0.0085501	0	0	0	0	0.0246574	0	0.0259771	0	0	0	0	0.00405447	0.554639
Beverage Production	0.324879	0	0	0	0	0	0	0	0	0.0769789	9.21233e-06	0.0307433	0.00794824	0	0	0	0	0.440558
Tobacco Processing	0.0208831	0	0	0	0	0	0	0	0	0.00216509	3.07078e-06	0.00654417	0	0	0	0	0.00532777	0.0349232
Textile Industry	0.478067	3.48708e-05	4.57566e-05	0.000657275	0.0140015	0.00178088	0.0279566	0.000294949	2.41776e-07	0.0602916	0.00011976	0.0226956	0.000439294	0	0	0	0.00757281	0.613958
Garments and Other Fiber Products	0.0554443	0	0	0.000344287	0.00165445	6.11086e-05	0	0.0103232	0	0.0212444	9.21233e-06	0.0144109	0	0	0	0	0.000569636	0.104062
Leather, Furs, Down and Related Products	0.215503	0	0	1.2992e-05	0.000102621	0	0	0	0	0.0582683	1.84247e-05	0.0198883	0	0	0	0	0.000301572	0.294095
Timber Processing, Bamboo, Cane, Palm Fiber & Straw Products	0.213246	0	0	0.000161709	0.000125148	0	0	0	0	0.0161956	0	0.0191522	0	0	0	0	0.000385342	0.249266
Furniture Manufacturing	0.0695024	0	0	0	0.000525621	0	0	0	1.12829e-06	0.0239956	0	0.00908948	0	0.000195909	0	0	0.000217802	0.103528
Papermaking and Paper Products	0.931695	0.00126893	0.0873783	0.00439675	0.00186971	0	0	0.0326007	0	0.0608211	7.98402e-05	0.0428397	0	0	0	0	0.00117278	1.16412
Printing and Record Medium Reproduction	0.0241346	0	0.000148014	7.21916e-05	0.00088855	0	0	0	0	0.0263025	4.91324e-05	0.00759848	0	1.90708e-05	0	0	0.00221153	0.0614241
Cultural, Educational and Sports Articles	0.00703838	0	0	0	0.00256303	0	0	0	0	0.0102109	3.07078e-05	0.00291337	0	0	0	0	0.0014576	0.024214
Petroleum Processing and Coking	0.80554	4.69792	0.146753	0.00127652	0.000300355	1.08573	0.0884287	0.359655	1.05681	0.0254327	0	0.136461	0.0896346	0.000814844	0.998352	0	0.0173069	9.51041
Raw Chemical Materials and Chemical Products	0.0493459	0	0.0337886	0	0.281318	0	0.0519066	0.988052	0	0.369414	0.00266365	0.0990433	0	0	0.00872693	0	0.912004	2.79626
Medical and Pharmaceutical Products	0.00207386	0	0.000171163	0	9.45002e-05	0	0	0	0	0.0160002	5.5034e-06	0.00589892	0	0	0	0	0.00276441	0.0270086
Chemical Fiber	0.0012089	0	0	0	0.000101769	0	0	0	0	0.00358691	0	0.00175054	0	0	0	0	0.000770684	0.0074188
Rubber Products	0.00243572	0	0	0	0.000274051	0	0	0	0	0.0441978	2.56825e-05	0.00543173	0	0	0	0	0.00376965	0.0561347
Plastic Products	0.00293351	0	0.000180672	0	0.000718565	0	0	0.000294949	0	0.0762828	7.33787e-06	0.0335304	0	0	0	0	0.00345132	0.1174
Nonmetal Mineral Products	6.96336	0.00505926	0.0181909	0.0828422	0.226583	0.24158	0.016038	0.332027	0.000294241	0.126615	0.00166743	0.342705	1.07994	0.0122955	0	0	0.489501	9.9387
Smelting and Pressing of Ferrous Metals	7.77755	2.99269	1.32722	0.541849	142.857	4.257	14.0026	2.31109	0	0.0516785	0.00031629	0.546373	0.213955	0.0379665	0	0	0.160989	177.078
Smelting and Pressing of Nonferrous Metals	0.13905	0.000489804	0.00461184	4.89847e-05	0.117341	0	0	0.0298193	5.23848e-06	0.0223505	0.000187317	0.0328831	0.00135511	2.60057e-05	0	0	0.0274095	0.375578
Metal Products	0.317921	1.97071e-05	6.92336e-05	0.000778127	0.174206	0	0	0	0	0.134557	0.000377706	0.096734	0.000416957	0.00415744	0	0	0.0389028	0.768139
Ordinary Machinery	0.344434	0	0.00364747	0.00867468	1.37013	0.0065037	0.0135115	0	4.83552e-06	0.131201	0.0016705	0.0952056	9.67936e-05	0.000778436	0	0	0.0189488	1.99481
Equipment for Special Purposes	0.198828	0	0	7.17548e-05	0.0576706	0.0759056	0	0	0	0.108907	0.000319361	0.0591658	0.000122853	0.000986481	0	0	0.0270912	0.529068
Transportation Equipment	0.209816	4.84601e-06	8.76374e-06	0.0032419	0.10155	0.00340462	0.00587694	0.00589898	0	0.113927	0.00232151	0.179899	0	0.00476077	0	0	0.0487206	0.679432
Electric Equipment and Machinery	0.109298	0	0	0.000446997	0.0686611	0	0	0	8.0592e-08	0.0525578	0.00148011	0.0351165	0.000439294	0.00639739	0	0	0.0120964	0.286493
Electronic and Telecommunications Equipment	0.0266384	0	0.0010867	2.64669e-05	0	0.00451331	0	0	2.41776e-07	0.0129811	3.07078e-06	0.00139742	0.00284424	0.000577326	0	0	0.0528421	0.10291
Instruments, Meters, Cultural and Office Machinery	0.0274545	0	0	0	0.00588695	0	0	0	0	0.0119978	8.90526e-05	0.00182164	0	8.66855e-06	0	0	0	0.0472587
Other Manufacturing Industry	0.0139915	0	0	0	0.00494584	0	0	0	0	0.0205258	0	0.0190586	0	1.2136e-05	0	0	0.00185969	0.0603936
Scrap and waste	0.00437396	0	0	0	0.0132356	0.000323003	0	0	0	0.00156	0	0.0204622	0	0	0	0	0.00234556	0.0423004
Production and Supply of Electric Power, Steam and Hot Water	194.752	0	3.23271	0	0.000962043	0.703253	8.80185	0	0	0.141381	2.14954e-05	0.357772	0.0172855	6.93484e-06	0.131983	0	0	208.139
Production and Supply of Gas	0.00608747	0	0	0	0	0.00412919	0	0	0	0.00739345	0	0.00864655	0	2.60057e-05	0	0	0.00614872	0.0324314
Production and Supply of Tap Water	0.0160511	0	0	0	0	9.60278e-05	0	0	0	0.0122625	0	0.00627592	0	0	0	0	0.000536128	0.0352217
Construction	0.600554	0	0	0.0104948	0.00115064	0	0	0	0	0.154825	0.00303514	0.439013	0.00982179	0.00250469	0	0	0	1.2214
Transportation, Storage, Post and Telecommunication Services	0.642471	0	0	0.00448774	0.00152459	0	0	0	0	2.84387	0.0810748	10.1576	0.0134337	0.00132748	0	0	0.0755823	13.8214
Wholesale, Retail Trade and Catering Services	0.667696	0	0	0.0242169	0.00867579	0.00359727	0	0	0	0.310469	0.00126262	0.264484	0.0401997	0.0273512	0	0	0.042696	1.39065
Others	3.06746	0	0	0.0276686	0.0229523	0.128095	0	0	0	0.89449	0.0137947	0.208734	0.01088	0.0547055	0	0	0.0872935	4.51607

## Sheet: Shanxi
	Raw Coal	Cleaned Coal	Other Washed Coal	Briquettes	Coke	Coke Oven Gas	Other Gas	Other Coking Products	Crude Oil	Gasoline	Kerosene	Diesel Oil	Fuel Oil	LPG	Refinery Gas	Other Petroleum Products	Natural Gas	Total
	Mt CO2	Mt CO2	Mt CO2	Mt CO2	Mt CO2	Mt CO2	Mt CO2	Mt CO2	Mt CO2	Mt CO2	Mt CO2	Mt CO2	Mt CO2	Mt CO2	Mt CO2	Mt CO2	Mt CO2	Mt CO2
Total Consumption	194.572	0	16.4171	0.988997	67.4379	19.2454	7.67376	3.65294	0	3.46234	0.350256	8.41426	0.455921	0.0601125	0	0	1.24242	323.974
Farming, Forestry, Animal Husbandry, Fishery and Water Conservancy	1.64976	0	0	0	0.143829	0	0	0	0	0.344771	0.00121406	1.12306	0	0	0	0	0	3.26263
Coal Mining and Dressing	3.07856	0	4.93495	0.343918	1.15495	0.366683	0.0930719	0.0210193	0	0.160386	0.0252495	0.859006	0.000480529	0	0	0	0.218649	11.2569
Petroleum and Natural Gas Extraction	0	0	0	0	0	0	0	0	0	0	0	0.000907033	0	0	0	0	0	0.000907033
Ferrous Metals Mining and Dressing	0.0171584	0	0	2.30131e-05	0.372231	0.0169443	0	0	0	0.0114143	0.00466399	0.151322	0	0	0	0	0	0.573756
Nonferrous Metals Mining and Dressing	0.0050535	0	0	0	0	0	0	0	0	0.0011707	0.000247645	0.00337465	0	0	0	0	0	0.00984649
Nonmetal Minerals Mining and Dressing	0.00938227	0	0	4.31496e-05	0.00143829	0.000797378	0	0	0	0.000878024	0.000330194	0.00147202	0	0	0	0	0	0.0143413
Other Minerals Mining and Dressing	0	0	0	0	0	0	0	0	0	0	0	0	0	0	0	0	0	0
Logging and Transport of Wood and Bamboo	0	0	0	0	0	0	0	0	0	0	0	0	0	0	0	0	0	0
Food Processing	0.0499411	0	0.000255446	0.00139496	0.00661615	0	0.00779746	0.000268617	0	0.00321942	0.000113504	0.00222635	0.000652658	3.09965e-06	0	0	0.000802123	0.0732909
Food Production	0.0420266	0	0.0157595	0.00254543	0.00143829	0.000321166	0	0	0	0.00468279	5.15928e-05	0.00216527	0	1.54983e-05	0	0	0.00264229	0.0716485
Beverage Production	0.0911306	0	0.00104691	0	0.000287659	0	0.00161756	0	0	0.00146337	2.06371e-05	0.00136513	0	0	0	0	0	0.0969319
Tobacco Processing	0.00209277	0	0	0	0	0	0	0	0	0.000292675	0	0.000128267	0	0	0	0	0	0.00251371
Textile Industry	0.0333827	0	0	0.00102354	0.00201361	0	0	0	0	0.0011707	5.15928e-05	0.00104752	0	0.000499044	0	0	0	0.0391887
Garments and Other Fiber Products	0.00254845	0	0	0.000312847	0	0	0	0	0	0.000878024	4.12742e-05	0.000274858	0	0	0	0	0	0.00405545
Leather, Furs, Down and Related Products	0.000233446	0	0	0	0	0	0	0	0	0.000585349	0	0	0	0	0	0	0	0.000818795
Timber Processing, Bamboo, Cane, Palm Fiber & Straw Products	0.0074769	0	0	0	0	0	0	0	0	0.00146337	1.03186e-05	0.000409234	0	0	0	0	0	0.00935982
Furniture Manufacturing	0.00114151	0	0	5.79777e-05	0	0	0	0	0	0.0011707	0	4.88637e-05	0	0	0	0	0	0.00241905
Papermaking and Paper Products	0.0427306	0	0.136971	0.000411432	0.000862977	0.0114402	0	0	0	0.000585349	5.15928e-05	0.00287074	0	0	0	0	0	0.195924
Printing and Record Medium Reproduction	0.0021879	0	0.00249863	0.000370219	0	0	0	0	0	0.000292675	2.06371e-05	0.00106889	0	9.29895e-06	0	0	0	0.00644825
Cultural, Educational and Sports Articles	0.00298695	0	0	0	0.0218621	0.000465137	0	0	0	0.00321942	0.000123823	0.001188	0	2.16976e-05	0	0	0	0.0298671
Petroleum Processing and Coking	24.6171	0	2.73175	0.0530862	1.85511	10.6881	0.165447	1.45713	0	0.0942412	0.00970976	0.253297	0.000921611	0	0	0	0	41.9259
Raw Chemical Materials and Chemical Products	0	0	0.79649	0.162998	2.21638	0.948082	0.0711519	1.90377	0	0.0450719	0.00367341	0.0398025	0.0964464	0	0	0	0.021673	6.30554
Medical and Pharmaceutical Products	0	0	0	0.000420525	0.000458044	0.000409763	0	0	0	0.00321942	0.000804848	0.00269056	0	0	0	0	0	0.00800316
Chemical Fiber	0	0	0	0	0	0	0	0	0	0	0	7.94035e-05	0	0	0	0	0	7.94035e-05
Rubber Products	0	0	0	0	0.000183218	0.025649	0	0	0	0.000585349	2.06371e-05	0.00178658	0	0	0	0	0	0.0282248
Plastic Products	0	0	0	0	0.00082448	0	0	0	0	0.00643884	2.06371e-05	0.000641336	0	0.000158082	0	0	0.000157279	0.00824066
Nonmetal Mineral Products	1.60919	0	0.0234315	0.0311339	0.576468	0.361079	0.360467	0.165965	0	0.0184385	0.00330194	0.11501	0.271868	0.00952213	0	0	0.112344	3.65822
Smelting and Pressing of Ferrous Metals	3.31672	0	0.153874	0.336877	56.7485	2.58118	1.39533	0.00435919	0	0.0687785	0.00898747	0.308663	3.58603e-06	0	0	0	0.251961	65.1752
Smelting and Pressing of Nonferrous Metals	2.2152	0	0.0292333	0.0363887	0.717997	0.682256	0.739888	0.100425	0	0.0131704	0.00247645	0.0500884	0	0.000303766	0	0	0.212012	4.79944
Metal Products	0.0227076	0	0	0.000766148	0.691244	0.000952423	0	0	0	0.00526814	0.000134141	0.00356705	0	3.09965e-06	0	0	9.43674e-05	0.724737
Ordinary Machinery	0.0675221	0	0	0.00440624	1.17192	0.000841676	0.0205306	0	0	0.0105363	0.000763573	0.0177253	0.00286524	0.00417213	0	0	0.00283102	1.30412
Equipment for Special Purposes	0.0772097	0	0.0772103	0.00260291	0.0535046	0.096682	0.478797	0	0	0.00995094	0.000319875	0.00852061	0	6.1993e-05	0	0	0.00150988	0.80637
Transportation Equipment	0.0242576	0	0.0447292	0.00127549	0.192156	0.0016169	0	0	0	0.00526814	0.000227008	0.00577813	2.86883e-05	0.000282068	0	0	0.0270363	0.302656
Electric Equipment and Machinery	0.0073044	0	0	0	0.00345191	0	0.000642876	0	0	0.00175605	0.000113504	0.00161861	0.00322743	0	0	0	0	0.0181148
Electronic and Telecommunications Equipment	0.0179413	0	0.0174766	0.0027146	0	0.00942456	0.000663614	0	0	0.0035121	6.19114e-05	0.00225384	0	0.0303456	0	0	0	0.0843941
Instruments, Meters, Cultural and Office Machinery	0.000193751	0	0	0	0.000287659	0	0	0	0	0.000585349	1.03186e-05	0.000198509	0	0	0	0	0	0.00127559
Other Manufacturing Industry	0.00215063	0	0	0	0.00172595	0	0	0	0	0.000585349	2.06371e-05	0.000192401	0	0	0	0	0	0.00467497
Scrap and waste	0.00206434	0	0	0	0.000575318	0	0	0	0	0.000878024	1.03186e-05	0	0	0	0	0	0	0.003528
Production and Supply of Electric Power, Steam and Hot Water	154.262	0	7.45138	0	0	3.01435	4.33835	0	0	0.0362917	0.00571648	0.179015	0.049645	0	0	0	0.198402	169.535
Production and Supply of Gas	0.0190192	0	0	0	0	0	0	0	0	0.000585349	1.03186e-05	2.44319e-05	0	0	0	0	0	0.0196393
Production and Supply of Tap Water	0.00936268	0	0	0	0	0	0	0	0	0.00292675	2.06371e-05	0.000436719	0	0	0	0	0	0.0127468
Construction	0.974236	0	0	0	0.178349	0	0	0	0	0.15102	0.000910543	0.204192	0.0297822	0.00187852	0	0	0	1.54037
Transportation, Storage, Post and Telecommunication Services	0.798923	0	0	0	0	0	0	0	0	1.8339	0.267093	4.74437	0	0	0	0	0.11884	7.76313
Wholesale, Retail Trade and Catering Services	0.953851	0	0	0.00622605	1.32323	0.438129	0	0	0	0.166825	0.0063738	0.120659	0	0.010958	0	0	0.047536	3.07379
Others	0.537492	0	0	0	0	0	0	0	0	0.444865	0.00728435	0.201717	0	0.00187852	0	0	0.0259287	1.21917

## Sheet: InnerMongolia
	Raw Coal	Cleaned Coal	Other Washed Coal	Briquettes	Coke	Coke Oven Gas	Other Gas	Other Coking Products	Crude Oil	Gasoline	Kerosene	Diesel Oil	Fuel Oil	LPG	Refinery Gas	Other Petroleum Products	Natural Gas	Total
	Mt CO2	Mt CO2	Mt CO2	Mt CO2	Mt CO2	Mt CO2	Mt CO2	Mt CO2	Mt CO2	Mt CO2	Mt CO2	Mt CO2	Mt CO2	Mt CO2	Mt CO2	Mt CO2	Mt CO2	Mt CO2
Total Consumption	242.066	0.194691	5.53308	0.254537	27.3087	2.41893	9.98777	4.08851	0.293642	6.61679	0.186054	17.5111	0.228255	0.00950132	0.170883	0	3.64024	320.509
Farming, Forestry, Animal Husbandry, Fishery and Water Conservancy	1.50015	0	0.433308	0	0.123406	0	0	0	0	0.731979	0	1.63416	0	0	0	0	0	4.423
Coal Mining and Dressing	2.6735	0.00708797	0.0131768	0.0133916	0.338647	0	0	0	0	0.0684669	0	1.16814	0	0	0	0	0	4.28241
Petroleum and Natural Gas Extraction	0.00991822	0	0	0	0	0	0	0	0.0195404	0	0	0.0310519	0	0	0	0	0	0.0605105
Ferrous Metals Mining and Dressing	0.0619794	0	0	0	0.0859788	0	0	0	0	0.0403175	0	0.259063	0	0	0	0	0	0.447338
Nonferrous Metals Mining and Dressing	0.0898679	0	0	0	0.0661497	0	0	0	0	0	0	0.10028	0	0	0	0	0	0.256297
Nonmetal Minerals Mining and Dressing	0.129756	0	0	0	0	0	0	0	0	0	0	0.0236205	0	0	0	0	0	0.153376
Other Minerals Mining and Dressing	0	0	0	0	0	0	0	0	0	0	0	0	0	0	0	0	0	0
Logging and Transport of Wood and Bamboo	0	0	0	0	0	0	0	0	0	0	0	0	0	0	0	0	0	0
Food Processing	0.373638	0	0.00138307	0.018631	0.0160193	0	0	0	0	0.0296714	0	0.0415364	0	0	0	0	0	0.48088
Food Production	0.296332	0	0	0	0	0	0	0	0	0	0	0	0	6.14972e-06	0	0	0	0.296338
Beverage Production	0.158537	0	0	0	0	0	0	0	0	0	0	0	0	0	0	0	0	0.158537
Tobacco Processing	0.00608332	0	0	0	0	0	0	0	0	0	0	0	0	4.3048e-05	0	0	0	0.00612637
Textile Industry	0.130683	1.07677e-05	0	0	0	0	0	0	0	0	0	0	0	0	0	0	0	0.130694
Garments and Other Fiber Products	0.00669139	0	0	0	0	0	0	0	0	0	0	0	0	0	0	0	0	0.00669139
Leather, Furs, Down and Related Products	0.00118809	0	0	0	0	0	0	0	0	0	0	0	0	0	0	0	0	0.00118809
Timber Processing, Bamboo, Cane, Palm Fiber & Straw Products	0.020581	0	0	0	0	0	0	0	0	0	0	0	0	0	0	0	0	0.020581
Furniture Manufacturing	0.00179511	0	0	0	0	0	0	0	0	0	0	0	0	0	0	0	0	0.00179511
Papermaking and Paper Products	0.0991481	0	0	0	0	0	0	0	0	0	0	0	0	0	0	0	0	0.0991481
Printing and Record Medium Reproduction	0	0	0	0.00044134	0	0	0	0	0	0	0	0	0	0.000867111	0	0	0	0.00130845
Cultural, Educational and Sports Articles	0	0	0	0	0	0	0	0	0	0	0	0	0	0	0	0	0	0
Petroleum Processing and Coking	2.82755	0.0721562	0.214557	0	0	0.111966	0	1.57589	0.274101	0	0	0	0	0.00701683	0.170883	0	0	5.25412
Raw Chemical Materials and Chemical Products	0.512191	0	0.26204	0	0	0.0118815	0	0.16418	0	0.0334175	0	0	0	0	0	0	1.30316	2.28687
Medical and Pharmaceutical Products	0.0554608	0	0	0.0181485	0	0	0	0	0	0	0	0	0	0	0	0	0	0.0736093
Chemical Fiber	0	0	0	0	0	0	0	0	0	0	0	0	0	0	0	0	0	0
Rubber Products	0	0	0	0	0	0	0	0	0	0	0	0	0	0	0	0	0	0
Plastic Products	0.00115394	0	0	0	0	0	0	0	0	0	0	0	0	0	0	0	0	0.00115394
Nonmetal Mineral Products	1.22239	0.000393063	0.112343	0.0109126	0.153359	0.230867	0	0.0737154	0	0	0	0.0798843	0.204654	0.000116845	0	0	0	2.08863
Smelting and Pressing of Ferrous Metals	2.31869	0.0512662	0.513937	0.000511702	25.7768	1.62356	6.75646	2.17572	0	0.0493783	0	0.215184	0	0	0	0	0	39.4815
Smelting and Pressing of Nonferrous Metals	1.07853	0	0.00680297	0.00438764	0.32806	0	0	0.0989997	0	0.0684802	0	0.0216832	0	0	0	0	0	1.60694
Metal Products	0.00631856	6.48381e-06	0	0	0	0	0	0	0	0	0	0	0	0	0	0	0	0.00632505
Ordinary Machinery	0.0181716	3.09928e-06	3.85605e-05	0.00195611	0	0.00807552	0	0	0	0	0	0	0	0	0	0	0	0.0282449
Equipment for Special Purposes	0.0157904	3.00676e-06	0	0.000560844	0.0386615	0	0	0	0	0	0	0	0	0.00145133	0	0	0.145276	0.201743
Transportation Equipment	0.00499754	5.36514e-05	0	0	0	0	0	0	0	0	0	0.0167316	0	0	0	0	0	0.0217828
Electric Equipment and Machinery	0.0550955	0	0	0	0	0	0	0	0	0	0	0	0	0	0	0	0	0.0550955
Electronic and Telecommunications Equipment	0.00141885	4.01133e-05	0	0	0	0	0	0	0	0	0	0	0	0	0	0	0	0.00145896
Instruments, Meters, Cultural and Office Machinery	0	0	0	0	0	0	0	0	0	0	0	0	0	0	0	0	0	0
Other Manufacturing Industry	0.00451769	0	0	0	0	0	0	0	0	0	0	0	0	0	0	0	0	0.00451769
Scrap and waste	0	0	0	0	0	0	0	0	0	0	0	0	0	0	0	0	0	0
Production and Supply of Electric Power, Steam and Hot Water	221.288	0.0594114	0.870587	0.184378	0	0.432588	3.23131	0	0	0.0392725	0	0.208171	0.0236011	0	0	0	1.59627	227.933
Production and Supply of Gas	0.0752167	0.00233294	0	0	0	0	0	0	0	0	0	0	0	0	0	0	0.435634	0.513184
Production and Supply of Tap Water	0.00337323	3.42938e-06	0	0.00121826	0	0	0	0	0	0	0	0	0	0	0	0	0	0.00459492
Construction	1.23514	0	0.325102	0	0	0	0	0	0	0.307894	0	0.504911	0	0	0	0	0	2.37305
Transportation, Storage, Post and Telecommunication Services	1.69473	0.00192259	0.257312	0	0.000414229	0	0	0	0	3.34933	0.186054	11.2198	0	0	0	0	0.0648219	16.7744
Wholesale, Retail Trade and Catering Services	2.02459	0	1.28117	0	0.381148	0	0	0	0	1.08407	0	1.29105	0	0	0	0	0.0388931	6.10093
Others	2.06351	0	1.24132	0	0	0	0	0	0	0.814513	0	0.6958	0	0	0	0	0.056179	4.87132

## Sheet: Liaoning
	Raw Coal	Cleaned Coal	Other Washed Coal	Briquettes	Coke	Coke Oven Gas	Other Gas	Other Coking Products	Crude Oil	Gasoline	Kerosene	Diesel Oil	Fuel Oil	LPG	Refinery Gas	Other Petroleum Products	Natural Gas	Total
	Mt CO2	Mt CO2	Mt CO2	Mt CO2	Mt CO2	Mt CO2	Mt CO2	Mt CO2	Mt CO2	Mt CO2	Mt CO2	Mt CO2	Mt CO2	Mt CO2	Mt CO2	Mt CO2	Mt CO2	Mt CO2
Total Consumption	175.645	4.93576	12.9135	0.138287	47.5613	6.40014	35.6061	0.52555	5.78778	12.911	1.15062	21.459	7.02068	1.67	5.67593	0.000303318	1.61839	341.02
Farming, Forestry, Animal Husbandry, Fishery and Water Conservancy	2.00585	0	0	0	0	0	0	0	0	1.17538	0	1.69448	0	0	0	0	0	4.87571
Coal Mining and Dressing	4.31105	0.107952	0.0280517	0.000346368	0.00145402	0	0.0792518	0	0	0.0254627	0.00971246	0.145668	0	0	0	0	0	4.70895
Petroleum and Natural Gas Extraction	0.429455	0	0	0	0	0	0	0	0.0949633	0.0567789	0	0.566418	1.0512	0.000619197	0.015326	0	0.990375	3.20514
Ferrous Metals Mining and Dressing	0.0533944	5.87241e-06	1.9025e-06	0.00204274	0.0905647	0.13157	0	0	0	0.0365843	0.000303514	0.327829	0.000679802	2.44742e-05	0	0	0	0.643001
Nonferrous Metals Mining and Dressing	0.236184	0.0126389	0.0045465	0.000197924	0.13107	0	0	0	0	0.00643884	0.000910543	0.0487604	0.0355763	0	0	0	0	0.476323
Nonmetal Minerals Mining and Dressing	0.0944342	0.00582694	0	4.12342e-05	0.00768553	0	0	0	0	0.026048	0	0.213748	0	9.78968e-06	0	0	0	0.347794
Other Minerals Mining and Dressing	0.000262865	0	0	0	0	0	0	0	0	0	0	0	0	0	0	0	0	0.000262865
Logging and Transport of Wood and Bamboo	0	0	0	0	0	0	0	0	0	0	0	0	0	0	0	0	0	0
Food Processing	0.306706	0.00827002	0.0259456	0.0059508	0.0448669	0	0	0	0	0.0667298	0.00607029	0.134321	0.0480393	0.0146454	0	0	0	0.661545
Food Production	0.094597	0.000572999	0.00883303	0.00112063	0.00872412	0	0	0	0	0.0190238	0	0.0190135	0	0.0116779	0	0	0	0.163563
Beverage Production	0.170683	0.00151854	0.00781506	0.0016453	0.0072701	0	0	0	0	0.0190238	0	0.0294402	0.00566502	9.78968e-06	0	0	0	0.243071
Tobacco Processing	0.00379792	0	0	0	0	0	0	0	0	0	0	0.0131868	0	0	0	0	0	0.0169847
Textile Industry	0.141502	0.00124614	0.00767368	0.00181014	0.00685467	0	0.0013831	0	0	0.0196092	0.000910543	0.0364936	0.000906403	0.00232505	0	0	0	0.220715
Garments and Other Fiber Products	0.0864157	0.00256893	0.00123151	0.00102384	0.000623151	0	0.000829862	0	0	0.0237066	0	0.0322002	0.00271921	0.00763595	0	0	0	0.158955
Leather, Furs, Down and Related Products	0.0319816	0.000426266	0.00650925	0	0	0	0	0	0	0.026048	0	0.000920007	0	4.28299e-05	0	0	0	0.065928
Timber Processing, Bamboo, Cane, Palm Fiber & Straw Products	0.0490219	0.00215184	0.00290862	0.000492629	0.000623151	0	0	0	0	0.0199019	0.000303514	0.0272935	0	6.73041e-05	0	0	0	0.102764
Furniture Manufacturing	0.0540965	0.000123856	0.00465397	0.00020346	0	0	0	0	0	0.0160971	0	0.0217735	0.000226601	0.00027044	0	0	0	0.0974454
Papermaking and Paper Products	0.334185	0.0017863	0.0188434	0.00145145	0.0311576	0	0	0	0	0.0219506	0	0.0288269	0.000226601	0.000165201	0	0	0.00215299	0.440746
Printing and Record Medium Reproduction	0.0120321	0.000231416	0.000487618	0.00102931	0.000415434	0	0	0	0	0.0178532	0.00607029	0.00766672	0.00271921	0.000341415	0	0	0	0.0488466
Cultural, Educational and Sports Articles	0.00903204	4.88907e-05	0.000389448	0.00012496	0.00103859	0	0	0	0	0.00468279	0	0.00184001	0	5.87381e-05	0	0	0	0.0172155
Petroleum Processing and Coking	0.997983	0.61283	0.0217701	0.00163227	0.00623151	0.0124449	0	0	5.33633	0.0140484	0	0.0279069	1.27418	0.0669308	3.56231	0	0.00861196	11.9432
Raw Chemical Materials and Chemical Products	1.9482	0.0316941	0	0.00720954	0	0.144235	0	0.0695235	0	0.0522691	0.0160863	0.10429	0.498328	0.079759	0.388296	0	0.0953021	3.43519
Medical and Pharmaceutical Products	0.240215	0.000963563	0	0.00288996	0	0	0	0	0	0.0189804	0	0.0171807	0.00963999	1.59082e-05	0	0	0.000132918	0.290019
Chemical Fiber	0.472444	8.68231e-06	0	0	0	0	0	0	0	0.00496411	0	0.0111524	0.0208538	1.46845e-05	0.140822	0	0	0.65026
Rubber Products	0.162557	0.000346424	0	0.000378102	0	0	0	0	0	0.0181044	0	0.0111524	0.000393469	0.00012849	0	0	0.000531671	0.193592
Plastic Products	0.0563153	0.000147078	0	0.0013144	0	0	0	0	0	0.0335807	0	0.0337586	0.0196734	0.00080153	9.18775e-05	0	0	0.145683
Nonmetal Mineral Products	3.52952	0.248069	0.0671126	0.0123877	1.42182	0.00575325	1.49154	0.0342894	0.000848996	0.116777	0.0133546	0.415843	0.626098	0.0249674	0.0111566	0	0.103344	8.12289
Smelting and Pressing of Ferrous Metals	10.7613	3.47077	0.0528361	0.013708	42.938	5.03311	23.5036	0.388741	0	0.084583	0.00121406	0.663325	0.0886009	0.0224012	0	0	0.0473658	87.0697
Smelting and Pressing of Nonferrous Metals	0.585942	0.0350102	0.00529005	0.000605593	0.661164	0	0.0300133	0	0	0.0769734	0.00242812	0.121441	0.0582364	0.00054088	0	0	0	1.57764
Metal Products	0.0989369	0.00200653	0.00359584	0.00130929	0.0893184	0	0	0	0	0.197555	0.0021246	0.168055	0.00430541	0.0247606	0	0	0.00861196	0.600579
Ordinary Machinery	0.35122	0.0121333	0.0241991	0.0142268	1.69227	0.00128045	0.323231	6.91219e-05	0	0.134045	0.0173003	0.182775	0.0151822	0.0622183	0	0	0.0258359	2.85599
Equipment for Special Purposes	0.108168	0.0106617	0.00217077	0.00263652	0.0567068	0.00174527	1.76691	1.23432e-05	6.21217e-05	0.0506327	0.00819489	0.0558137	0.00453201	0.0351193	0	0	0	2.10337
Transportation Equipment	0.215035	0.000930406	0.0462343	0.0055716	0.113621	0	0.014246	0	0	0.0597056	0.0740575	0.245335	0.0872412	0.00385958	0.00046595	0	0.0559777	0.922281
Electric Equipment and Machinery	0.120778	0.00163062	0.0108141	0.00618342	0.0309499	0	0.156567	0	0	0.0564862	0.000303514	0.0515204	0.00679802	0.0140323	0.000686894	0	0.0409068	0.497658
Electronic and Telecommunications Equipment	0.0109533	0.000325293	0.000241354	0.000267567	0.000415434	0	0.0026279	0	0	0.0462426	0.00273163	0.0257602	0.00362561	0.0345294	0	0	0	0.12772
Instruments, Meters, Cultural and Office Machinery	0.0124159	2.32352e-05	0.000347446	0.000771703	0.000623151	0	0	0	0	0.0111216	0	0.00306669	0	0.000368337	0	0	0	0.0287381
Other Manufacturing Industry	0.11223	8.72981e-05	0.00472027	0.0436983	0	4.3851e-05	0	0.021255	0	0.00965826	0.000303514	0.00797339	0.0115566	0.000619197	0	0	0	0.212146
Scrap and waste	0.00169687	0	0	0	0	0	0	0	0	0.000878024	0	0.00153334	0	0	0	0	0	0.00410824
Production and Supply of Electric Power, Steam and Hot Water	143.884	0.0066239	12.5278	0.0059372	0.167177	1.06996	7.11716	0.0116591	0.0252264	0.0254627	0.00303514	0.102115	1.63758	0.11117	1.44544	0.000303318	0.0108036	168.152
Production and Supply of Gas	0.118223	0	0	0	0.0500598	0	0.929169	0	0	0.00585349	0	0.00214668	0	0.108123	0.111334	0	0.167933	1.49284
Production and Supply of Tap Water	0.0159033	0	0	7.83451e-05	0	0	0	0	0	0.00965826	0.000303514	0.00552004	0	0.000110134	0	0	0	0.0315736
Construction	1.25388	0	0.0284434	0	0	0	0	0	0	0.269261	0	0.305979	0	0.126487	0	0	0	1.98405
Transportation, Storage, Post and Telecommunication Services	0.95707	0.356131	0	0	0.000575318	0	0	0	0	8.90492	0.984904	15.3163	1.35319	0.00500938	0	0	0	27.8781
Wholesale, Retail Trade and Catering Services	0.445033	0	0	0	0	0	0.0703194	0	0	0	0	0.185629	0	0.809641	0	0	0.0605004	1.57112
Others	0.760301	0	0	0	0	0	0.119186	0	0.330346	1.12797	0	0.0436229	0.152713	0.100501	0	0	0	2.63464

## Sheet: Jilin
	Raw Coal	Cleaned Coal	Other Washed Coal	Briquettes	Coke	Coke Oven Gas	Other Gas	Other Coking Products	Crude Oil	Gasoline	Kerosene	Diesel Oil	Fuel Oil	LPG	Refinery Gas	Other Petroleum Products	Natural Gas	Total
	Mt CO2	Mt CO2	Mt CO2	Mt CO2	Mt CO2	Mt CO2	Mt CO2	Mt CO2	Mt CO2	Mt CO2	Mt CO2	Mt CO2	Mt CO2	Mt CO2	Mt CO2	Mt CO2	Mt CO2	Mt CO2
Total Consumption	115.452	1.03174	1.02965	0.108465	11.7428	0.96273	3.18881	0.105663	3.74015	4.99478	0.226422	11.6646	0.521506	0.408264	0.885454	0.0260853	1.31372	157.403
Farming, Forestry, Animal Husbandry, Fishery and Water Conservancy	1.26112	0	0	0	0	0	0	0	0	0.229164	0	2.60376	0	0	0	0	0	4.09404
Coal Mining and Dressing	4.83339	0	0	0	0.000575318	0	0	0	0	0.0424378	0.00485623	0.0592852	0	0	0	0	0	4.94055
Petroleum and Natural Gas Extraction	0.420871	0	0	0.00276663	0	0	0	0	0.438926	0.11268	0	0.690841	0.000934543	0.010958	0	0	0.701037	2.37901
Ferrous Metals Mining and Dressing	0.0629905	0	0	0	0.254003	0	0	0.0813063	0	0.0269261	0	0.0617426	0.000311514	0	0	0	0	0.48728
Nonferrous Metals Mining and Dressing	0.0313303	8.9376e-05	0	0	0.000287659	0	0	0	0	0.0111216	0.00121406	0.0159732	0	0	0	0	0	0.0600163
Nonmetal Minerals Mining and Dressing	0.184299	0.00185902	0	0	0.000287659	0	0	0	0	0.0169751	0.00333866	0.0522201	0	0.000313086	0	0	0	0.259293
Other Minerals Mining and Dressing	5.49655e-05	0	0	0	0	0	0	0	0	0.000878024	0	0.000614354	0	0	0	0	0	0.00154734
Logging and Transport of Wood and Bamboo	0	0	0	0	0	0	0	0	0	0	0	0	0	0	0	0	0	0
Food Processing	2.18401	0.000312522	0	0.000383893	0	0	0	0	0	0.0395111	0.000607029	0.0230383	0	0.00125234	0	0	0	2.24912
Food Production	0.219426	0	0	0	0.00287659	0	0.000434887	0	0	0.00819489	0	0.00921532	0	0.000313086	0	0	0	0.240461
Beverage Production	0.929919	0.00347246	0	0	0	0	0	0	0	0.0237066	0	0.0236526	0	0	0	0	0	0.980751
Tobacco Processing	0.0236511	0	0	0	0	0	0	0	0	0.00263407	0	0.00491484	0	0	0	0	0.00768259	0.0388826
Textile Industry	0.0920953	0	0	0.00209355	0.000575318	0	0	0	0	0.00380477	0	0.00153589	0	0	0	0	0	0.100105
Garments and Other Fiber Products	0.029916	0	0	0	0	0	0	0	0	0.00965826	0	0.00184306	0	0	0	0	0	0.0414173
Leather, Furs, Down and Related Products	0.00720603	0	0	0	0	0	0	0	0	0.0023414	0	0.000614354	0	0	0	0	0	0.0101618
Timber Processing, Bamboo, Cane, Palm Fiber & Straw Products	0.6145	0	1.34133e-05	0	0.000862977	0	0	0	0.00180835	0.15541	0.000303514	0.151438	0	0	0	0	0	0.924337
Furniture Manufacturing	0.00234909	0	0	0.000255928	0	0	0	0	0	0.00702419	0	0.00337895	0	0	0	0	0	0.0130082
Papermaking and Paper Products	0.595601	0	0	0.000127964	0	0	0	0	0	0.00702419	0.000910543	0.0150517	0	0	0	0	0	0.618715
Printing and Record Medium Reproduction	0.0141479	0	0	0.000255928	0	0	0	0	0	0.00643884	0	0.000614354	0	0.00125234	0	0	0	0.0227094
Cultural, Educational and Sports Articles	0.00112116	0	0	0	0	0	0	0	0	0.0011707	0	0.000921532	0	0	0	0	0	0.00321339
Petroleum Processing and Coking	0.0159987	0.245111	0	0	0	0	0.0258758	0	1.38328	0.00439012	0	0.000307177	0.0289708	0.000939258	0.0133653	0	0	1.71824
Raw Chemical Materials and Chemical Products	0.620393	0.0694101	0.30235	0.00381775	0	0.0543448	0	0	1.8235	0.139329	0.00104062	0.132896	0.357619	0	0.872089	0	0.0633814	4.44017
Medical and Pharmaceutical Products	0.215037	3.30367e-05	0.000245044	0.00245427	0	0	0	0	0	0.145755	0.000780466	0.0112778	0	0	0	0	0.0038413	0.379425
Chemical Fiber	0.329776	0	0	0	0	0	0	0	0	0.00116838	0	0.00883939	0.000607852	0	0	0	0	0.340392
Rubber Products	0.0419006	0	0	0	0	0	0	0	0	0.00204467	0	0.00152403	0	0.000939258	0	0	0	0.0464086
Plastic Products	0.0212929	0	0.00038118	0.000818089	0	0	0	0	0	0.00671819	0	0.0045721	0	0	0	0	0.00192065	0.0357031
Nonmetal Mineral Products	3.98226	0.045882	0.0235009	0.0432431	0.454213	0.00286025	0.90761	0.0243572	0.0921252	0.0954119	0.00333866	0.135158	0.00124606	0.0272385	0	0	0.0633814	5.90183
Smelting and Pressing of Ferrous Metals	0.471777	0.405644	0	0.0142034	10.8007	0.589212	1.71498	0	0	0.0257554	0	0.0608211	0.00124606	0	0	0	0.00960324	14.094
Smelting and Pressing of Nonferrous Metals	0.198964	0.00363611	0.000205063	0.000401984	0.00402722	0	0	0	0	0.0149264	0	0.0285675	0	0	0	0	0.00960324	0.260331
Metal Products	0.0253365	0	0	0.000260635	0.00402722	0	0	0	0	0.00819489	0.000303514	0.00798661	0	0	0	0	0.0192065	0.0653159
Ordinary Machinery	0.0374611	7.07265e-05	0	0.00338826	0.0290535	0.000953418	0	0	0	0.000292675	0.000303514	0.00184306	0	0.000939258	0	0	0.0038413	0.0781469
Equipment for Special Purposes	0.206444	0	0.00292324	0.000260635	0.00891743	0	0	0	0	0.0193165	0.000607029	0.0141302	0.000623029	0	0	0	0.0038413	0.257063
Transportation Equipment	0.77744	7.07265e-05	0	0.00834033	0.179787	0	0	0	0.000200927	0.139606	0.0257987	0.0893886	0.00623029	0.000313086	0	0	0.255446	1.48262
Electric Equipment and Machinery	0.0406689	0	0	0.00417016	0.00258893	0	0	0	0	0.0146337	0.000607029	0.00583637	0	0.000313086	0	0	0.00192065	0.0707389
Electronic and Telecommunications Equipment	0.041267	0	0	0.00208508	0	0	0	0	0	0.00263407	0	0.000921532	0	0	0	0	0.00192065	0.0488284
Instruments, Meters, Cultural and Office Machinery	0.000761183	0	0	0	0	0	0	0	0	0.00146337	0	0	0	0	0	0	0	0.00222456
Other Manufacturing Industry	0.0930819	0	0	0	0	0	0	0	0	0.000585349	0	0.000614354	0	0	0	0	0	0.0942816
Scrap and waste	0.0025489	0	0	0	0	0	0	0	0	0.00175605	0	0.00153589	0	0	0	0	0	0.00584083
Production and Supply of Electric Power, Steam and Hot Water	87.5202	0	0.700035	0.0125502	0	0.166028	0.53991	0	0.000301391	0.0354136	0.000303514	0.077804	0.0302617	0	0	0.0260853	0.144769	89.2537
Production and Supply of Gas	0.298628	0.203616	0	0.00658722	0	0.145873	0	0	0	0.0687785	0	0.0340967	0.0934543	0.347212	0	0	0.0115239	1.20977
Production and Supply of Tap Water	0.00571641	0	0	0	0	0	0	0	0	0.00409744	0	0.000307177	0	0	0	0	0	0.010121
Construction	1.31783	0	0	0	0	0	0	0	0	0.335405	0	0.348055	0	0	0	0	0	2.00129
Transportation, Storage, Post and Telecommunication Services	1.26927	0.0525348	0	0	0	0	0	0	0	0.991874	0.182109	5.0092	0	0	0	0	0	7.50499
Wholesale, Retail Trade and Catering Services	2.53648	0	0	0	0	0.00345891	0	0	0	0.545545	0	0.964962	0	0.0162805	0	0	0.0108036	4.07753
Others	3.87334	0	0	0	0	0	0	0	0	1.68259	0	1.00333	0	0	0	0	0	6.55925

## Sheet: Heilongjiang
	Raw Coal	Cleaned Coal	Other Washed Coal	Briquettes	Coke	Coke Oven Gas	Other Gas	Other Coking Products	Crude Oil	Gasoline	Kerosene	Diesel Oil	Fuel Oil	LPG	Refinery Gas	Other Petroleum Products	Natural Gas	Total
	Mt CO2	Mt CO2	Mt CO2	Mt CO2	Mt CO2	Mt CO2	Mt CO2	Mt CO2	Mt CO2	Mt CO2	Mt CO2	Mt CO2	Mt CO2	Mt CO2	Mt CO2	Mt CO2	Mt CO2	Mt CO2
Total Consumption	102.036	10.9348	9.07928	0.230625	6.4496	0.651288	1.64873	0.409823	8.12982	9.40012	0.116853	13.098	1.41782	1.48566	1.76189	0.967584	5.76929	173.587
Farming, Forestry, Animal Husbandry, Fishery and Water Conservancy	0.734541	0	0	0	0	0	0	0	0	0	0	5.06675	0	0	0	0	0	5.80129
Coal Mining and Dressing	0.93184	1.70107	1.52379	0.000480891	0.00107008	0.0302595	0	0	0	0.0482669	0.0146463	0.194822	0	0	0	0	0.0201618	4.4664
Petroleum and Natural Gas Extraction	0.0209004	0	0	0	0	0	0	0	2.16644	0.123194	0	0.390944	0.0209298	0	0	0	2.77587	5.49828
Ferrous Metals Mining and Dressing	0.0114535	0	0	0	0	0	0	0	0	0.0001873	0	0.00506225	0	0	0	0	0	0.016703
Nonferrous Metals Mining and Dressing	0.0650601	0	0	0	8.62972e-05	0	0	0	0	0.00126135	0.00846027	0.00847436	0	0	0	0	0	0.0833424
Nonmetal Minerals Mining and Dressing	0.115129	0	0	0	0	0	0	0	0	0.000512149	0	0.0152393	0	0	0	0	0	0.13088
Other Minerals Mining and Dressing	0	0	0	0	0	0	0	0	0	0	0	0	0	0	0	0	0	0
Logging and Transport of Wood and Bamboo	0	0	0	0	0	0	0	0	0	0	0	0	0	0	0	0	0	0
Food Processing	1.10286	0.0182553	1.33365	4.06168e-05	0.0315905	0	0.000482659	0	0.000693716	0.0124753	0.00154044	0.0161275	0.00501936	6.5311e-05	0	0	0.0339799	2.55678
Food Production	0.759688	0.0872103	0	0.000253178	0.000152458	0	0.000232392	0	0	0.00697131	6.06471e-05	0.0100379	0.0260189	0.000284914	0	0	0.00149107	0.892401
Beverage Production	0.576409	0	0	0	2.87657e-05	0	0	0	0	0.00505233	0	0.0041348	0	0	0	0	0	0.585625
Tobacco Processing	0.0769365	0	0	0	0	0	0	0	0	0.000351188	0	0.013598	0	0	0	0	0	0.0908857
Textile Industry	0.579471	0.0102283	0	0	0	0	0	0	0	0.023655	0.000194071	0.000651465	0	0	0	0	0.000583461	0.614783
Garments and Other Fiber Products	0.00333659	0	0	0	0	0	0	0	0	0.000365821	0	9.74598e-05	0	0	0	0	0.000388974	0.00418885
Leather, Furs, Down and Related Products	0.00957054	0	0	0	0	0	0	0	0	0.000201933	0	3.71275e-05	0	0.000128368	0	0	0	0.00993797
Timber Processing, Bamboo, Cane, Palm Fiber & Straw Products	0.320927	0	0	0	2.87657e-05	0	0	0	0	0.00448159	0	0.00793091	0	0	0	0	0	0.333368
Furniture Manufacturing	0.0567778	0	0	2.03084e-05	0	0	0	0	0	0.00310084	0.000181941	0.00242068	0	0	0	0	0	0.0625015
Papermaking and Paper Products	0.759847	0	0	0.0029393	0	0.00811304	0	0	0.000459474	0.00275735	0	0.00559546	0.00579571	0.000100189	0	0	0.00384004	0.789448
Printing and Record Medium Reproduction	0.028892	0	0	0.000978864	0	0	0	0	0	0.00142041	0	0.000206182	0	0	0	0	0	0.0314975
Cultural, Educational and Sports Articles	0.00826716	0	0	0	0	0	0	0	0	0.00015344	9.09707e-05	0.000187185	0	0	0	0	0	0.00869876
Petroleum Processing and Coking	1.00728	4.36988	0.447237	0.0676875	7.19143e-05	0.349135	0.293225	0.409823	5.38876	0.00718246	0.0106405	0.464404	0.356172	1.47442	0.747443	0	1.43851	16.8319
Raw Chemical Materials and Chemical Products	0.80545	0.00738821	0.244443	0.000274093	0.513849	0	0	0	0.573066	0.0211519	0	0.0279611	0.0124949	0	0.00368877	0	0	2.20977
Medical and Pharmaceutical Products	0.820241	0	0.0150667	0	0	0	0	0	0	0.00592762	0.000286558	0.00553764	0	0	0	0	0	0.847059
Chemical Fiber	0.096835	0	0	0	0	0	0	0	0	0.000143725	0	0.000350771	0	0	0	0	0	0.0973295
Rubber Products	0.219848	0	0	0	1.8988e-05	0	0	0	0	0.00222486	0	0.000758644	0	0	0	0	0	0.22285
Plastic Products	0.0229461	0	0	6.63594e-05	3.25509e-06	0	0	0	0	0.00286838	0	0.0035485	0	0	0	0	0	0.0294326
Nonmetal Mineral Products	3.39841	0.194945	0.0107861	0.00418785	0.150543	0.00316824	0.0813788	0	0	0.00602863	0.00104495	0.0398121	0.00044363	0.00159358	0	0	0.06887	3.96121
Smelting and Pressing of Ferrous Metals	0.132943	2.57958	1.403	0.0758992	5.60069	0.0427002	0.396108	0	0	0.00234415	0.000212265	0.0178013	0.0209425	0	0	0	0.000972435	10.2732
Smelting and Pressing of Nonferrous Metals	0.0562821	0	0	0	0.0694692	0	0.0527946	0	0	0.0011159	0	0.000955601	0.00715829	0	0	0	0.000108048	0.187884
Metal Products	0.119814	0	0	8.13487e-05	0	0	0	0	0	0.00288896	0.000157683	0.0032904	0	0	0	0	0.00064829	0.126881
Ordinary Machinery	0.392321	6.12441e-06	0	0.00155803	0.0540653	0	0.0243475	0	4.76292e-05	0.00764407	0.0139698	0.00692398	0.00121681	0.00550118	0	0	0.000278765	0.507881
Equipment for Special Purposes	0.42556	0.694592	0	0.00382201	0.0108015	0	0.462996	0	3.0031e-06	0.00802762	0.000935785	0.0130842	0.0387131	0.00142144	0	0	0.00403712	1.66399
Transportation Equipment	0.57502	0.000816588	0	0.00026197	0.00885984	0	0.00436181	0	0	0.0905365	0.0579362	0.0493362	0.000846066	0.00214468	0	0	0.0304264	0.820546
Electric Equipment and Machinery	0.229157	0	0.000119285	0.000507395	0.00706475	0	0.0060196	0	0	0.00916413	0.00112743	0.0171255	0	3.13092e-06	0	0	0.0013398	0.271628
Electronic and Telecommunications Equipment	0.00385615	0.000816588	0	0.000515668	0	0	0	0	0	0.000922014	0	0.000616008	0	0	0	0	0	0.00672642
Instruments, Meters, Cultural and Office Machinery	0.0451542	0	0	0	0.000163965	0	0	0	0	0.00219958	0.000879383	0.00200798	0	0	0	0	2.16097e-05	0.0504267
Other Manufacturing Industry	0.00298082	0	0	0	0.00103269	0	0	0	0	0.000156571	0	0.000154698	0	0	0	0	0	0.00432478
Scrap and waste	0	0	0	0	0	0	0.00381956	0	0	0.00014627	0	0.00231738	0	0	0	0	0	0.00628321
Production and Supply of Electric Power, Steam and Hot Water	84.5619	0.000326267	3.24066	0.0709696	0	0.217911	0	0	0.000345357	0.0438722	0.00448789	0.294253	0.922073	0	1.01075	0.967584	1.38777	92.7229
Production and Supply of Gas	0.879261	1.26966	0.860536	0	0	0	0.322965	0	0	0.00153478	0	0.0054213	0	0	0	0	0	3.33938
Production and Supply of Tap Water	0.157409	0	0	8.08454e-05	1.43829e-05	0	0	0	0	0.00345004	0	0.00107265	0	0	0	0	0	0.162027
Construction	0.0803918	0	0	0	0	0	0	0	0	0	0	0	0	0	0	0	0	0.0803918
Transportation, Storage, Post and Telecommunication Services	1.8407	0	0	0	0	0	0	0	0	4.68279	0	3.77446	0	0	0	0	0	10.298
Wholesale, Retail Trade and Catering Services	0	0	0	0	0	0	0	0	0	2.91767	0	2.62449	0	0	0	0	0	5.54216
Others	0	0	0	0	0	0	0	0	0	1.34572	0	0	0	0	0	0	0	1.34572

## Sheet: Shanghai
	Raw Coal	Cleaned Coal	Other Washed Coal	Briquettes	Coke	Coke Oven Gas	Other Gas	Other Coking Products	Crude Oil	Gasoline	Kerosene	Diesel Oil	Fuel Oil	LPG	Refinery Gas	Other Petroleum Products	Natural Gas	Total
	Mt CO2	Mt CO2	Mt CO2	Mt CO2	Mt CO2	Mt CO2	Mt CO2	Mt CO2	Mt CO2	Mt CO2	Mt CO2	Mt CO2	Mt CO2	Mt CO2	Mt CO2	Mt CO2	Mt CO2	Mt CO2
Total Consumption	67.3015	1.33277	0	0.0814299	19.8882	2.72618	6.60762	1.38042	0	6.66654	8.96673	11.7802	26.8262	2.14871	3.82583	1.11348	4.20593	164.852
Farming, Forestry, Animal Husbandry, Fishery and Water Conservancy	0.0328801	0	0	0	0	0	0	0	0	0.485547	0	0.672287	0	0	0	0	0	1.19071
Coal Mining and Dressing	0	0	0	0	0	0	0	0	0	0	0	0	0	0	0	0	0	0
Petroleum and Natural Gas Extraction	0	0	0	0	0	0	0	0	0	0	0	0	0	0	0	0	0	0
Ferrous Metals Mining and Dressing	0	0	0	0	0	0	0	0	0	0	0	0	0	0	0	0	0	0
Nonferrous Metals Mining and Dressing	0	0	0	0	0	0	0	0	0	0	0	0	0	0	0	0	0	0
Nonmetal Minerals Mining and Dressing	0	0	0	0	0	0	0	0	0	0	0	0	0	0	0	0	0	0
Other Minerals Mining and Dressing	0	0	0	0	0	0	0	0	0	0	0	0	0	0	0	0	0	0
Logging and Transport of Wood and Bamboo	0	0	0	0	0	0	0	0	0	0	0	0	0	0	0	0	0	0
Food Processing	0.206979	0.00140323	0	6.32265e-05	0	0	0	0	0	0.0114187	0.00030773	0.02557	0.00728953	0.00313086	0	0	0.00434821	0.260511
Food Production	0.121229	0.00541247	0	0	0	0.00115321	0.00119413	0	0	0.0207878	0	0.100409	0.0329614	0.0137758	0	0	0.0260893	0.323012
Beverage Production	0.109297	0.002606	0	0	0	0	0	0	0	0.00409901	0	0.0339895	0.0171145	0.000939258	0	0	0.0130446	0.18109
Tobacco Processing	0	0	0	0	0	0	0.00597066	0	0	0.000292786	0	0.00155915	0	0	0	0	0	0.00782259
Textile Industry	0.734811	0.0194729	0	0.000401089	0	0	0.00119413	0	0	0.0357199	0.00030773	0.0676671	0.049759	0.00845332	0	0	0.0152188	0.933005
Garments and Other Fiber Products	0.209853	0.00286969	0	4.98819e-05	0	0	0.0017912	0	0	0.0427468	0.00030773	0.0570649	0.00190162	0.0021916	0	0	0.00434821	0.323125
Leather, Furs, Down and Related Products	0.0289565	0	0	0	0	0	0	0	0	0.00761244	0	0.00374196	0.00253549	0.000313086	0	0	0.00217411	0.0453335
Timber Processing, Bamboo, Cane, Palm Fiber & Straw Products	0.0483641	0	0	0	0	0	0	0	0	0.00644129	0	0.00841941	0.0129944	0	0	0	0.0152188	0.091438
Furniture Manufacturing	0.00477278	0	0	0	0.00143832	0	0.000597066	0	0	0.0137609	0	0.0215163	0	0.00125234	0	0	0.00434821	0.0476859
Papermaking and Paper Products	0.48921	0.00200462	0	0	0	0	0	0.000251506	0	0.0181527	0	0.0258819	0.128042	0.00563555	0	0	0.0217411	0.690919
Printing and Record Medium Reproduction	0.0249775	0	0	0	0	0	0.000597066	0	0	0.0269363	0.00092319	0.0155915	0.00665566	0.00407012	0	0	0.00434821	0.0840996
Cultural, Educational and Sports Articles	0.0525006	0	0	0	0	0	0	0	0	0.012297	0	0.0155915	0.00697259	0.00469629	0	0	0	0.0920579
Petroleum Processing and Coking	1.16392	0.0134643	0	0	0	0	0	0.000503012	0	0.00907637	0.00707779	0.0296238	1.04494	0.577018	3.78774	0	0.00869643	6.64206
Raw Chemical Materials and Chemical Products	0.961155	0.0130293	0	0.000694172	0.00143832	0	0.00597066	0.772375	0	0.072611	0.0107705	0.159033	0.273516	0.560424	0.00133665	0	0.7305	3.56285
Medical and Pharmaceutical Products	0.296822	0.00341753	0	2.72009e-05	0.00460262	0.0299836	0.000597066	0	0	0.0102475	0.00123092	0.0371078	0.0120436	0.000313086	0	0	0.019567	0.41596
Chemical Fiber	0.0388191	0	0	2.01529e-05	0	0	0	0	0	0.00146393	0	0.00686026	0.105223	0.000313086	0	0	0	0.152699
Rubber Products	0.417179	0.000213595	0	0.000438793	0	0	0.000597066	0	0	0.0155177	0	0.018398	0.0104589	0.00657481	0	0	0.0587009	0.528078
Plastic Products	0.2241	0.00234955	0	0.000224214	0	0	0.000597066	0	0	0.0427468	0.00061546	0.0530111	0.0570485	0.00751407	0	0	0.00217411	0.390381
Nonmetal Mineral Products	1.06306	0.0395163	0	0.000398277	0.0719159	0	0.0125384	0.0847575	0	0.0298642	0.00092319	0.332411	0.40441	0.0767061	0	0	0.28046	2.39696
Smelting and Pressing of Ferrous Metals	6.1715	1.15765	0	0.078687	19.6014	2.58666	0.0346298	0.000754518	0	0.00673408	0	0.0445917	0.156566	0.0134627	0	0	0.828335	30.681
Smelting and Pressing of Nonferrous Metals	0.0786305	0.00566754	0	0.000396425	0.0241637	0	0	0	0	0.0084908	0.00338503	0.114753	0.144206	0.0122104	0	0	0.00869643	0.4006
Metal Products	0.152621	0.015107	0	0	0.0175475	0	0.00477653	0	0	0.062949	0.00492368	0.16527	0.064655	0.0297432	0	0	0.0347857	0.552379
Ordinary Machinery	0.157158	0.0451168	0	9.78864e-06	0.144407	0.00115321	0.198226	0	0	0.072611	0.00800098	0.178367	0.154031	0.0250469	0	0	0.019567	1.00369
Equipment for Special Purposes	0.0335378	0	0	0	0.00201364	0	0.00298533	0	0	0.0418684	0.00030773	0.0286883	0.000950808	0.00939258	0	0	0.0152188	0.134963
Transportation Equipment	0.159264	0.00224563	0	1.29463e-05	0.00431495	0	0.0149266	0	0	0.0688047	0.00430822	0.264744	0.0510267	0.0322479	0	0	0.0782679	0.680163
Electric Equipment and Machinery	0.0985072	0.000204148	0	6.76258e-06	0.00143832	0	0.0107472	0	0	0.0568005	0.00092319	0.0455272	0.0503928	0.0222291	0.0207181	0	0.0173929	0.324887
Electronic and Telecommunications Equipment	0.0257609	0.000816594	0	0	0	0	0.0017912	0	0	0.0237157	0	0.0417852	0.0969824	0.00313086	0	0	0.080442	0.274425
Instruments, Meters, Cultural and Office Machinery	0.00145817	0.000204148	0	0	0.00115065	0	0	0	0	0.0111259	0	0.00748392	0.000316936	0.000939258	0	0	0	0.022679
Other Manufacturing Industry	0.0186321	0	0	0	0.000287663	0	0	0	0	0.00790522	0	0.0130969	0	0	0	0	0	0.0399219
Scrap and waste	0.0108754	0	0	0	0.0120819	0	0	0	0	0.00117114	0	0.00530111	0.000633872	0.000313086	0	0	0	0.0303764
Production and Supply of Electric Power, Steam and Hot Water	52.6025	0	0	0	0	0.102614	5.89492	0	0	0.0158104	0	0.128314	1.56167	0.00407012	0.0160384	1.11348	1.39799	62.8374
Production and Supply of Gas	0	0	0	0	0	0	0	0	0	0.00585572	0	0.0062366	0	0	0	0	0	0.0120923
Production and Supply of Tap Water	0	0	0	0	0	0	0	0	0	0.00292786	0	0.00093549	0	0	0	0	0	0.00386335
Construction	0.170976	0	0	0	0	0	0.000595928	0.012579	0	0.585349	0	1.11377	0.307327	0.00375703	0	0	0.00216073	2.19652
Transportation, Storage, Post and Telecommunication Services	0.0866073	0	0	0	0	0	0.0065552	0	0	2.22433	8.91847	4.0529	21.8218	0.209142	0	0	0.0410539	37.3609
Wholesale, Retail Trade and Catering Services	0.617077	0	0	0	0	0	0.25029	0.25158	0	1.0829	0.00303514	1.63972	0.190099	0.213525	0	0	0.125322	4.37355
Others	0.687592	0	0	0	0	0.00461188	0.155537	0.257618	0	1.51986	0.000910543	2.24302	0.0516436	0.296179	0	0	0.345717	5.56269

[truncated: 21 more sheets: Jiangsu, Zhejiang, Anhui, Fujian, Jiangxi, Shandong, Henan, Hubei, Hunan, Guangdong, Guangxi, Hainan, Chongqing, Sichuan, Guizhou, Yunnan, Shaanxi, Gansu, Qinghai, Ningxia …]
