# Supplementary material for: Chinese CO2 emission flows have reversed since the global financial crisis
Source: Nat Commun. 2017 Nov 23;8:1712. doi: 10.1038/s41467-017-01820-w (PMC5700086; doi:10.1038/s41467-017-01820-w)
Supplement: Supplementary file 7 — Supplementary Data 5 [file 41467_2017_1820_MOESM7_ESM.xlsx]

## Sheet: Sheet1
Supplementary Data 5. CO2 emission inventories for China’s 30 provinces in 2010

## Sheet: Beijing
	Raw Coal	Cleaned Coal	Other Washed Coal	Briquettes	Coke	Coke Oven Gas	Other Gas	Other Coking Products	Crude Oil	Gasoline	Kerosene	Diesel Oil	Fuel Oil	LPG	Refinery Gas	Other Petroleum Products	Natural Gas	Total
	Mt CO2	Mt CO2	Mt CO2	Mt CO2	Mt CO2	Mt CO2	Mt CO2	Mt CO2	Mt CO2	Mt CO2	Mt CO2	Mt CO2	Mt CO2	Mt CO2	Mt CO2	Mt CO2	Mt CO2	Mt CO2
Total Consumption	35.4887	0.00644274	0.0816708	0.496569	6.34128	0.904978	2.5414	0	0	4.12781	11.9165	7.31206	0.493282	0.591886	2.4778	0.383218	13.0439	86.2075
Farming, Forestry, Animal Husbandry, Fishery and Water Conservancy	0.774945	0	0	0	0	0	0	0	0	0.13561	0	0.180252	0	0.00123982	0	0	0	1.09205
Coal Mining and Dressing	0.00465417	0	0	0	0	0	0	0	0	0.00205141	0	0.00244973	0	0	0	0	0	0.00915531
Petroleum and Natural Gas Extraction	0.00196599	0	0	0	0	0	0	0	0	0.0137737	0	0.473105	0	0.000241248	0	0	0.0160281	0.505114
Ferrous Metals Mining and Dressing	1.22878	0	0	0	6.11431	0	0	0	0	0.00527504	0	0.13596	0.000226819	0	0	0	0.0193443	7.5039
Nonferrous Metals Mining and Dressing	0	0	0	0	0	0	0	0	0	0	0	0	0	0	0	0	0	0
Nonmetal Minerals Mining and Dressing	0.00493502	0	0	4.55613e-05	0.04804	0	0	0	0	0.000879174	0	0.0214352	0	0	0	0	0	0.075335
Other Minerals Mining and Dressing	0	0	0	0	0	0	0	0	0	0	0	0	0	0	0	0	0	0
Logging and Transport of Wood and Bamboo	0	0	0	0	0	0	0	0	0	0	0	0	0	0	0	0	0	0
Food Processing	0.0634837	0	0	4.73142e-05	0.00201365	0	0	0	0	0.0175835	0	0.0156171	0.000272183	0.000321664	0	0	0.00497424	0.104313
Food Production	0.048246	0	0	2.73057e-05	0	0	0	0	0	0.0187557	0	0.0156171	0	0.00176915	0	0	0.0171335	0.101549
Beverage Production	0.13141	0	0	0	0	0	0	0	0	0.010257	0	0.0150046	0	8.04161e-05	0	0	0.00221077	0.158963
Tobacco Processing	3.89709e-05	0	0	0	0	0	0	0	0	0.000293058	0	0	0	0	0	0	0.00607962	0.00641165
Textile Industry	0.0329949	0	0	4.57324e-06	0	0	0	0	0	0.00937786	0	0.0055119	0	0.000321664	0	0	0.00110539	0.0493163
Garments and Other Fiber Products	0.041682	0	0	0.000132624	0	0	0	0	0	0.0164112	0	0.00581812	0	0.000241248	0	0	0.00110539	0.0653906
Leather, Furs, Down and Related Products	0.000996223	0	0	0	0	0	0	0	0	0.00146529	0	0.000306217	0	0	0	0	0	0.00276773
Timber Processing, Bamboo, Cane, Palm Fiber & Straw Products	0.00229929	0	0	0	0	0	0	0	0	0.0035167	0	0.00214352	0	0	0	0	0.000552693	0.00851219
Furniture Manufacturing	0.00740448	0	0	3.1072e-05	0	0	0	0	0	0.0126015	0	0.00306217	4.53638e-05	0.000160832	0	0	0.000552693	0.0238581
Papermaking and Paper Products	0.0365937	0	0	5.17867e-06	0	0	0	0	0	0.00937786	0	0.00857407	0.000272183	0.000160832	0	0	0.00276347	0.0577473
Printing and Record Medium Reproduction	0.0153546	0	0	5.67299e-05	0	0	0	0	0	0.0246169	0.000319391	0.00673677	0	0.00040208	0	0	0.0138173	0.0613037
Cultural, Educational and Sports Articles	0.00533902	0	0	0	0	0	0	0	0	0.00263752	0	0.000612434	0	8.04161e-05	0	0	0	0.00866939
Petroleum Processing and Coking	0.014175	0	0	8.73233e-05	0	0	0	0	0	0.00146529	0	0.00244973	0.229722	0.026859	2.2597	0	0.151991	2.68645
Raw Chemical Materials and Chemical Products	0.359353	0	6.52111e-05	0.000531378	0	0	2.5414	0	0	0.0205858	0	0.0181479	0	0	0.00464707	0	0.00939578	2.95413
Medical and Pharmaceutical Products	0.0474387	0	0	2.97572e-05	0	0	0	0	0	0.0101822	0	0.00633067	0	0	0	0	0.0160281	0.0800095
Chemical Fiber	0.00012143	0	0	0	0	0	0	0	0	0.000442705	0	0.000633067	0	0	0	0	0.000552693	0.0017499
Rubber Products	0.0178907	0	0	1.01215e-06	0	0	0	0	0	0.00332029	0	0.000422045	0	0	0	0	0	0.0216341
Plastic Products	0.0206431	0	0	4.14981e-05	0	0	0	0	0	0.00973952	0	0.00464249	0	0	0	0	0.000552693	0.0356193
Nonmetal Mineral Products	0.778975	0	0	0.000919032	0.112765	0	0	0	0	0.0260822	0	0.296724	0.020323	0.00112582	0	0	0.0453208	1.28223
Smelting and Pressing of Ferrous Metals	0.00779423	0.00631636	7.57667e-07	1.35568e-05	0.000862994	0.86236	0	0	0	0.00234446	0	0.00581812	0	0	0	0	0.0475316	0.933042
Smelting and Pressing of Nonferrous Metals	0.00718212	9.21161e-08	0	7.39462e-06	0.00258898	0	0	0	0	0.00380975	0	0.0018373	0	0.000160832	0	0	0.000552693	0.0161392
Metal Products	0.0238126	0	0	6.08897e-05	0.00115066	0	0	0	0	0.0375114	0	0.0150046	0	0.00410122	0	0	0.00994847	0.0915899
Ordinary Machinery	0.0275035	0	0	9.01359e-05	0.044588	0	0	0	0	0.0360461	0.000638781	0.0257222	0.000952639	0.000804161	0	0	0.00663232	0.142978
Equipment for Special Purposes	0.0429023	0	3.65997e-08	0.000134005	0.00373964	0.00328975	0	0	0	0.0337017	0.000319391	0.0146984	0.000136091	0.000160832	0	0	0.0116066	0.110689
Transportation Equipment	0.095806	0	0	3.30818e-05	0.0109313	0	0	0	0	0.0515782	0.00255512	0.0725734	0.000181455	0.000723745	0	0	0.077377	0.311759
Electric Equipment and Machinery	0.0272654	2.54767e-07	0	7.45539e-05	0.000287665	0	0	0	0	0.0322364	0	0.00428704	0	0.000482496	0	0	0.0077377	0.0723715
Electronic and Telecommunications Equipment	0.00246063	0	0	3.59585e-06	0	0	0	0	0	0.0190488	0	0.0036746	0	0.000160832	0	0	0.0160281	0.0413765
Instruments, Meters, Cultural and Office Machinery	0.00182563	0	0	2.87668e-06	0	0	0	0	0	0.0167043	0	0.00122487	0	0	0	0	0.00221077	0.0219685
Other Manufacturing Industry	0.0131763	0.000126031	0	0.000239723	0	0	0	0	0	0.00615422	0	0.00306217	0	0.000241248	0	0	0.00221077	0.0252105
Scrap and waste	0.00723086	0	0	0	0	0.00172113	0	0	0	0.000586116	0	0.00398082	0	0	0	0	0	0.0135189
Production and Supply of Electric Power, Steam and Hot Water	27.3715	0	0.0816048	0.39024	0	0.0366732	0	0	0	0.0398559	0	0.0355087	0.232472	0.000241248	0.213452	0.383218	7.05555	35.8403
Production and Supply of Gas	0	0	0	0	0	0	0	0	0	0.00615422	0	0.00428704	0	0.0190586	0	0	0.021555	0.0510549
Production and Supply of Tap Water	0.00156476	0	0	2.98087e-05	0	0	0	0	0	0.00498199	0	0.00275595	0	8.04161e-05	0	0	0.00663232	0.0160452
Construction	0.278165	0	0	0.0101702	0	0	0	0	0	0.276507	0	1.23598	0	0.0238352	0	0	0.0986805	1.92334
Transportation, Storage, Post and Telecommunication Services	0.284268	0	0	0.0106739	0	0	0	0	0	1.20111	11.9024	3.93744	0.00637783	0.0137382	0	0	0.526613	17.8826
Wholesale, Retail Trade and Catering Services	0.608035	0	0	0.0108246	0	0	0	0	0	0.635452	0	0.253266	0.00178693	0.425005	0	0	0.967186	2.90156
Others	3.04844	0	0	0.0720105	0	0.000933906	0	0	0	1.36772	0.0102649	0.469376	0.000513268	0.0700874	0	0	3.87635	8.91569

## Sheet: Tianjin
	Raw Coal	Cleaned Coal	Other Washed Coal	Briquettes	Coke	Coke Oven Gas	Other Gas	Other Coking Products	Crude Oil	Gasoline	Kerosene	Diesel Oil	Fuel Oil	LPG	Refinery Gas	Other Petroleum Products	Natural Gas	Total
	Mt CO2	Mt CO2	Mt CO2	Mt CO2	Mt CO2	Mt CO2	Mt CO2	Mt CO2	Mt CO2	Mt CO2	Mt CO2	Mt CO2	Mt CO2	Mt CO2	Mt CO2	Mt CO2	Mt CO2	Mt CO2
Total Consumption	72.5784	2.25311	0.204708	0.88035	18.8716	0.673335	5.26383	4.69146	0.618648	3.29639	0.64943	9.71397	2.81188	0.995593	1.41773	0	3.87419	128.795
Farming, Forestry, Animal Husbandry, Fishery and Water Conservancy	0.251368	0	0	0	0	0	0	0	0	0.161556	0	0.677546	0	0	0	0	0	1.09047
Coal Mining and Dressing	0	0	0	0	0	0	0	0	0	0.000585349	0	0	0	0	0	0	0	0.000585349
Petroleum and Natural Gas Extraction	0.023955	0	0	0	0	0	0	0	0.596425	0.0298528	0.0101529	0	0	0.0109421	0	0	0.259287	0.930615
Ferrous Metals Mining and Dressing	0	0	0	0	0	0	0	0	0	0.000585349	0	0	0	0	0	0	0	0.000585349
Nonferrous Metals Mining and Dressing	0	0	0	0	0	0	0	0	0	0	0	0	0	0	0	0	0	0
Nonmetal Minerals Mining and Dressing	0.0333409	0	0	0	0	0	0	0	0	0.0011707	4.81181e-05	0	0	0	0	0	0	0.0345597
Other Minerals Mining and Dressing	0	0	0	0	0	0	0	0	0	0	0	0	0	0	0	0	0	0
Logging and Transport of Wood and Bamboo	0	0	0	0	0	0	0	0	0	0	0	0	0	0	0	0	0	0
Food Processing	0.124094	0.000133138	0	0.0197551	0	0	0	0	0	0.00292675	8.88335e-05	0	0	0	0	0	0.0151251	0.162123
Food Production	0.15226	0.00086096	0	0.0240387	0	0	0.00085914	0	0	0.00321942	3.33126e-05	0	1.2639e-05	0.0118904	0	0	0.0280895	0.221264
Beverage Production	0.132667	0	0	0.00192706	0	0	0	0	0	0.00175605	6.66251e-05	0	0	0	0	0	0.00432146	0.140738
Tobacco Processing	0.0292547	0	0	0	0	0	0	0	0	0	0	0	0	0	0	0	0.00216073	0.0314154
Textile Industry	0.125499	0	0	0.0141649	0	0	0	0	0	0.0023414	1.8507e-05	0.00560709	0.00014914	0.00408505	0	0	0.0172858	0.169151
Garments and Other Fiber Products	0.0754105	4.99171e-05	0	0.00132866	0	0	0	0	0	0.00819489	2.96112e-05	0	2.02223e-06	0.00233432	0	0	0.00648219	0.0938321
Leather, Furs, Down and Related Products	0.0168352	0	0	0	0	0	0	0	0	0.0011707	3.7014e-06	0	0	0	0	0	0	0.0180096
Timber Processing, Bamboo, Cane, Palm Fiber & Straw Products	0.00884444	0	0	0.000880942	0	0	0	0	0	0.0011707	2.22084e-05	0	0	0	0	0	0.00432146	0.0152397
Furniture Manufacturing	0.025989	0	0	0.0264282	0	0	0	0	0	0.00175605	2.22084e-05	0	0	0.0282306	0	0	0.00216073	0.0845869
Papermaking and Paper Products	0.373507	0	0	0.00660706	0	0	0	0	0	0.00526814	6.66251e-05	0.0224283	0.000497469	1.82368e-05	0	0	0.00864292	0.417036
Printing and Record Medium Reproduction	0.00775589	0	1.32827e-05	0	0	0	0	0	0	0.011707	1.11042e-05	0	5.05558e-07	0	0	0	0.00648219	0.02597
Cultural, Educational and Sports Articles	0.0249005	0	0	0	0	0	0	0	0.00180189	0.00146337	1.11042e-05	0	0	0.000145895	0	0	0.0172858	0.0456086
Petroleum Processing and Coking	0.127528	0.630994	0.165022	0	0	0.104161	0	0	0	0.0023414	8.88335e-05	0.975633	0.20936	0.615804	1.41773	0	0.568272	4.81693
Raw Chemical Materials and Chemical Products	0.633403	0	0.00850948	0.0721179	0	0	0.0244241	0.00060667	0	0.0133912	0.000399751	0.00113506	0.0544754	0	0	0	0.351167	1.15963
Medical and Pharmaceutical Products	0.12969	0	0	0	0	0	0	0	0	0.00241042	3.7014e-05	0	0	0	0	0	0.0179574	0.150095
Chemical Fiber	0.00065791	0	0	0	0	0	0	0	0	0	0	0	0	0	0	0	0	0.00065791
Rubber Products	0.138654	0	0	0	0	0	0	0	0	0.00508867	2.59098e-05	0.0646986	0.00371737	0	0	0	0.0558675	0.268053
Plastic Products	0.0281256	0	0	0.062336	0	0	0	0	0	0.0074991	7.03265e-05	0	0	0	0	0	0.0179574	0.115989
Nonmetal Mineral Products	1.0467	0	0	0.119116	0.000862977	0.00594765	0.00883687	0.0584513	0.000300315	0.0193165	0.00112893	0.106535	0.00563091	0.00310026	0	0	0.211751	1.58767
Smelting and Pressing of Ferrous Metals	7.37879	1.61126	0	0.341886	18.6843	0.361456	5.22688	4.61879	0.00991039	0.0114143	0.000558911	0.0588744	0.0116592	0.00601816	0	0	0.635254	38.9571
Smelting and Pressing of Nonferrous Metals	0.1137	0	0.0259154	0.0080715	0.00345191	0	0	0	0.00720755	0.00146337	8.88335e-05	0.0112142	0.000396863	0.000273553	0	0	0.0410539	0.212837
Metal Products	0.305964	6.86973e-05	0.000108216	0.0977101	0.0115064	0	0	0.000527539	0	0.0658518	0.000403452	0.0126159	5.05558e-07	0.0093555	0	0	0.110197	0.614309
Ordinary Machinery	0.167809	0	0.00118361	0.00302786	0.145843	0	0	0	0	0.0272187	0.00015916	0	4.09502e-05	0.0176168	0	0	0.047536	0.410435
Equipment for Special Purposes	0.0845281	0	0	0.00244471	0.000862977	0	0	0	0	0.0172678	0.000943856	0.00420532	9.10004e-06	0.00605463	0	0	0.0216073	0.137924
Transportation Equipment	0.228919	1.08469e-05	0	0.00118871	0	0	0	0	0.00300315	0.037755	0.000418258	0.00700886	0.000101617	0.0486924	0	0	0.110197	0.437295
Electric Equipment and Machinery	0.079401	0	0.00169088	0.0222716	0	0	0	0	0	0.0131704	0.000148056	0	5.15669e-05	0.074461	0	0	0.0216073	0.212802
Electronic and Telecommunications Equipment	0.0141342	0	0	0.000291571	0	0	0.00282289	0	0	0.0114143	6.66251e-05	0.00560709	0.000230534	0.00142247	0	0	0.0864292	0.122419
Instruments, Meters, Cultural and Office Machinery	0.000831424	0	0	0	0	0	0	0	0	0.00321942	3.7014e-06	0	3.43779e-05	0	0	0	0.00432146	0.00841038
Other Manufacturing Industry	0.0525183	1.35587e-05	0.00226577	0.0137936	0	0	0	0	0	0.00526814	9.25349e-05	0	0	0.0011854	0	0	0.00216073	0.077298
Scrap and waste	0	0	0	0.0408396	0.00690381	0	0	0	0	0.000585349	9.25349e-05	0.00280354	8.79671e-05	0	0	0	0	0.0513128
Production and Supply of Electric Power, Steam and Hot Water	58.2897	0.00972763	0	0	0	0.20177	0	0.0130821	0	0.013463	0.000155459	0	0.0196015	1.82368e-05	0	0	0.170698	58.7182
Production and Supply of Gas	0	0	0	0	0	0	0	0	0	0.0023414	7.40279e-06	0	0	0.000218842	0	0	0.0496968	0.0522644
Production and Supply of Tap Water	0.00252158	0	0	0.000124708	0	0	0	0	0	0.00175605	1.48056e-05	0	0	0	0	0	0	0.00441714
Construction	0.271261	0	0	0	0	0	0	0	0	0.30204	0	2.16815	0.0807922	0.000313086	0	0	0.00432146	2.82688
Transportation, Storage, Post and Telecommunication Services	0.449714	0	0	0	0	0	0	0	0	1.85848	0.565751	3.46508	2.3943	0	0	0	0.0496968	8.78302
Wholesale, Retail Trade and Catering Services	0.607129	0	0	0	0	0	0	0	0	0.333064	0.0630399	0.918555	0.0297822	0.152473	0	0	0.674147	2.77819
Others	1.021	0	0	0	0.0178349	0	0	0	0	0.305845	0.00515974	1.20628	0.000950496	0.000939258	0	0	0.250645	2.80866

## Sheet: Hebei
	Raw Coal	Cleaned Coal	Other Washed Coal	Briquettes	Coke	Coke Oven Gas	Other Gas	Other Coking Products	Crude Oil	Gasoline	Kerosene	Diesel Oil	Fuel Oil	LPG	Refinery Gas	Other Petroleum Products	Natural Gas	Total
	Mt CO2	Mt CO2	Mt CO2	Mt CO2	Mt CO2	Mt CO2	Mt CO2	Mt CO2	Mt CO2	Mt CO2	Mt CO2	Mt CO2	Mt CO2	Mt CO2	Mt CO2	Mt CO2	Mt CO2	Mt CO2
Total Consumption	273.701	11.9879	3.3625	3.0586	209.438	10.4829	34.8123	3.45369	0.424645	5.82724	0.188429	20.0399	1.21022	0.279133	1.09796	0	4.82512	584.19
Farming, Forestry, Animal Husbandry, Fishery and Water Conservancy	0.365161	0	0	0.00455334	0.0012237	0	0	0	0	0.345356	0.005873	2.37382	0.0117933	0.00332967	0	0	0	3.11111
Coal Mining and Dressing	29.2333	1.56165	0.666177	0	0.563052	0.0545707	0	0	6.32367e-08	0.0235803	0.0218792	0.165224	0.000121979	1.41737e-05	0	0	0.0807095	32.3703
Petroleum and Natural Gas Extraction	0.0141967	0	0	0	0	0.00085597	0	0	0.0099122	0.019439	0	0.060068	0	7.08685e-05	0	0	0.84437	0.948913
Ferrous Metals Mining and Dressing	0.424822	0.000320709	0	0.00092095	0.0745011	0	0	0.0416771	0	0.0791131	0.000221499	1.25669	0.00340911	0	0	0	0	1.88168
Nonferrous Metals Mining and Dressing	0.0109349	0.000399227	0	0	0.000551544	0	0	0	0	0.00813578	0.0016071	0.0553861	7.57113e-05	0	0	0	0	0.0770904
Nonmetal Minerals Mining and Dressing	0.0725109	0	0	0.00032314	0.0216419	0	0	0	0	0.00538341	2.4611e-05	0.0580222	0	0	0	0	0	0.157906
Other Minerals Mining and Dressing	0	0	0	0	0	0	0	0	0	0	0	0	0	0	0	0	0	0
Logging and Transport of Wood and Bamboo	0	0	0	0	0	0	0	0	0	0	0	0	0	0	0	0	0	0
Food Processing	1.16391	0	0.0370164	0.00218662	0.0255667	0	0	0	0	0.0307902	2.4611e-06	0.0627786	0.00180235	0.000139375	0	0	0.000856159	1.32504
Food Production	0.421938	0	0	0.00285359	0.0121553	0	0	0	0	0.00832736	0	0.0238622	0	0	0	0	0.00796887	0.477105
Beverage Production	0.279313	0	0	0	0	0	0	0	0	0.0259975	7.3833e-06	0.0282403	0.0044901	0	0	0	0	0.338049
Tobacco Processing	0.0179542	0	0	0	0	0	0	0	0	0.000731198	2.4611e-06	0.00601138	0	0	0	0	0.0104715	0.0351707
Textile Industry	0.411017	4.72295e-05	9.70072e-06	0.00297672	0.0199054	0.00215578	0.0684871	0.000276906	9.48551e-08	0.0203618	9.59829e-05	0.0208479	0.000248165	0	0	0	0.014884	0.561313
Garments and Other Fiber Products	0.0476681	0	0	0.00155923	0.00235207	7.39727e-05	0	0.00969171	0	0.00717468	7.3833e-06	0.0132377	0	0	0	0	0.00111959	0.0828844
Leather, Furs, Down and Related Products	0.185278	0	0	5.8839e-05	0.000145892	0	0	0	0	0.0196785	1.47666e-05	0.0182691	0	0	0	0	0.000592726	0.224038
Timber Processing, Bamboo, Cane, Palm Fiber & Straw Products	0.183337	0	0	0.00073236	0.000177917	0	0	0	0	0.00546962	0	0.0175929	0	0	0	0	0.000757371	0.208068
Furniture Manufacturing	0.0597545	0	0	0	0.000747253	0	0	0	4.42657e-07	0.00810385	0	0.00834946	0	0.000266938	0	0	0.00042808	0.0776505
Papermaking and Paper Products	0.801022	0.00171866	0.0185248	0.0199124	0.00265809	0	0	0.0306064	0	0.0205406	6.39886e-05	0.0393519	0	0	0	0	0.00230504	0.936704
Printing and Record Medium Reproduction	0.0207497	0	3.138e-05	0.000326947	0.00126321	0	0	0	0	0.00888294	3.93776e-05	0.00697985	0	2.59851e-05	0	0	0.00434665	0.042646
Cultural, Educational and Sports Articles	0.00605122	0	0	0	0.00364375	0	0	0	0	0.00344845	2.4611e-05	0.00267618	0	0	0	0	0.00286484	0.0187091
Petroleum Processing and Coking	0.692561	6.36292	0.0311126	0.0057812	0.000427002	1.31429	0.216629	0.337654	0.414613	0.00858919	0	0.125351	0.0506362	0.00111027	0.458765	0	0.0340159	10.0545
Raw Chemical Materials and Chemical Products	1.57625	0	0.00208056	0.0345562	2.52642	0.051876	0.137378	0.317712	0	0.122012	0.00147921	0.093893	0	0.00334801	0.00401022	0	1.1433	6.0143
Medical and Pharmaceutical Products	0.0662449	0	1.05395e-05	0.00193223	0.000848673	0.00772487	0	0	0	0.00528463	3.05621e-06	0.00559217	0	1.72079e-05	0	0	0.00346549	0.0911237
Chemical Fiber	0.0386155	0	0	0	0.000913955	0	0	0	0	0.0011847	0	0.00165951	0	0	0	0	0.000966136	0.0433398
Rubber Products	0.0778036	0	0	0.000132865	0.00246115	0	0	0	0	0.0145979	1.42623e-05	0.00514928	0	2.15098e-06	0	0	0.00472566	0.104887
Plastic Products	0.0937046	0	1.1125e-05	0.000968013	0.00645318	0	0	9.48419e-05	0	0.025195	4.07495e-06	0.0317868	0	3.44158e-05	0	0	0.00432661	0.162579
Nonmetal Mineral Products	5.98673	0.00685233	0.00385659	0.375182	0.322123	0.292435	0.0392893	0.311716	0.000115439	0.0427607	0.00133638	0.314804	0.610076	0.0167533	0	0	0.962092	9.28612
Smelting and Pressing of Ferrous Metals	6.68672	4.05334	0.281379	2.45397	203.093	5.15315	34.303	2.16971	0	0.017453	0.000253493	0.50189	0.120867	0.0517316	0	0	0.316417	259.203
Smelting and Pressing of Nonferrous Metals	0.119548	0.000663397	0.000977742	0.000221846	0.166819	0	0	0.0279952	2.05519e-06	0.00754827	0.000150127	0.0302059	0.000765526	3.54342e-05	0	0	0.0538722	0.408805
Metal Products	0.273331	2.66916e-05	1.4678e-05	0.00352404	0.247661	0	0	0	0	0.0454429	0.000302715	0.0888585	0.000235546	0.00566475	0	0	0.0764616	0.741524
Ordinary Machinery	0.296126	0	0.000773288	0.0392865	1.94786	0.00787281	0.0330999	0	1.8971e-06	0.0443093	0.00133884	0.0874545	5.46804e-05	0.00106067	0	0	0.0372429	2.49648
Equipment for Special Purposes	0.170941	0	0	0.000324968	0.0819879	0.0918847	0	0	0	0.0367802	0.000255955	0.0543489	6.94021e-05	0.00134414	0	0	0.0532465	0.491184
Transportation Equipment	0.180389	6.5635e-06	1.85797e-06	0.0146822	0.144369	0.00412134	0.0143971	0.00553812	0	0.0384757	0.00186059	0.165253	0	0.00648683	0	0	0.0957581	0.671339
Electric Equipment and Machinery	0.0939685	0	0	0.00202439	0.0976126	0	0	0	3.16184e-08	0.0177499	0.00118625	0.0322575	0.000248165	0.00871682	0	0	0.0237749	0.277539
Electronic and Telecommunications Equipment	0.0229022	0	0.000230389	0.000119865	0	0.00546341	0	0	9.48551e-08	0.004384	2.4611e-06	0.00128365	0.00160676	0.00078664	0	0	0.103859	0.140638
Instruments, Meters, Cultural and Office Machinery	0.0236039	0	0	0	0.00836923	0	0	0	0	0.00405192	7.13719e-05	0.00167333	0	1.18114e-05	0	0	0	0.0377816
Other Manufacturing Industry	0.0120292	0	0	0	0.0070313	0	0	0	0	0.00693202	0	0.0175069	0	1.6536e-05	0	0	0.00365514	0.0471711
Scrap and waste	0.0037605	0	0	0	0.0188165	0.000390999	0	0	0	0.000526846	0	0.0187963	0	0	0	0	0.00461009	0.0469013
Production and Supply of Electric Power, Steam and Hot Water	213.924	0	2.32029	0	0.000590686	3.21526	0	0.201012	0	0.0476684	1.72277e-05	0.341254	0.0251951	9.44913e-06	0.635188	0	0.164215	220.875
Production and Supply of Gas	0.00523369	0	0	0	0	0.00499844	0	0	0	0.00249693	0	0.00794259	0	3.54342e-05	0	0	0.012085	0.0327921
Production and Supply of Tap Water	0.0137999	0	0	0	0	0.000116243	0	0	0	0.00414133	0	0.00576497	0	0	0	0	0.00105373	0.0248762
Construction	0.557359	0	0	0.0131535	0.00139284	0.00558268	0	0	0	0.188478	0.0275553	0.617936	0.0640487	0.00530587	0	0	0.00261556	1.48343
Transportation, Storage, Post and Telecommunication Services	0.628748	0	0	0.00579671	0	0.00134183	0	0	0	3.04352	0.0971383	11.5818	0.293703	0.00582991	0	0	0.407374	16.0653
Wholesale, Retail Trade and Catering Services	2.36643	0	0	0.0408259	0.00831231	0.0704776	0	0	0	0.258922	0.00978245	0.456338	0.0102117	0.148716	0	0	0.141679	3.5117
Others	6.07145	0	0	0.029713	0.0245787	0.19823	0	0	0	1.19822	0.0158131	1.23369	0.0105644	0.0182692	0	0	0.202633	9.00317

## Sheet: Shanxi
	Raw Coal	Cleaned Coal	Other Washed Coal	Briquettes	Coke	Coke Oven Gas	Other Gas	Other Coking Products	Crude Oil	Gasoline	Kerosene	Diesel Oil	Fuel Oil	LPG	Refinery Gas	Other Petroleum Products	Natural Gas	Total
	Mt CO2	Mt CO2	Mt CO2	Mt CO2	Mt CO2	Mt CO2	Mt CO2	Mt CO2	Mt CO2	Mt CO2	Mt CO2	Mt CO2	Mt CO2	Mt CO2	Mt CO2	Mt CO2	Mt CO2	Mt CO2
Total Consumption	239.264	2.15711	11.2671	2.0389	73.3573	16.3163	3.74958	3.61419	0	5.66442	0.444345	14.5147	0.388119	0.0817155	0	0	5.47961	378.338
Farming, Forestry, Animal Husbandry, Fishery and Water Conservancy	2.88605	0	0	0	0	0	0	0	0	0.848756	0	1.2202	0	0	0	0	0	4.95501
Coal Mining and Dressing	5.8628	0.0470455	0.964742	0.698334	0.895845	0.331762	0.103082	0.0207964	0	0.213575	0.0199653	0.729563	0.000430511	0	0	0	0.61242	10.5004
Petroleum and Natural Gas Extraction	0	0	0	0	0	0	0	0	0	0.0013968	4.04012e-05	0.000770353	0	0	0	0	0	0.00220756
Ferrous Metals Mining and Dressing	0.0109511	0.00109821	0	4.67287e-05	0.330948	0.0153306	0	0	0	0.00102097	0.0045649	0.128519	0	0	0	0	0	0.492479
Nonferrous Metals Mining and Dressing	0.000630121	0	0	0	0.0125909	0	0	0	0	0.000535065	0.000421159	0.00286613	0	0	0	0	0	0.0170433
Nonmetal Minerals Mining and Dressing	0.00410665	0	0	8.76162e-05	0.00912744	0.00072144	0	0	0	0	7.45918e-05	0.0012502	0	0	0	0	0	0.0153679
Other Minerals Mining and Dressing	0	0	0	0	0	0	0	0	0	0	0	0	0	0	0	0	0	0
Logging and Transport of Wood and Bamboo	0	0	0	0	0	0	0	0	0	0	0	0	0	0	0	0	0	0
Food Processing	0.0693295	0	4.99376e-05	0.00283249	0.00673357	0	0.00863614	0.000265768	0	0.0016653	4.41802e-05	0.00189087	0.000584723	2.30871e-06	0	0	0.00224669	0.0942815
Food Production	0.0672824	1.30189e-05	0.00308085	0.00516855	0	0.00029058	0	0	0	0.000918447	3.08086e-05	0.00183899	0	1.15435e-05	0	0	0.00740085	0.086036
Beverage Production	0.0894214	0	0.000204662	0	0	0	0.00179154	0	0	0.00130036	3.12709e-05	0.00115942	0	0	0	0	0	0.0939086
Tobacco Processing	0.0008653	0.000281136	0	0	0	0	0	0	0	0	0	0.000108939	0	0	0	0	0	0.00125537
Textile Industry	0.0124519	0	0	0.00207832	0	0	0	0	0	0.000195804	0	0.000889667	0	0.000371702	0	0	0	0.0159874
Garments and Other Fiber Products	0.00146746	0	0	0.000635243	0	0	0	0	0	0.00105707	0	0.00023344	0	0	0	0	0	0.00339322
Leather, Furs, Down and Related Products	8.63214e-05	0	0	0	0	0	0	0	0	0	0	0	0	0	0	0	0	8.63214e-05
Timber Processing, Bamboo, Cane, Palm Fiber & Straw Products	0.0103836	0	0	0	0	0	0	0	0	0	1.75239e-05	0.000347567	0	0	0	0	0	0.0107487
Furniture Manufacturing	0.000126629	0	0	0.000117725	0	0	0	0	0	0.000183742	0	4.15005e-05	0	0	0	0	0	0.000469597
Papermaking and Paper Products	0.0148578	0.000131691	0.0267767	0.000835421	0	0.0103507	0	0	0	0.000283898	2.56024e-05	0.00243815	0	0	0	0	0	0.0556999
Printing and Record Medium Reproduction	0.00434761	0	0.000488461	0.000751737	0	0	0	0	0	0.000607965	3.41468e-05	0.000907823	0	6.92612e-06	0	0	0	0.00714466
Cultural, Educational and Sports Articles	0.000358783	0.0016127	0	0	0.000221498	0.00042084	0	0	0	0	3.09699e-06	0.00100898	0	1.61609e-05	0	0	0	0.00364206
Petroleum Processing and Coking	22.7319	1.93604	0.534034	0.107793	2.37151	9.67021	0.183242	1.44168	0	0.0667514	0.00346488	0.215128	0.000825681	0	0	0	0	39.2625
Raw Chemical Materials and Chemical Products	0	0.022672	0.155707	0.33097	0	0	0.0788048	1.88358	0	0.0714357	0.000730216	0.0338047	0.0864073	0	0	0	0.0607046	2.72481
Medical and Pharmaceutical Products	0	5.97709e-05	0	0.000853884	0	0	0	0	0	0.0310336	2.88503e-05	0.00228512	0	0	0	0	0	0.0342612
Chemical Fiber	0	0	0	0	0	0	0	0	0	0	0	6.74383e-05	0	0	0	0	0	6.74383e-05
Rubber Products	0	0	0	0	0	0	0	0	0	0.00085111	4.29337e-05	0.00151736	0	0	0	0	0	0.0024114
Plastic Products	0	2.00171e-05	0	0	0	0	0	0	0	0.000197824	9.99934e-06	0.000544694	0	0.000117744	0	0	0.000440527	0.00133081
Nonmetal Mineral Products	1.03286	0.000643394	0.00458066	0.063218	0.154225	0.326692	0.399238	0.164204	0	0.0108325	0.00188669	0.0976792	0.243569	0.00709234	0	0	0.314668	2.82139
Smelting and Pressing of Ferrous Metals	2.94533	0.143628	0.030081	0.684036	64.3938	2.33536	1.54541	0.00431296	0	0.0137602	0.00318679	0.262151	3.21277e-06	0	0	0	0.705724	73.0668
Smelting and Pressing of Nonferrous Metals	1.67899	0.00230248	0.00571486	0.0738879	0.241837	0.617282	0.819469	0.0993598	0	0.00140292	0.000772736	0.0425406	0	0.000226253	0	0	0.59383	4.17761
Metal Products	0.00601805	1.23208e-05	0	0.00155568	0.128644	0.000861719	0	0	0	0.00155396	0.000127003	0.00302954	0	2.30871e-06	0	0	0.000264316	0.142069
Ordinary Machinery	0.0545923	1.53054e-05	0	0.00894696	4.57149	0.00076152	0.0227388	0	0	0.00490597	0.00042868	0.0150543	0.002567	0.00310752	0	0	0.00792948	4.69254
Equipment for Special Purposes	0.0766226	0.00138684	0.0150939	0.00528527	0.000177716	0.0874745	0.530296	0	0	0.0065708	0.000223693	0.00723665	0	4.61741e-05	0	0	0.00422906	0.734643
Transportation Equipment	0.0288436	2.59235e-05	0.00874417	0.00258991	0.198239	0.00146292	0	0	0	0.00191442	0.000115149	0.00490743	2.57021e-05	0.000210092	0	0	0.0757265	0.322805
Electric Equipment and Machinery	0.00434159	2.48712e-05	0	0	0.000598332	0	0.000712022	0	0	0.000942454	1.68231e-05	0.0013747	0.00289149	0	0	0	0	0.0109023
Electronic and Telecommunications Equipment	0.00333142	6.31347e-05	0.00341652	0.00551205	0	0.00852701	0.000734991	0	0	0.000429288	4.39515e-05	0.00191421	0	0.0226022	0	0	0	0.0465748
Instruments, Meters, Cultural and Office Machinery	0.00021493	0	0	0	0	0	0	0	0	0.000153177	3.54537e-06	0.000168596	0	0	0	0	0	0.000540248
Other Manufacturing Industry	0.0248459	0	0	0	0	0	0	0	0	0	3.36504e-05	0.000163408	0	0	0	0	0	0.025043
Scrap and waste	6.87e-05	0	0	0	0.000546553	0	0	0	0	0	0	0	0	0	0	0	0	0.000615253
Production and Supply of Electric Power, Steam and Hot Water	193.202	3.11266e-05	9.51438	0	0.00315275	2.90883	0	0	0	0.0717285	0.00216875	0.15204	0.0444775	0	0	0	1.55991	207.459
Production and Supply of Gas	0	0	0	0	0	0	0	0	0	0.000878308	0	2.07502e-05	0	0	0	0	0	0.000899058
Production and Supply of Tap Water	0.000608393	0	0	0	0	0	0	0	0	0.00117108	8.99968e-06	0.000370911	0	0	0	0	0	0.00215938
Construction	1.16724	0	0	0.0149726	0.00575318	0	0	0	0	0.287114	0.00394569	0.557197	0	0.000939258	0	0	0.00648219	2.04365
Transportation, Storage, Post and Telecommunication Services	0.803751	0	0	0	0	0	0	0	0	3.01894	0.393051	10.028	0	0	0	0	1.10629	15.35
Wholesale, Retail Trade and Catering Services	3.17331	0	0	0.0283908	0.0319301	0	0.0554213	0	0	0.400379	0.00333866	0.51079	0.00316832	0.0469629	0	0	0.345717	4.59941
Others	3.29386	0	0	0	0	0	0	0	0	0.599983	0.00546326	0.482636	0.00316832	0	0	0	0.0756255	4.46073

## Sheet: InnerMongolia
	Raw Coal	Cleaned Coal	Other Washed Coal	Briquettes	Coke	Coke Oven Gas	Other Gas	Other Coking Products	Crude Oil	Gasoline	Kerosene	Diesel Oil	Fuel Oil	LPG	Refinery Gas	Other Petroleum Products	Natural Gas	Total
	Mt CO2	Mt CO2	Mt CO2	Mt CO2	Mt CO2	Mt CO2	Mt CO2	Mt CO2	Mt CO2	Mt CO2	Mt CO2	Mt CO2	Mt CO2	Mt CO2	Mt CO2	Mt CO2	Mt CO2	Mt CO2
Total Consumption	329.639	0.49341	10.7163	3.78533	33.6768	3.6665	11.7522	4.76726	0.33163	9.03636	0.283722	26.3585	0.479891	0.0245017	0.118617	0	5.53538	440.665
Farming, Forestry, Animal Husbandry, Fishery and Water Conservancy	2.99515	0	1.08967	0	0.216634	0	0	0	0	0.977445	0	2.44189	0	0	0	0	0	7.72079
Coal Mining and Dressing	4.46088	0.0259826	0.00593016	0.0480912	0.0224375	0	0	0	0	0.0333741	0	2.34994	0.187815	0	0	0	0	7.13444
Petroleum and Natural Gas Extraction	0.0076035	0	0	0	0.00517789	0	0	0	0.0216296	0.00761164	0	0.0283236	0	0	0	0	0	0.0703462
Ferrous Metals Mining and Dressing	0.0945447	0	0	0	0.287661	0	0	0	0	0.0310321	0	0.216737	0	0	0	0	0	0.629975
Nonferrous Metals Mining and Dressing	0.0677419	0	0	0	0.00373959	0	0	0	0	0.0392292	0	0.131459	0	0	0	0	0	0.242169
Nonmetal Minerals Mining and Dressing	0.109189	0	0	0	0	0	0	0	0	0.00497684	0	0.0954384	0	0	0	0	0	0.209604
Other Minerals Mining and Dressing	0.00199614	0	0	0	0	0	0	0	0	0.00146378	0	0.00123146	0	0	0	0	0	0.00469138
Logging and Transport of Wood and Bamboo	0	0	0	0	0	0	0	0	0	0	0	0	0	0	0	0	0	0
Food Processing	0.248158	0	0.000622444	0.0669064	0	0	0	0	0	0.052696	0	0.0772743	0	0	0	0	0	0.445657
Food Production	0.448055	0	0	0	0	0	0	0	0	0.00644062	0	0.0181641	0.0152026	1.58587e-05	0	0	0	0.487878
Beverage Production	0.106744	0	0	0	0	0	0	0	0	0.0052696	0	0.00492585	0	0	0	0	0	0.116939
Tobacco Processing	0.00257341	0	0	0	0	0	0	0	0	0.000292755	0	0.000307866	0	0.000111011	0	0	0.0097309	0.0130159
Textile Industry	0.0541597	3.94715e-05	0	0	0	0	0	0	0	0.025177	0	0.0089281	0	0	0	0	0.00194618	0.0902504
Garments and Other Fiber Products	0.00524475	0	0	0	0	0	0	0	0	0.000878266	0	0.000615731	0	0	0	0	0	0.00673874
Leather, Furs, Down and Related Products	0.00158604	0	0	0	0	0	0	0	0	0.000585511	0	0.000307866	0	0	0	0	0	0.00247942
Timber Processing, Bamboo, Cane, Palm Fiber & Straw Products	0.0291183	0	0	0	0	0	0	0	0	0.00292755	0	0.0209349	0	0	0	0	0	0.0529807
Furniture Manufacturing	0.00315507	0	0	0	0	0	0	0	0	0.000585511	0	0.00153933	0	0	0	0	0	0.00527991
Papermaking and Paper Products	0.118923	0	0	0	0	0	0	0	0	0.000585511	0	0.00400225	0.00221704	0	0	0	0.00194618	0.127674
Printing and Record Medium Reproduction	0.00103994	0	0	0.00158492	0	0	0	0	0	0.000585511	0	0.000307866	0	0.00223608	0	0	0	0.00575431
Cultural, Educational and Sports Articles	0	0	0	0	0	0	0	0	0	0	0	0	0	0	0	0	0	0
Petroleum Processing and Coking	3.59284	0.264506	0.0965601	0	0.0382589	0.17213	0	1.56902	0.309718	0.000878266	0	0.011391	0	0.0180948	0.118617	0	0	6.19202
Raw Chemical Materials and Chemical Products	0	0	0.11843	0	0.366747	0.0182659	0	0.860035	0	0.00848991	0	0.0246539	0	0	0	0	2.47052	3.86714
Medical and Pharmaceutical Products	0	0	0	0.0651737	0.000990626	0	0	0	0	0.00175653	0	0.00159917	0	0	0	0	0	0.06952
Chemical Fiber	0	0	0	0	0	0	0	0	0	0	0	0	0	0	0	0	0	0
Rubber Products	0	0	0	0	0	0	0	0	0	0.000292755	0	0	0	0	0	0	0	0.000292755
Plastic Products	0	0	0	0	0	0	0	0	0	0.0108319	0	0.000799585	0	0	0	0	0	0.0116315
Nonmetal Mineral Products	1.51735	0.00144086	0.0505595	0.0391888	0.0431491	0.354923	0	0.0733942	0	0.0178581	0	0.112371	0.168495	0.000301315	0	0	0.219918	2.59895
Smelting and Pressing of Ferrous Metals	2.65988	0.187928	0.231294	0.00183759	31.9781	2.49597	11.7522	2.16624	0	0.00585511	0.0006354	0.115757	0	0	0	0	0.0836857	51.6794
Smelting and Pressing of Nonferrous Metals	1.61543	0	0.00306163	0.0157567	0.677728	0	0	0.0985683	0	0.012003	0.0079425	0.0507978	0.0528923	0	0	0	0.10704	2.64122
Metal Products	0.0105727	2.37679e-05	0	0	0.00316427	0	0	0	0	0.00146378	0	0.00153933	0	0	0	0	0	0.0167638
Ordinary Machinery	0.0123857	1.13611e-05	1.73539e-05	0.00702469	0.015246	0.0124149	0	0	0	0.00556235	0	0.00400225	0	0	0	0	0.0467083	0.103373
Equipment for Special Purposes	0.0132832	1.1022e-05	0	0.00201407	0.00201362	0	0	0	0	0.00175653	0.0003177	0.00708091	0	0.00374265	0	0	0.194618	0.224838
Transportation Equipment	0.00265664	0.000196672	0	0	0.00287661	0	0	0	0	0.00380582	0	0.0283236	0	0	0	0	0.0097309	0.0475903
Electric Equipment and Machinery	0.00278229	0	0	0	0	0	0	0	0	0.00146378	0.0006354	0.00123146	0	0	0	0	0.00778472	0.0138976
Electronic and Telecommunications Equipment	0.00150782	0.000147045	0	0	0	0	0	0	0	0.000292755	0	0	0	0	0	0	0.00194618	0.0038938
Instruments, Meters, Cultural and Office Machinery	0	0	0	0	0	0	0	0	0	0	0	0	0	0	0	0	0	0
Other Manufacturing Industry	0.00384135	0	0	0	0.000287661	0	0	0	0	0.000585511	0	0.000923597	0.00063344	0	0	0	0	0.00627156
Scrap and waste	0.00206553	0	0	0	0.0126571	0	0	0	0	0.000292755	0	0.000615731	0	0	0	0	0	0.0156311
Production and Supply of Electric Power, Steam and Hot Water	296.649	0	1.29349	0.282238	0	0.612791	0	0	0.00028274	0.038351	0	0.211042	0.0526358	0	0	0	0.0831367	299.223
Production and Supply of Gas	0.159837	0.00855194	0	0	0	0	0	0	0	0.000878266	0	0.000615731	0	0	0	0	0.552715	0.722598
Production and Supply of Tap Water	0.0122491	1.25712e-05	0	0.00437494	0	0	0	0	0	0.00292755	0	0.000615731	0	0	0	0	0	0.0201799
Construction	3.13155	0	0.804636	0	0	0	0	0	0	0.744948	0	1.05551	0	0	0	0	0.112598	5.84924
Transportation, Storage, Post and Telecommunication Services	2.42107	0	0.368681	0	0	0	0	0	0	4.3818	0.274191	16.7607	0	0	0	0	0.91831	25.1247
Wholesale, Retail Trade and Catering Services	6.13892	0.00455846	4.44367	3.25114	0	0	0	0	0	1.75338	0	2.05436	0	0	0	0	0.453753	18.0998
Others	2.93511	0	2.20972	0	0	0	0	0	0	0.849735	0	0.512317	0	0	0	0	0.259287	6.76617

## Sheet: Liaoning
	Raw Coal	Cleaned Coal	Other Washed Coal	Briquettes	Coke	Coke Oven Gas	Other Gas	Other Coking Products	Crude Oil	Gasoline	Kerosene	Diesel Oil	Fuel Oil	LPG	Refinery Gas	Other Petroleum Products	Natural Gas	Total
	Mt CO2	Mt CO2	Mt CO2	Mt CO2	Mt CO2	Mt CO2	Mt CO2	Mt CO2	Mt CO2	Mt CO2	Mt CO2	Mt CO2	Mt CO2	Mt CO2	Mt CO2	Mt CO2	Mt CO2	Mt CO2
Total Consumption	200.613	7.29304	10.1906	0.423287	90.7012	8.27487	31.7123	0.537374	6.6255	14.1839	0.696869	28.7744	10.5686	1.5648	6.54133	0	2.77005	421.471
Farming, Forestry, Animal Husbandry, Fishery and Water Conservancy	1.15343	0	0	0	0	0	0	0	0	1.56288	0	2.12329	0	0	0	0	0	4.8396
Coal Mining and Dressing	4.77231	0.163308	0.0149927	0.00107177	0.00143317	0	0.0886526	0	0	0.0219506	0.0245847	0.195533	0	0	0	0	0	5.28384
Petroleum and Natural Gas Extraction	0.340833	0	0	0	0	0	0	0	0.0919715	0.0441939	0	0.183196	1.03948	0.00102737	0.0192126	0	0.831925	2.55184
Ferrous Metals Mining and Dressing	0.0727115	8.88368e-06	1.01682e-06	0.00632091	0.135005	0.148077	0	0	0	0.0717053	0	0.801869	0	4.06076e-05	0	0	0	1.23574
Nonferrous Metals Mining and Dressing	0.211748	0.01912	0.00242995	0.000612442	0.29982	0	0	0	0	0.0152191	0.000607029	0.0518131	0.000404703	0	0	0	0	0.601775
Nonmetal Minerals Mining and Dressing	0.113071	0.00881489	0	0.000127592	0.018058	0	0	0	0	0.0371697	0	0.507953	0	1.6243e-05	0	0	0	0.68521
Other Minerals Mining and Dressing	0	0	0	0	0	0	0	0	0	0	0	0.0055514	0	0	0	0	0	0.0055514
Logging and Transport of Wood and Bamboo	0	0	0	0	0	0	0	0	0	0	0	0	0	0	0	0	0	0
Food Processing	0.395917	0.0125107	0.0138671	0.0184137	0.0576136	0	0	0	0	0.151898	0.00667732	0.390757	0.0196281	0.0242996	0	0	0	1.09158
Food Production	0.0968224	0.000866823	0.00472096	0.00346759	0.159942	0	0	0	0	0.0441939	0.000910543	0.0533551	0.000202352	0.0193759	0	0	0	0.383858
Beverage Production	0.146666	0.00229723	0.00417689	0.00509109	0.00401289	0	0	0	0	0.0374623	0	0.0456449	0	1.6243e-05	0	0	0	0.245368
Tobacco Processing	9.44609e-05	0	0	0	0	0	0	0	0	0.000292675	0	0.0126449	0	0	0	0	0	0.013032
Textile Industry	0.0878637	0.00188513	0.00410132	0.00560116	0.139018	0	0.00154717	0	0	0.0339503	0.000607029	0.027757	0.000202352	0.00385772	0	0	0	0.306391
Garments and Other Fiber Products	0.0832275	0.00388623	0.000658201	0.00316808	0.0306699	0	0.0009283	0	0	0.0942412	0.00485623	0.0752523	0.000404703	0.0126696	0	0	0.00214414	0.312106
Leather, Furs, Down and Related Products	0.00672903	0.000644848	0.00347897	0	0	0	0	0	0	0.00907291	0	0.00740187	0.000607055	7.10633e-05	0	0	0	0.0280057
Timber Processing, Bamboo, Cane, Palm Fiber & Straw Products	0.066406	0.00325527	0.00155456	0.00152435	0.000286635	0	0	0	0	0.100973	0.00394569	0.0749439	0	0.000111671	0	0	0.00428827	0.257289
Furniture Manufacturing	0.0431056	0.000187368	0.00248739	0.00062957	0.0057327	0	0	0	0	0.0292675	0.00182109	0.0249813	0	0.000448714	0	0	0	0.108661
Papermaking and Paper Products	0.23398	0.00270229	0.0100712	0.00449126	0.039269	0	0	0	0	0.0436085	0.0115335	0.045028	0.00101176	0.000274101	0	0	0.015009	0.406978
Printing and Record Medium Reproduction	0.0102962	0.000350082	0.000260616	0.00318503	0	0	0	0	0	0.0263407	0.000303514	0.0126449	0.00161881	0.000566476	0	0	0	0.0555663
Cultural, Educational and Sports Articles	0.00503791	7.3961e-05	0.000208147	0.000386665	0.00057327	0	0	0	0	0.00409744	0.000303514	0.00246729	0	9.74583e-05	0	0	0	0.0132457
Petroleum Processing and Coking	1.54308	0.927079	0.0116354	0.00505077	0.036116	0.0140062	0	0	6.46443	0.0301455	0.000910543	0.0326916	1.8242	0.111052	4.46568	0	0.0729007	15.539
Raw Chemical Materials and Chemical Products	1.89297	0.0477421	0	0.0194857	0.269739	0.16233	0	0.0157731	0	0.166421	0.00655591	0.293709	0.56962	0.132027	0.486765	0	0.187483	4.25062
Medical and Pharmaceutical Products	0.217499	0.00145145	0	0.00781088	0	0	0	0	0	0.0505364	0	0.0264215	0.00809407	2.63332e-05	0	0	0.00090136	0.312741
Chemical Fiber	0.158566	1.30785e-05	0	0	0.02599	0	0	0	0	0.00145219	0	0.00583732	0.00364233	2.43076e-05	0.176533	0	0	0.372058
Rubber Products	0.165093	0.000521833	0	0.00102192	0.0963485	0	0	0	0	0.0557643	0.000630376	0.0718912	0.00141646	0.000212692	0	0	0	0.3929
Plastic Products	0.123514	0.00022155	0	0.0035525	0.0193068	0	0	0	0	0.144058	0.0010086	0.0838731	0.0147717	0.00132679	0.000115177	0	0	0.391748
Nonmetal Mineral Products	3.65669	0.375275	0.0358694	0.0383315	6.59403	0.00647505	1.66846	0.0393679	0	0.248188	0.00819489	0.635635	0.46723	0.0414259	0.0139858	0	0.941276	14.7704
Smelting and Pressing of Ferrous Metals	12.4203	5.25053	0.0282391	0.0424171	75.3841	5.66456	26.2916	0.446316	0	0.109168	0.00546326	0.645813	0.0250916	0.0371682	0	0	0.0686124	126.419
Smelting and Pressing of Nonferrous Metals	0.383154	0.0529628	0.00282735	0.0018739	1.08749	0	0.0335735	0	0	0.049462	0	0.107019	0.0285316	0.000897428	0	0	0.00214414	1.74994
Metal Products	0.11082	0.00303544	0.00192185	0.00405135	0.239053	0	0	0	0	0.284187	0.0042492	0.210953	0.00242822	0.0410827	0	0	0.0536034	0.955386
Ordinary Machinery	0.362442	0.018355	0.0129336	0.0440221	4.8811	0.00144109	0.361573	7.93592e-05	2.35462e-05	0.316967	0.0248882	0.631934	0.0341974	0.103233	0	0	0.0493152	6.84251
Equipment for Special Purposes	0.116592	0.0161288	0.0011602	0.00815823	0.616552	0.00196423	1.97651	1.41713e-05	1.17731e-05	0.209555	0.00182109	0.228841	0.0236751	0.0582699	0	0	0.0235855	3.28283
Transportation Equipment	0.247421	0.0014075	0.0247106	0.0172403	0.148763	0	0.0159358	0	0	0.191117	0.0898403	0.410187	0.0813454	0.00640382	0.000584111	0	0.102919	1.33787
Electric Equipment and Machinery	0.141956	0.00246677	0.00577977	0.0191335	0.0613399	0	0.175139	0	0	0.199604	0.00394569	0.078028	0.00121411	0.0232824	0.000861084	0	0.0964862	0.809237
Electronic and Telecommunications Equipment	0.01459	0.000492098	0.000128995	0.000827939	0.00487279	0	0.00293962	0	0	0.0398037	0	0.00986916	0	0.0572913	0	0	0	0.130816
Instruments, Meters, Cultural and Office Machinery	0.0105177	3.51499e-05	0.000185698	0.0023879	0.000286635	0	0	0	0	0.0664371	0	0.00524299	0	0.000611145	0	0	0	0.0857043
Other Manufacturing Industry	0.0390244	0.000132063	0.00252283	0.135217	0.0057327	4.93525e-05	0	0.024403	0	0.0178532	0.000607029	0.0194299	0	0.00102737	0	0	0	0.245998
Scrap and waste	0.00375817	0	0	0	0	0	0	0	0	0.00292675	0.000303514	0.0132617	0.00607055	0	0	0	0	0.0263207
Production and Supply of Electric Power, Steam and Hot Water	168.35	0.208827	9.99966	0.0183716	0.280415	2.27596	0	0.0114203	0.0690724	0.0573642	0	0.0737705	1.68476	4.06076e-05	1.23803	0	0.0280895	184.296
Production and Supply of Gas	0.00298237	0	0	0	0.0581869	0	1.03939	0	0	0.0105363	0.000303514	0.00246729	0	0.179398	0.139567	0	0.0214414	1.45427
Production and Supply of Tap Water	0.0121888	0	0	0.000242425	0	0	0	0	0	0.0149264	0	0.0055514	0	0.000182734	0	0	0	0.0330918
Construction	0.373024	0	0	0	0	0	0.00178778	0	0	0.324283	0.0169968	1.77338	0.0440397	0.0106449	0	0	0	2.54415
Transportation, Storage, Post and Telecommunication Services	0.848518	0.166452	0	0	0.000287659	0	0.0137063	0	0	7.59725	0.456182	16.3694	4.653	0.167188	0	0	0.0108036	30.2828
Wholesale, Retail Trade and Catering Services	0.846031	0	0	0	0	0	0.0405231	0	0	0.424964	0.00303514	0.173254	0.0101386	0.356918	0	0	0.211751	2.06661
Others	0.731481	0	0	0	0	0	0	0	0	1.2424	0.0157827	2.22384	0.0215446	0.172197	0	0	0.0453753	4.45262

## Sheet: Jilin
	Raw Coal	Cleaned Coal	Other Washed Coal	Briquettes	Coke	Coke Oven Gas	Other Gas	Other Coking Products	Crude Oil	Gasoline	Kerosene	Diesel Oil	Fuel Oil	LPG	Refinery Gas	Other Petroleum Products	Natural Gas	Total
	Mt CO2	Mt CO2	Mt CO2	Mt CO2	Mt CO2	Mt CO2	Mt CO2	Mt CO2	Mt CO2	Mt CO2	Mt CO2	Mt CO2	Mt CO2	Mt CO2	Mt CO2	Mt CO2	Mt CO2	Mt CO2
Total Consumption	140.211	1.10438	0.810046	0.186339	18.3831	1.26711	4.37172	0.0415106	0.828869	3.59609	0.0367252	10.4058	0.459723	0.0453975	0.776861	0	3.3232	185.848
Farming, Forestry, Animal Husbandry, Fishery and Water Conservancy	0.461801	0	0	0	0.195608	0	0	0	0	0.22653	0	1.3322	0	0.000313086	0	0	0	2.21645
Coal Mining and Dressing	8.80331	0	0	0	0.000862936	0	0	0	0	0.0155234	0	0.0655949	0	0	0	0	0	8.88529
Petroleum and Natural Gas Extraction	0.11909	0	0	0.00353652	0	0	0	0	0.0188073	0.0424698	0	0.712086	0	0	0	0	1.17354	2.06953
Ferrous Metals Mining and Dressing	0.0636793	0.00461157	0	0.00165038	0.611534	0	0	0.0319417	0	0.00761528	0.000303514	0.112884	0	0	0	0	0	0.83422
Nonferrous Metals Mining and Dressing	0.0787131	7.81621e-05	0	0	0.017834	0	0	0	0	0.0061508	0.000910543	0.0256278	0	0	0	0	0	0.129314
Nonmetal Minerals Mining and Dressing	0.141641	0.00176646	0	0	0	0	0	0	0	0.0287037	0	0.0619338	0	0	0	0	0	0.234045
Other Minerals Mining and Dressing	0	0	0	0	0	0	0	0	0	0	0	0.00183056	0	0	0	0	0	0.00183056
Logging and Transport of Wood and Bamboo	0	0	0	0	0	0	0	0	0	0	0	0	0	0	0	0	0	0
Food Processing	2.59878	0.000212574	0	0.000916012	0	0	0	0	0	0.0931407	0.000303514	0.0469843	0	0	0	0	0.00137578	2.74171
Food Production	0.16699	0	0	0	0.00287645	0	0.000717735	0	0	0.0231387	0	0.0180005	0	0.000313086	0	0	0	0.212037
Beverage Production	1.0675	0	0	0	0	0	0	0	0	0.0275322	0	0.0347806	0	0	0	0	0	1.12981
Tobacco Processing	0.00824	0	0	0	0	0	0	0	0	0.000292895	0	0.00671204	0	0	0	0	0.00275157	0.0179965
Textile Industry	0.0694848	0	0	0.00327827	0.000575291	0	0	0	0	0.00439343	0	0.00244074	0	0	0	0	0	0.0801725
Garments and Other Fiber Products	0.0261301	0	0	0	0	0	0	0	0	0.00439343	0	0.000915278	0	0	0	0	0	0.0314388
Leather, Furs, Down and Related Products	0.00730577	0	0	0	0	0	0	0	0	0.00117158	0	0.000915278	0	0	0	0	0	0.00939263
Timber Processing, Bamboo, Cane, Palm Fiber & Straw Products	0.551037	0	2.11456e-06	0	0.000862936	0	0	0	0.000167059	0.0433485	0.00121406	0.112579	0	0	0	0	0	0.709211
Furniture Manufacturing	0.0225818	0	0	0.000916012	0	0	0	0	0	0.0155234	0	0.0103731	0	0	0	0	0	0.0493944
Papermaking and Paper Products	0.361778	0	0	0.00137402	0	0	0	0	0	0.00673659	0	0.0167801	0	0	0	0	0.00137578	0.388044
Printing and Record Medium Reproduction	0.02472	0	0	0	0	0	0	0	0	0.00790817	0	0.000915278	0	0.000939258	0	0	0	0.0344827
Cultural, Educational and Sports Articles	0.0055281	0	0	0	0	0	0	0	0	0.000292895	0	0	0	0	0	0	0	0.00582099
Petroleum Processing and Coking	0.0153587	0.306442	0	0	0	0	0.0427052	0	0.0942036	0.00175737	0	0.00335602	0	0	0.00835334	0	0	0.472176
Raw Chemical Materials and Chemical Products	1.30268	0	0.0500401	0.00976027	0	0	0	0	0.711644	0.0535998	0	0.112884	0.149003	0	0.768507	0	0.101502	3.25963
Medical and Pharmaceutical Products	0.289728	0	4.05558e-05	0.00463613	0	0	0	0	0	0.0246032	0	0.0167801	0	0	0	0	0.00212942	0.337918
Chemical Fiber	0.344857	0	0	0	0	0	0	0	0	0.00175737	0	0.00671204	4.15745e-05	0	0	0	0	0.353368
Rubber Products	0.0114143	0	0	0	0	0	0	0	0	0.00322185	0	0.000915278	0	0	0	0	0	0.0155514
Plastic Products	0.0361857	0	6.30868e-05	0.00170805	0	0	0	0	0	0.0228458	0	0.00793241	0	0	0	0	0	0.068735
Nonmetal Mineral Products	4.92155	0.0354902	0.00370483	0.0549449	0.432906	0.0482485	1.49791	0.0095689	0.00157387	0.0975341	0.00151757	0.18092	0.000255624	0.000939258	0	0	0.130699	7.41776
Smelting and Pressing of Ferrous Metals	0.620747	0.568072	0	0.037408	16.7737	0.971403	2.83039	0	0	0.00702949	0	0.0564421	0	0	0	0	0.00137578	21.8666
Smelting and Pressing of Nonferrous Metals	0.191953	0.00087447	3.23275e-05	0	0.0198475	0	0	0	0	0.00380764	0	0.0247125	0	0	0	0	0.00550313	0.24673
Metal Products	0.19428	0	0	0.0016325	0.008917	0	0	0	0	0.0310469	0	0.0082375	0	0.000626172	0	0	0.00550313	0.250243
Ordinary Machinery	0.194174	0	0	0.00396465	0.0664461	0	0	0	0	0.033683	0.000607029	0.00976296	0	0.00156543	0	0	0.0165094	0.326712
Equipment for Special Purposes	0.182596	0	0.000460838	0.00139929	0.0299151	0	0	0	0	0.0319256	0	0.0125088	0	0	0	0	0	0.258805
Transportation Equipment	0.777226	0.00102057	0	0.0272861	0.21746	0.00428876	0	0	0	0.0641441	0.00394569	0.123257	0.0329755	0	0	0	0.198113	1.44972
Electric Equipment and Machinery	0.0723372	0	0	0.00932859	0.00287645	0	0	0	0	0.0205027	0	0.00610185	0	0.000626172	0	0	0	0.111773
Electronic and Telecommunications Equipment	0.0474812	0	0	0.000233215	0	0	0	0	0	0.00468632	0	0.000610185	0	0	0	0	0	0.053011
Instruments, Meters, Cultural and Office Machinery	0.0220942	0	0	0	0	0	0	0	0	0.00439343	0	0.000305093	0	0	0	0	0	0.0267927
Other Manufacturing Industry	0.0923069	0	0	0.000699644	0	0	0	0	0	0.00937265	0	0.00244074	0	0.000313086	0	0	0	0.105133
Scrap and waste	0.00633783	0	0	0	0	0	0	0	0	0.00205027	0	0.00335602	0	0	0	0	0	0.0117441
Production and Supply of Electric Power, Steam and Hot Water	107.421	0	0.755702	0.00704826	0.000862977	0.0887787	0	0	0.00247286	0.0210885	0	0.0922018	0.241012	0	0	0	0.996096	109.626
Production and Supply of Gas	0.065129	0.148758	0	0.0127315	0	0.154395	0	0	0	0.00234316	0	0.016475	0	0	0	0	0.0082547	0.408087
Production and Supply of Tap Water	0.0274905	0	0	0.00188614	0	0	0	0	0	0.00732238	0	0.00183056	0	0	0	0	0	0.0385296
Construction	0.158811	0	0	0	0	0	0	0	0	0.367599	0.0118371	0.746539	0.0262971	0	0	0	0	1.31108
Transportation, Storage, Post and Telecommunication Services	1.83309	0.0370509	0	0	0	0	0	0	0	1.18328	0.00698083	6.00387	0.00190099	0.0090795	0	0	0.65254	9.72779
Wholesale, Retail Trade and Catering Services	2.62836	0	0	0	0	0	0	0	0	0.30526	0.00394569	0.2605	0.00348515	0.021916	0	0	0.0151251	3.23859
Others	4.17588	0	0	0	0	0	0	0	0	0.736369	0.00515974	0.143553	0.00475248	0.00876641	0	0	0.0108036	5.08528

## Sheet: Heilongjiang
	Raw Coal	Cleaned Coal	Other Washed Coal	Briquettes	Coke	Coke Oven Gas	Other Gas	Other Coking Products	Crude Oil	Gasoline	Kerosene	Diesel Oil	Fuel Oil	LPG	Refinery Gas	Other Petroleum Products	Natural Gas	Total
	Mt CO2	Mt CO2	Mt CO2	Mt CO2	Mt CO2	Mt CO2	Mt CO2	Mt CO2	Mt CO2	Mt CO2	Mt CO2	Mt CO2	Mt CO2	Mt CO2	Mt CO2	Mt CO2	Mt CO2	Mt CO2
Total Consumption	109.485	13.1443	14.1401	0.209789	7.66611	1.52884	1.40579	0	11.2453	8.21947	0.730256	12.0433	2.73933	1.80807	2.77765	0	4.72119	191.865
Farming, Forestry, Animal Husbandry, Fishery and Water Conservancy	0.422509	0	0	0	0	0	0	0	0	0.61169	0	4.64259	0	0	0	0	0	5.67678
Coal Mining and Dressing	1.51823	1.19475	1.3007	0	0	0	0	0	0	0.0403402	0.00195963	0.234543	2.40162e-05	0	0	0	0.0885899	4.37914
Petroleum and Natural Gas Extraction	0.0348886	0	0	0	0	0	0	0	1.48776	0.107442	0	0.261896	2.68171e-05	0	0	0	0	1.89201
Ferrous Metals Mining and Dressing	0.0122847	0	0	0	0	0	0	0	0	6.0732e-05	0	0.0222799	2.28137e-06	0	0	0	0	0.0346276
Nonferrous Metals Mining and Dressing	0.0327593	0	0.00253242	0	0	0	0	0	0	0.000626374	0.000674859	0.00282406	2.89173e-07	0	0	0	0	0.0394173
Nonmetal Minerals Mining and Dressing	0.111381	0	0	0.000557668	0	0	0	0	0	0.000557271	0.00087265	0.0179529	1.83831e-06	0	0	0	0	0.131324
Other Minerals Mining and Dressing	0	0	0	0	0	0	0	0	0	0	0	0	0	0	0	0	0	0
Logging and Transport of Wood and Bamboo	0	0	0	0	0	0	0	0	0	0	0	0	0	0	0	0	0	0
Food Processing	0.471403	0.0150346	0.966919	0.001625	0.0391216	0	0	0	0	0.0137968	5.77712e-05	0.0158609	0.000161581	0	0	0	0.0626611	1.58664
Food Production	0.32583	0.078581	0	0.000541667	0	0	0	0	0	0.0120409	1.5507e-05	0.0289778	0.0219243	0.00208193	0	0	0	0.469993
Beverage Production	0.249463	0	0	0	0	0.163722	0	0	0	0.00540708	0	0.00385162	0	0	0	0	0	0.422444
Tobacco Processing	0.0895713	0	0	0	0	0	0	0	0	0.000396587	0	0.0144135	0	0	0	0	0	0.104381
Textile Industry	0.291036	0	0.00299425	0	0	0	0	0	0	0.000732501	9.12177e-06	0.000637604	0	0	0	0	0	0.295409
Garments and Other Fiber Products	0.00406702	0	0	0	0	0	0	0	0	0.000177074	0	0.000145423	0	0	0	0	0	0.00438952
Leather, Furs, Down and Related Products	0.00471774	0	0	0	0	0	0	0	0	0	0	0	0	0	0	0	0	0.00471774
Timber Processing, Bamboo, Cane, Palm Fiber & Straw Products	0.323921	0	0	0	0	0	0	0	0	0.00625589	0	0.00968545	0	0	0	0	0	0.339862
Furniture Manufacturing	0.0375468	0	0	0.000135417	0	0	0	0	0	0.0028477	0	0.00213983	0	0	0	0	0	0.0426697
Papermaking and Paper Products	0.640045	0	0.00327968	0	0	0	0	0	0	0.00139034	0	0.00475132	0.00144	0	0	0	0	0.650907
Printing and Record Medium Reproduction	0.0259327	0	0	0.000677083	0	0	0	0	0	0.00141048	8.39203e-06	0.000454	0	0.000525335	0	0	0	0.029008
Cultural, Educational and Sports Articles	0.00795483	0	0	0	0	0	0	0	0	0.000227591	0	0.000204428	0	0	0	0	0	0.00838685
Petroleum Processing and Coking	1.73392	6.7765	1.99007	0.0554125	0.0215744	0.30669	1.40579	0	9.33619	0.00750469	0.000953833	0.0370223	1.0858	1.62158	0.958295	0	2.65121	27.9885
Raw Chemical Materials and Chemical Products	1.1567	0	0.252357	0.002004	0.0325055	0	0	0	0.420441	0.0117671	0.00066893	0.0235337	0.521462	0.171532	0.121959	0	0	2.71493
Medical and Pharmaceutical Products	1.22693	0	0.0204681	7.29258e-06	0	0	0	0	0	0.00854855	6.37308e-05	0.00649746	2.16874e-05	5.01541e-05	0	0	0	1.26259
Chemical Fiber	0.270089	0	0	2.91703e-06	0	0	0	0	0	2.04879e-05	0	0	0	0	0	0	0	0.270113
Rubber Products	0.239401	0	0	5.83406e-06	0	0	0	0	0	0.00160508	0	0.00133691	0	0	0	0	0	0.242349
Plastic Products	0.0207644	0	0	0	0	0	0	0	0	0.00313418	0	0.00101923	0	0	0	0	0	0.0249178
Nonmetal Mineral Products	0.160574	1.53278	0.00884005	0.0102201	0.159651	0.00345891	0	0	0	0.00835025	0.000285451	0.0842597	0	0.00162149	0	0	0.0950721	2.06511
Smelting and Pressing of Ferrous Metals	1.11585	1.80417	1.48028	0	7.13308	0.330902	0	0	0	0.00198121	0.00015203	0.144805	0	0	0	0	0	12.0112
Smelting and Pressing of Nonferrous Metals	0.0608069	0	0	0	0.063285	0	0	0	0	0.000838863	0	0.00124718	0.00657413	0	0	0	0.0669826	0.199735
Metal Products	0.249353	0	0	0	0.000575318	0	0	0	0	0.00455033	0.000133786	0.00738355	0	3.13072e-06	0	0	0	0.261999
Ordinary Machinery	0.335224	0	0	0.00165489	0.19906	0	0	0	0.000300315	0.00910301	0.000193716	0.00825061	0.000150809	0	0	0	0.0388931	0.592831
Equipment for Special Purposes	0.350779	1.53275	0.00298214	0.00482675	0.0106434	0.00230594	0	0	0.00060063	0.00937017	0.00011533	0.0120922	8.17409e-05	1.25229e-05	0	0	0.194466	2.12102
Transportation Equipment	0.339599	0	0	0	0.00604084	0	0	0	0	0.0121066	0.00804601	0.00743132	0.000193263	0.00597122	0	0	0.0280895	0.407478
Electric Equipment and Machinery	0.102398	0	0.00143143	0.00096535	0.000575318	0	0	0	0	0.00753753	2.70613e-05	0.00340353	0	0	0	0	0.0108036	0.127142
Electronic and Telecommunications Equipment	0.00486067	0	0	0	0	0	0	0	0	0.00134764	0	0.000309412	0	0	0	0	0	0.00651772
Instruments, Meters, Cultural and Office Machinery	0.043584	0	0	0	0	0	0	0	0	0.00278799	2.73653e-05	0.00225119	0	0	0	0	0.00864292	0.0572935
Other Manufacturing Industry	0.0129618	0	0	0	0	0	0	0	0	0.000428197	0	0.00303533	0	0	0	0	0	0.0164253
Scrap and waste	0.000172629	0	0	0	0	0	0	0	0	0.000244391	0	0.000228965	0	0	0	0	0	0.000645985
Production and Supply of Electric Power, Steam and Hot Water	95.4019	0	7.20129	0.130037	0	0.721759	0	0	0	0.0711205	0	0.431937	1.10146	0	1.6974	0	1.47578	108.233
Production and Supply of Gas	0.573287	0.209686	0.906003	0	0	0	0	0	0	0.00180317	0	0.00012067	0	0	0	0	0	1.6909
Production and Supply of Tap Water	0.0376731	0	0	0.00111534	0	0	0	0	0	0.00476396	0	0.00317128	0	0	0	0	0	0.0467237
Construction	0	0	0	0	0	0	0	0	0	0	0	0.109831	0	0	0	0	0	0.109831
Transportation, Storage, Post and Telecommunication Services	1.15252	0	0	0	0	0	0	0	0	4.18671	0.71599	4.18934	0	0.00469629	0	0	0	10.2493
Wholesale, Retail Trade and Catering Services	0.292592	0	0	0	0	0	0	0	0	2.64988	0	1.7016	0	0	0	0	0	4.64407
Others	0	0	0	0	0	0	0	0	0	0.408574	0	0	0	0	0	0	0	0.408574

## Sheet: Shanghai
	Raw Coal	Cleaned Coal	Other Washed Coal	Briquettes	Coke	Coke Oven Gas	Other Gas	Other Coking Products	Crude Oil	Gasoline	Kerosene	Diesel Oil	Fuel Oil	LPG	Refinery Gas	Other Petroleum Products	Natural Gas	Total
	Mt CO2	Mt CO2	Mt CO2	Mt CO2	Mt CO2	Mt CO2	Mt CO2	Mt CO2	Mt CO2	Mt CO2	Mt CO2	Mt CO2	Mt CO2	Mt CO2	Mt CO2	Mt CO2	Mt CO2	Mt CO2
Total Consumption	78.0178	2.27716	0.118154	0.151369	20.2765	2.69327	0.415662	0.339766	0.14325	8.65322	12.064	14.3314	23.5657	2.22152	4.51357	0.00303318	6.77821	176.564
Farming, Forestry, Animal Husbandry, Fishery and Water Conservancy	0.0364969	0	0	0	0	0	0	0	0	0.47823	0.00021246	0.409622	0	0.000626172	0	0	0	0.925187
Coal Mining and Dressing	0	0	0	0	0	0	0	0	0	0	0	0	0	0	0	0	0	0
Petroleum and Natural Gas Extraction	0	0	0	0	0	0	0	0	0	0	0	0	0	0	0	0	0	0
Ferrous Metals Mining and Dressing	0	0	0	0	0	0	0	0	0	0	0	0	0	0	0	0	0	0
Nonferrous Metals Mining and Dressing	0	0	0	0	0	0	0	0	0	0	0	0	0	0	0	0	0	0
Nonmetal Minerals Mining and Dressing	0	0	0	0	0	0	0	0	0	0	0	0	0	0	0	0	0	0
Other Minerals Mining and Dressing	0	0	0	0	0	0	0	0	0	0	0	0	0	0	0	0	0	0
Logging and Transport of Wood and Bamboo	0	0	0	0	0	0	0	0	0	0	0	0	0	0	0	0	0	0
Food Processing	0.184248	0.00170934	8.9947e-05	0.000117531	0	0	0	0	0	0.00773609	0	0.0291206	0.00639728	0.00331597	0	0	0.00700254	0.239738
Food Production	0.0943431	0.0123927	0.000652115	0	0	0	0	0	0	0.0171299	0	0.106149	0.0364367	0.0198958	0	0	0.0840305	0.37103
Beverage Production	0.112751	0.00448702	0.000236111	0	0	0	0	0	0	0.00359176	0	0.0253631	0.0127946	0.00184221	0	0	0.038514	0.19958
Tobacco Processing	0	0	0	0	0	0	0.00220086	0	0	0.000276289	0	0	0	0	0	0	0	0.00247715
Textile Industry	0.610239	0.0426039	0.00224185	0.000745579	0	0	0	0	0	0.0475217	0	0.0964424	0.0161323	0.00700038	0	0	0.0315114	0.854438
Garments and Other Fiber Products	0	0.00131089	6.898e-05	9.27246e-05	0	0	0.000400157	0	0	0.0674145	0.00254714	0.0854831	0.00305957	0.00442129	0	0	0.00700254	0.171801
Leather, Furs, Down and Related Products	0.233776	0	0	0	0	0	0	0	0	0.010499	0	0.00532312	0	0.000368441	0	0	0.00350127	0.253468
Timber Processing, Bamboo, Cane, Palm Fiber & Straw Products	0.00591699	0.000427335	2.24867e-05	0	0	0	0	0	0	0.0160248	0	0.017535	0.0161323	0	0	0	0.0245089	0.0805677
Furniture Manufacturing	0.030078	0	0	0	0.00184889	0	0.000200078	0	0	0.016301	0	0.0303731	0	0.00147376	0	0	0.0105038	0.0907787
Papermaking and Paper Products	0.0233392	0.0393148	0.00206878	0	0	0	0	0	0	0.0317732	0	0.0491606	0.232527	0.00773726	0	0	0.0560203	0.441941
Printing and Record Medium Reproduction	0.565565	0.00170934	8.9947e-05	0	0	0	0.000400157	0	0	0.049732	0.00127357	0.0338175	0.0183574	0.00700038	0	0	0.0105038	0.688449
Cultural, Educational and Sports Articles	0.0175866	0	0	0	0.000616298	0	0	0	0	0.0160248	0	0.0106462	0.00778799	0.00442129	0	0	0.0140051	0.0710883
Petroleum Processing and Coking	0.0400821	0.00794844	0.000418253	0	0	0	0	0	0.14325	0.00580207	0	0.0165956	0.623039	1.34334	4.45311	0	0.0175064	6.65108
Raw Chemical Materials and Chemical Products	0.883056	0.015469	0	0.00129039	0.000575315	0.0905862	0.00140055	0	0	0.0533665	0	0.0647907	0.336279	0	0	0	1.21844	2.66526
Medical and Pharmaceutical Products	0.298935	0.00203987	0	5.05633e-05	0	0	0	0	0	0.00798004	0	0.0217082	0.00455881	0	0	0	0.0280102	0.363283
Chemical Fiber	0.0707365	0.000169989	0	3.74618e-05	0	0	0	0	0	0.00124688	0	0.0025048	0.00455881	0	0	0	0.00700254	0.086257
Rubber Products	0.0109367	0.00135991	0	0.000815665	0.00161088	0	0	0	0	0.0174563	0	0.00918426	0.0171626	0	0	0	0.0455165	0.104043
Plastic Products	0.129577	0.0127492	0	0.000416789	0	0	0	0	0	0.0501246	0	0.0407447	0.0547057	0	0	0	0.0280102	0.316328
Nonmetal Mineral Products	0.314556	0.0560792	0.00295093	0.000740351	0.0650194	0	0.000200078	0.00168618	0	0.0323258	0.00127357	0.477202	0.143521	0.0243171	0	0	0.535694	1.65557
Smelting and Pressing of Ferrous Metals	0.829553	2.03444	0.107054	0.14627	20.0704	2.01943	0.00600235	0.338079	0	0.00442062	0	0.0479081	0.011682	0.00552662	0	0	1.08189	26.7026
Smelting and Pressing of Nonferrous Metals	6.69701	0.00111869	5.88662e-05	0.000736909	0.00986077	0	0.0046018	0	0	0.0074598	0.00891499	0.0742106	0.131561	0.0114217	0	0	0.0420152	6.98897
Metal Products	0.0756573	0.0106623	0.000561057	0	0.0326638	0	0.00120047	0	0	0.113002	0.00636785	0.236722	0.0495094	0.040897	0.000318352	0	0.0805292	0.648091
Ordinary Machinery	0.184959	0.0250237	0.00131677	1.8196e-05	0.0872062	0.000915012	0.0684268	0	0	0.0983588	0.0292921	0.267409	0.0959591	0.0173167	0	0	0.189069	1.06527
Equipment for Special Purposes	0.083357	0.000217597	1.14501e-05	0	0.0012326	0	0.000400157	0	0	0.0566392	0.00127357	0.0541706	0.00834427	0.00405285	0	0	0.0210076	0.230707
Transportation Equipment	0.0428502	0.000435194	2.29003e-05	2.40656e-05	0.000924447	0	0.00960376	0	0	0.0770846	0.0229243	0.224824	0.0928996	0.0596875	0	0	0.161058	0.692338
Electric Equipment and Machinery	0.0932326	0.000435194	2.29003e-05	1.25709e-05	0.000924447	0	0.000600235	0	0	0.0635464	0.00254714	0.0522918	0.0344897	0.0180536	0	0	0.0525191	0.318676
Electronic and Telecommunications Equipment	0.0743183	0	0	0	0	0	0.000200078	0	0	0.022932	0.00127357	0.0291206	0.00417214	0.00478973	0	0	0.101537	0.238343
Instruments, Meters, Cultural and Office Machinery	0.0010043	0	0	0	0	0	0	0	0	0.0132619	0	0.00594937	0	0.000368441	0	0	0	0.020584
Other Manufacturing Industry	0.000669534	0	0	0	0.000616298	0	0.000200078	0	0	0.0118804	0.00382071	0.027555	0.0105694	0.00110532	0	0	0.0105038	0.0669206
Scrap and waste	0.0247894	0	0	0	0.0012326	0	0	0	0	0.00138144	0	0.0062625	0.00278142	0.000368441	0	0	0	0.0368158
Production and Supply of Electric Power, Steam and Hot Water	64.6721	0	0	0	0	0.077249	0	0	0	0.0165773	0	0.0353145	0.640347	0.00156543	0.060144	0.00303318	1.94466	67.451
Production and Supply of Gas	0.0375659	0.00505953	0.000266237	0	0.00184889	0.505087	0.0288113	0	0	0.00635464	0	0.00281812	0	0.000368441	0	0	0.00350127	0.591681
Production and Supply of Tap Water	0.00558413	0	0	0	0	0	0	0	0	0.00303918	0	0.000939374	0	0	0	0	0	0.00956268
Construction	0.173114	0	0	0	0	0	0.000595928	0	0	0.747491	0	1.22515	0.304792	0	0	0	0.00216073	2.45331
Transportation, Storage, Post and Telecommunication Services	0.0703685	0	0	0	0	0	0.0101308	0	0	2.87143	11.9812	5.22206	20.3837	0.204758	0	0	0.0648219	40.8085
Wholesale, Retail Trade and Catering Services	0.590451	0	0	0	0	0	0.169839	0	0	1.45313	0.000151757	2.29271	0.216079	0.226987	0	0	0.257127	5.20647
Others	0.699003	0	0	0	0	0	0.110247	0	0	2.15467	0.000910543	2.9942	0.045307	0.198497	0	0	0.598522	6.80135

[truncated: 21 more sheets: Jiangsu, Zhejiang, Anhui, Fujian, Jiangxi, Shandong, Henan, Hubei, Hunan, Guangdong, Guangxi, Hainan, Chongqing, Sichuan, Guizhou, Yunnan, Shaanxi, Gansu, Qinghai, Ningxia …]
