# Supplementary material for: Chinese CO2 emission flows have reversed since the global financial crisis
Source: Nat Commun. 2017 Nov 23;8:1712. doi: 10.1038/s41467-017-01820-w (PMC5700086; doi:10.1038/s41467-017-01820-w)
Supplement: Supplementary file 8 — Supplementary Data 6 [file 41467_2017_1820_MOESM8_ESM.xlsx]

## Sheet: Sheet1
Supplementary Data 6. CO2 emission inventories for China’s 30 provinces in 2012

## Sheet: Beijing
	Raw Coal	Cleaned Coal	Other Washed Coal	Briquettes	Coke	Coke Oven Gas	Other Gas	Other Coking Products	Crude Oil	Gasoline	Kerosene	Diesel Oil	Fuel Oil	LPG	Refinery Gas	Other Petroleum Products	Natural Gas	Total
	Mt CO2	Mt CO2	Mt CO2	Mt CO2	Mt CO2	Mt CO2	Mt CO2	Mt CO2	Mt CO2	Mt CO2	Mt CO2	Mt CO2	Mt CO2	Mt CO2	Mt CO2	Mt CO2	Mt CO2	Mt CO2
Total Consumption	33.2025	0.00136246	0	0.389996	0.928128	0.412596	0.121075	0	0	4.54901	13.4558	6.65241	0.339814	0.62551	2.63865	0.236345	16.3884	79.9416
Farming, Forestry, Animal Husbandry, Fishery and Water Conservancy	0.733247	0	0	0	0	0	0	0	0	0.147894	0	0.11784	0	0.00210707	0	0	0.00133965	1.00243
Coal Mining and Dressing	0.00525746	0	0	0	0	0	0	0	0	0.00204768	0	0.00306141	0	0	0	0	0	0.0103666
Petroleum and Natural Gas Extraction	0	0	0	0	0	0	0	0	0	0.000292526	0	0	0	0	0	0	0.00298517	0.00327769
Ferrous Metals Mining and Dressing	0.174712	0	0	0	0.797552	0	0	0	0	0.00380284	0	0.135008	2.8334e-05	0	0	0	0.0119407	1.12304
Nonferrous Metals Mining and Dressing	0	0	0	0	0	0	0	0	0	0	0	0	0	0	0	0	0	0
Nonmetal Minerals Mining and Dressing	0.000549287	0	0	7.352e-06	0	0	0	0	0	0.000877577	0	0.0171439	0	0	0	0	0	0.0185781
Other Minerals Mining and Dressing	0.00521822	0	0	0	0	0	0	0	0	0.0195992	0	0.63708	0	0.00027957	0	0	0.000995056	0.663172
Logging and Transport of Wood and Bamboo	0	0	0	0	0	0	0	0	0	0	0	0	0	0	0	0	0	0
Food Processing	0.0673005	0	0	7.63485e-06	0	0	0	0	0	0.0157964	0	0.0140825	8.5002e-05	0.000349463	0	0	0.00597033	0.103592
Food Production	0.030068	0	0	4.40618e-06	0	0	0	0	0	0.0181366	0	0.0162255	0	0.00174731	0	0	0.0223888	0.0885706
Beverage Production	0.117223	0	0	0	0	0	0	0	0	0.0105309	0	0.0180623	0	6.98926e-05	0	0	0.00447775	0.150364
Tobacco Processing	3.8109e-05	0	0	0	0	0	0	0	0	0.000292526	0	0	0	0	0	0	0.00597033	0.00630097
Textile Industry	0.0167561	0	0	7.37961e-07	0	0	0	0	0	0.00351031	0	0.000918424	0	0.000139785	0	0	0.00149258	0.0228179
Garments and Other Fiber Products	0.0538921	0	0	2.14009e-05	0	0	0	0	0	0.0234021	0	0.00704125	0	0.000209678	0	0	0.00149258	0.0860591
Leather, Furs, Down and Related Products	0.00148077	0	0	0	0	0	0	0	0	0.00234021	0	0.000306141	0	0	0	0	0	0.00412712
Timber Processing, Bamboo, Cane, Palm Fiber & Straw Products	0.0025152	0	0	0	0	0	0	0	0	0.00409536	0	0.00244913	0	0	0	0	0.000995056	0.0100547
Furniture Manufacturing	0.00807911	0	0	5.01393e-06	0	0	0	0	0	0.0146263	0	0.00306141	2.8334e-05	0.000139785	0	0	0.000497528	0.0264375
Papermaking and Paper Products	0.0330024	0	0	8.35655e-07	0	0	0	0	0	0.0105309	0	0.00581668	2.8334e-05	0.000139785	0	0	0.00298517	0.0525041
Printing and Record Medium Reproduction	0.0144814	0	0	9.15422e-06	0	0	0	0	0	0.0263273	0.00029722	0.00704125	0	0.000209678	0	0	0.0149258	0.0632919
Cultural, Educational and Sports Articles	0.00670719	0	0	0	0	0	0	0	0	0.00555799	0	0.00122457	0	0.000139785	0	0	0.00199011	0.0156196
Petroleum Processing and Coking	0.0129558	0	0	1.40909e-05	0	0	0	0	0	0.00146263	0	0.00244913	0.190178	0.0185914	2.44819	0	0.130352	2.80419
Raw Chemical Materials and Chemical Products	0.288026	0	0	0.000106241	0.000287613	0	0.121075	0	0	0.0259994	0	0.0217371	0	0	0	0	0.0144283	0.47166
Medical and Pharmaceutical Products	0.0483143	0	0	5.94952e-06	0	0	0	0	0	0.0140609	0	0.00758269	0	0	0	0	0.0174135	0.0873774
Chemical Fiber	0.000121291	0	0	0	0	0	0	0	0	0.0005306	0	0	0	0	0	0	0.000995056	0.00164695
Rubber Products	0.0165967	0	0	2.02365e-07	0	0	0	0	0	0.00822431	0	0.00315946	0	0	0	0	0.00223888	0.0302195
Plastic Products	0.0165967	0	0	8.29695e-06	0	0	0	0	0	0.00822431	0	0.00315946	0	0	0	0	0.00223888	0.0302276
Nonmetal Mineral Products	0.653055	0	0	0.0001483	0.0618369	0	0	0	0	0.0286675	0	0.306141	0.00901021	0.000768818	0	0	0.0487577	1.10839
Smelting and Pressing of Ferrous Metals	0.00522755	0.00133573	0	2.18759e-06	0.0227215	0.403219	0	0	0	0.00263273	0	0.0119395	0	0.000139785	0	0	0.045275	0.492493
Smelting and Pressing of Nonferrous Metals	0.00526745	1.948e-08	0	1.19323e-06	0.00172568	0	0	0	0	0.00321778	0	0.00153071	0	6.98926e-05	0	0	0.000497528	0.0123103
Metal Products	0.0263131	0	0	9.82545e-06	0.00172568	0	0	0	0	0.0330554	0	0.0146948	0	0.00356452	0	0	0.0218912	0.101255
Ordinary Machinery	0.0258086	0	0	1.45448e-05	0.0261728	0	0	0	0	0.033933	0.00059444	0.0171439	0	0.000698926	0	0	0.00945303	0.113819
Equipment for Special Purposes	0.0199483	0	0	2.16237e-05	0.00086284	0.00153821	0	0	0	0.0301302	0	0.00949038	2.8334e-05	6.98926e-05	0	0	0.00597033	0.06806
Transportation Equipment	0.0800648	0	0	5.33824e-06	0.0138054	0	0	0	0	0.0585052	0.00089166	0.0593914	8.5002e-05	0.000908604	0	0	0.0960229	0.30968
Electric Equipment and Machinery	0.0258086	5.3876e-08	0	1.20304e-05	0.000575227	0	0	0	0	0.034518	0	0.00275527	0	0.000209678	0	0	0.00746292	0.0713418
Electronic and Telecommunications Equipment	0.00263907	0	0	5.80243e-07	0	0	0	0	0	0.0204768	0	0.00275527	0	0.000139785	0	0	0.0139308	0.0399423
Instruments, Meters, Cultural and Office Machinery	0.00252264	0	0	4.64195e-07	0	0	0	0	0	0.0181366	0	0.00122457	0	0	0	0	0.00298517	0.0248694
Other Manufacturing Industry	0.0112549	2.6652e-05	0	3.86829e-05	0.00086284	0	0	0	0	0.0254497	0.00208054	0.00826581	0	0.000139785	0	0	0.00845797	0.0565769
Scrap and waste	0.00157132	0	0	0	0	0.000804758	0	0	0	0.000585052	0	0.00153071	0	0	0	0	0	0.00449183
Production and Supply of Electric Power, Steam and Hot Water	26.3502	0	0	0.328093	0	0.00703399	0	0	0	0.039491	0	0.0427803	0.0685423	0.0015204	0.19046	0.236345	9.23023	36.4947
Production and Supply of Gas	0	0	0	0	0	0	0	0	0	0.00672809	0	0.00183685	0	0.0271183	0	0	0.0213937	0.057077
Production and Supply of Tap Water	0.00172633	0	0	4.81009e-06	0	0	0	0	0	0.00555799	0	0.00306141	0	6.98926e-05	0	0	0.00298517	0.0134056
Construction	0.188885	0	0	0.00510145	0	0	0	0	0	0.281383	0	0.829233	3.16832e-06	0.0221154	0	0	0.104908	1.43163
Transportation, Storage, Post and Telecommunication Services	0.226326	0	0	0.00482021	0	0	0	0	0	1.28869	13.4394	3.63021	0.0405292	0.0106062	0	0	0.764015	19.4046
Wholesale, Retail Trade and Catering Services	0.573334	0	0	0.00139215	0	0	0	0	0	0.812657	0.000136581	0.217447	0.00177109	0.460203	0	0	1.14359	3.21053
Others	3.34937	0	0	0.0501374	0	0	0	0	0	1.45704	0.0123479	0.466524	0.0294971	0.0730446	0	0	4.61243	10.0504

## Sheet: Tianjin
	Raw Coal	Cleaned Coal	Other Washed Coal	Briquettes	Coke	Coke Oven Gas	Other Gas	Other Coking Products	Crude Oil	Gasoline	Kerosene	Diesel Oil	Fuel Oil	LPG	Refinery Gas	Other Petroleum Products	Natural Gas	Total
	Mt CO2	Mt CO2	Mt CO2	Mt CO2	Mt CO2	Mt CO2	Mt CO2	Mt CO2	Mt CO2	Mt CO2	Mt CO2	Mt CO2	Mt CO2	Mt CO2	Mt CO2	Mt CO2	Mt CO2	Mt CO2
Total Consumption	79.668	2.33186	0.253367	0.93621	25.3917	0.689476	7.15888	5.16594	0.578103	3.52731	0.892636	11.1102	2.62115	1.54062	1.85912	0	5.14902	148.874
Farming, Forestry, Animal Husbandry, Fishery and Water Conservancy	0.287536	0	0	0	0	0	0	0	0	0.228286	0	0.803465	0	0	0	0	0	1.31929
Coal Mining and Dressing	0	0	0	0	0	0	0	0	0	0.000878024	0	0	0	0	0	0	0	0.000878024
Petroleum and Natural Gas Extraction	0	0	0	0	0	0	0	4.70179	0.0114255	0.0111216	0.00312421	0	0.00745813	0.0174766	0	0	0.283055	5.03545
Ferrous Metals Mining and Dressing	0.085118	0	0	0	0.602933	0	0	0	0	0	5.48107e-05	0	0	0	0	0	0	0.688106
Nonferrous Metals Mining and Dressing	0	0	0	0	0	0	0	0	0	0	0	0	0	0	0	0	0	0
Nonmetal Minerals Mining and Dressing	0.0464409	0	0	0	0	0	0	0	0	0.00175605	3.76824e-05	0	5.69323e-05	0	0	0	0.00216073	0.0504522
Other Minerals Mining and Dressing	0.0207502	0	0	0	0	0	0	0.051056	0	0.0295601	0.00877999	0	0.000512391	0	0	0	0.0194466	0.130105
Logging and Transport of Wood and Bamboo	0	0	0	0	0	0	0	0	0	0	0	0	0	0	0	0	0	0
Food Processing	0.143277	0.000137785	0	0.0209763	0	0	0	0	0	0.00409744	0.000109621	0	0.000455458	0	0	0	0.0172858	0.18634
Food Production	0.2531	0.000891009	0	0.0255246	0	0	0.00116844	0	0	0.00409744	2.39797e-05	0	0.00364367	0.0189913	0	0	0.138287	0.445727
Beverage Production	0.0755462	0	0	0.00204618	0	0	0	0	0	0.00263407	6.50877e-05	0	0.000113865	0	0	0	0.00432146	0.0847269
Tobacco Processing	0.00534719	0	0	0	0	0	0	0	0	0	0	0	0.000284661	0	0	0	0.0108036	0.0164355
Textile Industry	0.0768276	0	0	0.0150405	0	0	0	0	0	0.00204872	6.85134e-06	0.0103262	0.000512391	0.00652461	0	0	0.0194466	0.130733
Garments and Other Fiber Products	0.0667334	5.16593e-05	0	0.00141079	0	0	0	0	0	0.00907291	2.74054e-05	0	0.000227729	0.00372835	0	0	0.00864292	0.0898952
Leather, Furs, Down and Related Products	0.0325255	0	0	0	0	0	0	0	0	0.00497547	3.42567e-06	0	0	0	0	0	0	0.0375044
Timber Processing, Bamboo, Cane, Palm Fiber & Straw Products	0.00452455	0	0	0.000935396	0	0	0	0	0	0.0011707	1.0277e-05	0	0.000113865	0	0	0	0.00432146	0.0110762
Furniture Manufacturing	0.0117912	0	0	0.0280619	0	0	0	0	0	0.00292675	2.0554e-05	0	0.000113865	0.0450897	0	0	0.00432146	0.0923255
Papermaking and Paper Products	0.203056	0	0	0.00701547	0	0	0	0	2.63907e-05	0.00907291	8.22161e-05	0.0361415	0.000512391	2.91277e-05	0	0	0.0194466	0.275383
Printing and Record Medium Reproduction	0.0159045	0	1.644e-05	0	0	0	0	0	0	0.00468279	1.0277e-05	0	0.000113865	0	0	0	0.00432146	0.0250493
Cultural, Educational and Sports Articles	0.0547059	0	0	0	0	0	0	0	0	0.00321942	1.0277e-05	0	0.000113865	0.000233022	0	0	0.00432146	0.0626039
Petroleum Processing and Coking	0.0406615	0.653017	0.204247	0	0	0.12428	0	0.394523	0.322511	0.00175605	0.00010277	0.986148	0.00649028	0.983556	1.85611	0	0.246323	5.81973
Raw Chemical Materials and Chemical Products	0.94976	9.05342e-05	0.0105322	0.0773488	0	0	0.0332171	0	0	0.0178532	0.000376824	0	0.0120127	0	0	0	0.356234	1.45742
Medical and Pharmaceutical Products	0.0676442	0	0	0	0	0	0	0	0	0.00292675	2.74054e-05	0.0672365	0.000967849	0	0	0	0.0287013	0.167504
Chemical Fiber	0.00453199	0	0	0	0	0	0	0	0	0	0	0	5.69323e-05	0	0	0	0.00168831	0.00627723
Rubber Products	0.0532369	1.46812e-05	0	0	0	0	0	0	0	0.00599983	3.42567e-05	0	0.00142331	0	0	0	0.0422078	0.102917
Plastic Products	0.0532369	0	0	0.0668575	0	0	0	0	0	0.00599983	3.42567e-05	0	0.00142331	0	0	0	0.0422078	0.16976
Nonmetal Mineral Products	0.815613	0	0	0.126479	0.000287659	0.00709646	0.0120183	0	0.000146544	0.0102436	0.000876972	0.242665	0.0153148	0.00495171	0	0	0.581236	1.81693
Smelting and Pressing of Ferrous Metals	7.76894	1.66749	0	0.363019	24.7344	0.431273	7.10863	0	0	0.0140484	0.000476168	0	0.0204956	0.00961215	0	0	0.777862	42.8962
Smelting and Pressing of Nonferrous Metals	0.250815	0	0.0320755	0.00857043	0.0247387	0	0	0.0139244	0.000132799	0.00263407	8.56418e-05	0.123914	0.00227729	0.000436916	0	0	0.0864292	0.546033
Metal Products	0.389286	7.10949e-05	0.000133939	0.10375	0.0132323	0	0	0	6.76684e-07	0.0210726	0.000232946	0	0.0052947	0.0149425	0	0	0.200948	0.748964
Ordinary Machinery	0.043285	0	0.00146496	0.00321502	0.00862977	0	0	0	8.88147e-07	0.0158044	0.000133601	0	0.0015941	0.0281374	0	0	0.0605004	0.162766
Equipment for Special Purposes	0.0982988	0	0	0.00259583	0.00143829	0	0	0	3.38342e-07	0.0254627	0.0011476	0.0103262	0.000853984	0.00967041	0	0	0.0324109	0.182205
Transportation Equipment	0.204417	1.12255e-05	0	0.00126219	0	0	0	0.00464145	4.22927e-07	0.0608763	0.000414506	0.00516308	0.00483924	0.0777711	0	0	0.183662	0.543058
Electric Equipment and Machinery	0.0608782	0	0.0020928	0.0236483	0	0	0	0	1.90317e-06	0.0269261	0.00012675	0	0.00125251	0.118929	0	0	0.047536	0.281391
Electronic and Telecommunications Equipment	0.00907588	0	0	0.000309595	0	0	0.00383917	0	8.03562e-07	0.0158044	5.13851e-05	0	0.0037006	0.00227196	0	0	0.140447	0.175501
Instruments, Meters, Cultural and Office Machinery	0.000139629	0	0	0	0	0	0	0	0	0.00292675	0	0	0	0	0	0	0	0.00306637
Other Manufacturing Industry	0.00181518	1.40319e-05	0.00280435	0.0146462	0	0	0	0	0	0.0023414	7.53647e-05	0	5.69323e-05	0.0018933	0	0	0.00216073	0.0258075
Scrap and waste	0.000148769	0	0	0.0433641	0.00604084	0	0	0	0	0.0011707	2.0554e-05	0.0154892	0	0	0	0	0	0.0662342
Production and Supply of Electric Power, Steam and Hot Water	65.2048	0.0100671	0	0	0	0.126827	0	0	0.243856	0.0155118	7.53647e-05	0	0	2.91277e-05	0.0030072	0	0.198787	65.803
Production and Supply of Gas	0	0	0	0	0	0	0	0	0	0.00409744	2.39797e-05	0	0.000227729	0.000349533	0	0	0.00864292	0.0133416
Production and Supply of Tap Water	0.00239968	0	0	0.000132416	0	0	0	0	0	0.00292675	1.0277e-05	0	0	0	0	0	0	0.00546912
Construction	0.253341	0	0	0	0	0	0	0	0	0.398037	0	2.65109	0.113426	0.00313086	0	0	0.00648219	3.42551
Transportation, Storage, Post and Telecommunication Services	0.43684	0	0	0	0	0	0	0	0	1.90356	0.841038	4.00031	2.37307	0.000939258	0	0	0.0453753	9.60113
Wholesale, Retail Trade and Catering Services	0.475463	0	0	0	0	0	0	0	0	0.284772	0.030655	0.813365	0.00633664	0.187852	0	0	1.25971	3.05815
Others	1.10015	0	0	0	0	0	0	0	0	0.364965	0.0042492	1.34457	0.035802	0.00407012	0	0	0.259287	3.1131

## Sheet: Hebei
	Raw Coal	Cleaned Coal	Other Washed Coal	Briquettes	Coke	Coke Oven Gas	Other Gas	Other Coking Products	Crude Oil	Gasoline	Kerosene	Diesel Oil	Fuel Oil	LPG	Refinery Gas	Other Petroleum Products	Natural Gas	Total
	Mt CO2	Mt CO2	Mt CO2	Mt CO2	Mt CO2	Mt CO2	Mt CO2	Mt CO2	Mt CO2	Mt CO2	Mt CO2	Mt CO2	Mt CO2	Mt CO2	Mt CO2	Mt CO2	Mt CO2	Mt CO2
Total Consumption	302.039	16.3851	3.72782	2.82597	238.15	13.9578	28.0545	2.34549	0.468491	7.46128	0.203475	23.7107	0.777235	0.286896	1.05486	0.0685498	6.24883	647.766
Farming, Forestry, Animal Husbandry, Fishery and Water Conservancy	2.50564	0.00478502	0	0	0	0	0	0	0	1.26582	0.0151757	4.49919	0.0266139	0.0391358	0	0	0	8.35636
Coal Mining and Dressing	33.8926	2.09748	1.21846	0	0.646336	0.0787027	0	0	6.97661e-08	0.0381561	0.00818703	0.166064	4.43908e-05	8.72228e-06	0	0	0.0950018	38.2411
Petroleum and Natural Gas Extraction	0.0164594	0	0	0	0	0.00123449	0	0	0.0109357	0.0314549	0	0.0603732	0	4.36114e-05	0	0	0.993894	1.1144
Ferrous Metals Mining and Dressing	0.492532	0.00043075	0	0.00084572	0.0855211	0	0	0.0285095	0	0.128015	8.28833e-05	1.26308	0.00124065	0	0	0	0	2.00026
Nonferrous Metals Mining and Dressing	0.0126777	0.00053621	0	0	0.000633126	0	0	0	0	0.0131648	0.000601364	0.0556675	2.75529e-05	0	0	0	0	0.0833083
Nonmetal Minerals Mining and Dressing	0.0840679	0	0	0.000296744	0.0248431	0	0	0	0	0.00871106	9.20925e-06	0.058317	0	0	0	0	0	0.176245
Other Minerals Mining and Dressing	0	0	0	0	0	0	0	0	0	0	0	0	0	0	0	0	0	0
Logging and Transport of Wood and Bamboo	0	0	0	0	0	0	0	0	0	0	0	0	0	0	0	0	0	0
Food Processing	1.34941	0	0.0677045	0.002008	0.0293485	0	0	0	0	0.0498225	9.20925e-07	0.0630976	0.000655912	8.5769e-05	0	0	0.00100777	1.56314
Food Production	0.489188	0	0	0.00262049	0.0139533	0	0	0	0	0.0134748	0	0.0239834	0	0	0	0	0.00938002	0.5526
Beverage Production	0.323832	0	0	0	0	0	0	0	0	0.0420673	2.76278e-06	0.0283838	0.00163404	0	0	0	0	0.395919
Tobacco Processing	0.0208158	0	0	0	0	0	0	0	0	0.00118317	9.20925e-07	0.00604193	0	0	0	0	0.0123258	0.0403676
Textile Industry	0.476526	6.34349e-05	1.7743e-05	0.00273356	0.0228497	0.00310909	0.0551923	0.000189419	1.04649e-07	0.032948	3.59161e-05	0.0209538	9.03123e-05	0	0	0	0.0175197	0.632229
Garments and Other Fiber Products	0.0552656	0	0	0.00143186	0.00269998	0.000106684	0	0.00662968	0	0.0116096	2.76278e-06	0.0133049	0	0	0	0	0.00131785	0.0923689
Leather, Furs, Down and Related Products	0.214808	0	0	5.40326e-05	0.000167472	0	0	0	0	0.0318424	5.52555e-06	0.0183619	0	0	0	0	0.000697687	0.265937
Timber Processing, Bamboo, Cane, Palm Fiber & Straw Products	0.212558	0	0	0.000672536	0.000204234	0	0	0	0	0.00885056	0	0.0176823	0	0	0	0	0.000891489	0.240859
Furniture Manufacturing	0.0692784	0	0	0	0.000857784	0	0	0	4.88363e-07	0.0131131	0	0.00839189	0	0.00016427	0	0	0.000503885	0.0923098
Papermaking and Paper Products	0.928692	0.00230836	0.0338826	0.0182858	0.00305126	0	0	0.0209365	0	0.0332374	2.39441e-05	0.0395519	0	0	0	0	0.00271323	1.08268
Printing and Record Medium Reproduction	0.0240568	0	5.73953e-05	0.000300239	0.00145006	0	0	0	0	0.0143738	1.47348e-05	0.00701532	0	1.59908e-05	0	0	0.00511637	0.0524007
Cultural, Educational and Sports Articles	0.00701569	0	0	0	0.00418272	0	0	0	0	0.00558004	9.20925e-06	0.00268978	0	0	0	0	0.00337216	0.0228496
Petroleum Processing and Coking	0.802944	8.54617	0.0569062	0.00530895	0.000490162	1.89549	0.174577	0.230974	0.457423	0.0138984	0	0.125988	0.0184275	0.000683245	0.885731	0	0.0400395	13.2551
Raw Chemical Materials and Chemical Products	1.18601	0.278987	0.0240328	0.0426149	0.648802	0.0617704	0.11071	0	0	0.202419	0	0.101137	0.00250349	0.00329286	0.00774248	0	1.3454	4.01542
Medical and Pharmaceutical Products	0.0498445	4.78897e-05	0.000121743	0.00238284	0.000217945	0.00919823	0	0	0	0.00876729	0	0.00602364	0	1.69244e-05	0	0	0.00407809	0.0806991
Chemical Fiber	0.0290554	0	0	0	0.00023471	0	0	0	0	0.00196544	0	0.00178755	0	0	0	0	0.00113692	0.03418
Rubber Products	0.0585416	0	0	0.000163849	0.000632041	0	0	0	0	0.0242181	0	0.00554658	0	2.11555e-06	0	0	0.00556103	0.0946653
Plastic Products	0.0705059	0	0.000128507	0.00119376	0.00165722	0	0	0	0	0.041799	0	0.0342393	0.0013233	3.38489e-05	0	0	0.00509143	0.155972
Nonmetal Mineral Products	6.94092	0.0092035	0.00705386	0.344534	0.36977	0.421754	0.0316624	0.213231	0.000127358	0.0691924	0.000500062	0.316404	0.222019	0.0103097	0	0	1.13246	10.0891
Smelting and Pressing of Ferrous Metals	7.75248	5.44413	0.514654	2.25351	233.134	7.43194	27.6441	1.4842	0	0.0282412	9.48553e-05	0.504441	0.0439859	0.0318349	0	0	0.372449	286.64
Smelting and Pressing of Nonferrous Metals	0.138602	0.000891022	0.00178833	0.000203724	0.191494	0	0	0.0191503	2.2674e-06	0.0122141	5.61764e-05	0.0303594	0.00027859	2.18057e-05	0	0	0.063412	0.458474
Metal Products	0.316896	3.585e-05	2.68466e-05	0.00323617	0.284294	0	0	0	0	0.0735325	0.000113274	0.08931	8.57201e-05	0.003486	0	0	0.0900017	0.861018
Ordinary Machinery	0.343324	0	0.00141438	0.0360773	2.23598	0.0113543	0.0266745	0	2.09298e-06	0.0716983	0.000500983	0.0878988	1.98993e-05	0.000652717	0	0	0.043838	2.85944
Equipment for Special Purposes	0.198187	0	0	0.000298423	0.0941153	0.132517	0	0	0	0.0595152	9.57762e-05	0.054625	2.52568e-05	0.000827162	0	0	0.0626756	0.602882
Transportation Equipment	0.20914	8.81556e-06	3.39831e-06	0.0134828	0.165724	0.00594385	0.0116023	0.00378839	0	0.0622587	0.00069622	0.166093	0	0.00399189	0	0	0.112715	0.755448
Electric Equipment and Machinery	0.108946	0	0	0.00185903	0.112051	0	0	0	3.48831e-08	0.0287217	0.000443886	0.0324214	9.03123e-05	0.0053642	0	0	0.027985	0.317882
Electronic and Telecommunications Equipment	0.0265525	0	0.00042139	0.000110074	0	0.00787941	0	0	1.04649e-07	0.00709388	9.20925e-07	0.00129017	0.000584734	0.000484086	0	0	0.12225	0.166668
Instruments, Meters, Cultural and Office Machinery	0.027366	0	0	0	0.00960718	0	0	0	0	0.00655654	2.67068e-05	0.00168183	0	7.26856e-06	0	0	0	0.0452456
Other Manufacturing Industry	0.0139465	0	0	0	0.00807134	0	0	0	0	0.0112169	0	0.0175959	0	1.0176e-05	0	0	0.00430241	0.0551432
Scrap and waste	0.00435986	0	0	0	0.0215998	0.000563904	0	0	0	0.000852505	0	0.0188918	0	0	0	0	0.00542646	0.0516944
Production and Supply of Electric Power, Steam and Hot Water	234.076	0	1.80115	0	0.000678058	3.61104	0	0.337871	0	0.0771337	6.44648e-06	0.302336	0.024746	5.81485e-06	0.161387	0.0685498	0.220394	240.681
Production and Supply of Gas	0.00606785	0	0	0	0	0.00720882	0	0	0	0.00404036	0	0.00798295	0	2.18057e-05	0	0	0.0142251	0.0395469
Production and Supply of Tap Water	0.0159994	0	0	0	0	0.000167647	0	0	0	0.00670121	0	0.00579426	0	0	0	0	0.00124033	0.0299028
Construction	0.605897	0	0	0.013285	0.00140677	0.00563851	0	0	0	0.227022	0.0278309	0.682135	0.0857601	0.00600812	0	0	0.0216073	1.67659
Transportation, Storage, Post and Telecommunication Services	0.639958	0	0	0.00670173	0	0.00138879	0	0	0	3.02236	0.122514	12.9074	0.325626	0.00680493	0	0	0.853488	17.8863
Wholesale, Retail Trade and Catering Services	2.04887	0	0	0.0420506	0.00856168	0.0725919	0	0	0	0.274324	0.0100759	0.474808	0.010518	0.155112	0	0	0.226877	3.32379
Others	5.19274	0	0	0.029713	0.0245787	0.19823	0	0	0	1.38212	0.0163666	1.38234	0.0109342	0.0184705	0	0	0.328431	8.58392

## Sheet: Shanxi
	Raw Coal	Cleaned Coal	Other Washed Coal	Briquettes	Coke	Coke Oven Gas	Other Gas	Other Coking Products	Crude Oil	Gasoline	Kerosene	Diesel Oil	Fuel Oil	LPG	Refinery Gas	Other Petroleum Products	Natural Gas	Total
	Mt CO2	Mt CO2	Mt CO2	Mt CO2	Mt CO2	Mt CO2	Mt CO2	Mt CO2	Mt CO2	Mt CO2	Mt CO2	Mt CO2	Mt CO2	Mt CO2	Mt CO2	Mt CO2	Mt CO2	Mt CO2
Total Consumption	276.366	5.50342	12.1151	2.85496	83.204	17.5747	0.929647	3.84665	0	5.55526	0.546326	15.1591	0.0380198	0.0964305	0	0	7.49341	431.283
Farming, Forestry, Animal Husbandry, Fishery and Water Conservancy	3.18115	0	0	0	0	0	0	0	0	1.01851	0	1.18184	0	0	0	0	0.00216073	5.38365
Coal Mining and Dressing	5.83918	0.113525	1.03233	0.976053	1.06881	0.347265	0.0259411	0.022134	0	0.311412	0.0182805	0.929252	4.28724e-05	0	0	0	0.88725	11.5715
Petroleum and Natural Gas Extraction	0	0	0	0	0	0	0	0	0	0.00720475	2.63938e-05	0.000981207	0	0	0	0	0	0.00821235
Ferrous Metals Mining and Dressing	0.00870592	0.00265009	0	6.53121e-05	0.471087	0.016047	0	0	0	0.00278284	0.00291825	0.163696	0	0	0	0	0	0.667953
Nonferrous Metals Mining and Dressing	0.000932755	0	0	0	0.0692079	0	0	0	0	0	0.000345812	0.00365062	0	0	0	0	0	0.0741371
Nonmetal Minerals Mining and Dressing	0.00171883	0	0	0.00012246	0	0.000755151	0	0	0	0	7.93317e-05	0.0015924	0	0	0	0	0	0.00426817
Other Minerals Mining and Dressing	0	0	0	0	0	0	0	0	0	0	0	0	0	0	0	0	0	0
Logging and Transport of Wood and Bamboo	0	0	0	0	0	0	0	0	0	0	0	0	0	0	0	0	0	0
Food Processing	0.131851	0	5.3436e-05	0.00395894	0.015456	0	0.00217331	0.000282862	0	0.00376353	1.73579e-05	0.00240842	5.82297e-05	1.13298e-06	0	0	0.00325491	0.163279
Food Production	0.0567942	3.14157e-05	0.00329668	0.00722402	0	0.000304158	0	0	0	0.00449662	1.82789e-05	0.00234234	0	5.66488e-06	0	0	0.0107221	0.0852354
Beverage Production	0.0628175	0	0.000219	0	0	0	0.000450847	0	0	0.0066576	1.20153e-05	0.00147677	0	0	0	0	0	0.0716337
Tobacco Processing	0.000906073	0.000678407	0	0	0	0	0	0	0	0	0	0.000138756	0	0	0	0	0	0.00172324
Textile Industry	0.0261705	0	0	0.00290484	0	0	0	0	0	0.000341453	5.0475e-06	0.00113318	0	0.000182409	0	0	0	0.0307374
Garments and Other Fiber Products	0.00292116	0	0	0.000887872	0	0	0	0	0	0.00144424	0	0.000297335	0	0	0	0	0	0.00555061
Leather, Furs, Down and Related Products	0.000169847	0	0	0	0	0	0	0	0	0	0	0	0	0	0	0	0	0.000169847
Timber Processing, Bamboo, Cane, Palm Fiber & Straw Products	0.00219007	0	0	0	0.00199799	0	0	0	0	0.000617305	7.57732e-06	0.000442699	0	0	0	0	0	0.00525564
Furniture Manufacturing	2.07407e-05	0	0	0.000164543	0	0	0	0	0	0.000718499	0	5.28596e-05	0	0	0	0	0	0.000956642
Papermaking and Paper Products	0.0396016	0.000317784	0.0286525	0.00116766	0	0.0108343	0	0	0	0.00390601	3.62431e-05	0.0031055	0	0	0	0	0	0.0876217
Printing and Record Medium Reproduction	0.00244307	0	0.00052268	0.00105069	0	0	0	0	0	0.00140678	2.10277e-05	0.0011563	0	3.39893e-06	0	0	0	0.00660396
Cultural, Educational and Sports Articles	0.00129468	0.00389161	0	0	0.01102	0.000440505	0	0	0	0.000393395	3.87155e-06	0.00128515	0	7.93083e-06	0	0	0	0.0183372
Petroleum Processing and Coking	23.4942	4.67184	0.571447	0.150661	1.96855	10.1221	0.0461136	1.5344	0	0.033634	0.00197069	0.274011	8.22255e-05	0	0	0	0	42.869
Raw Chemical Materials and Chemical Products	0	0	0.166615	0.462593	0	0.897875	0.0198315	2.00473	0	0.0338381	0.000380865	0.0430575	0.00860488	0	0	0	0.0879464	3.72547
Medical and Pharmaceutical Products	0	0	0	0.00119346	0	0.000388064	0	0	0	0.00755624	2.24314e-05	0.00291058	0	0	0	0	0	0.0120708
Chemical Fiber	0	0	0	0	0	0	0	0	0	0	0	8.58969e-05	0	0	0	0	0	8.58969e-05
Rubber Products	0	0	0	0	0	0.0242907	0	0	0	0.00113264	1.28348e-05	0.00193268	0	0	0	0	0	0.0273688
Plastic Products	0	0	0	0	0	0	0	0	0	0.00113264	1.28348e-05	0.000693782	0	5.77818e-05	0	0	0.000638218	0.00253526
Nonmetal Mineral Products	1.66072	0.00155257	0.00490156	0.0883591	0.227863	0.341958	0.10047	0.174766	0	0.00945989	0.00118412	0.124415	0.0242559	0.0034805	0	0	0.455879	3.21926
Smelting and Pressing of Ferrous Metals	3.81886	0.346587	0.0321884	0.95607	78.4128	2.44449	0.388908	0.00459036	0	0.0199221	0.00203698	0.333904	3.19944e-07	0	0	0	1.02242	87.7828
Smelting and Pressing of Nonferrous Metals	1.70036	0.00555609	0.00611522	0.103272	0.350822	0.646126	0.206222	0.10575	0	0.00423722	0.000367786	0.0541844	0	0.000111032	0	0	0.860317	4.04345
Metal Products	0.0916253	2.97313e-05	0	0.00217436	0.289034	0.000901986	0	0	0	0.0120088	9.66306e-05	0.00385875	0	1.13298e-06	0	0	0.000382931	0.400113
Ordinary Machinery	0.00900291	3.69333e-05	0	0.0125051	0.0202244	0.000797104	0.00572229	0	0	0.0081542	8.16986e-05	0.0191748	0.000255635	0.00152499	0	0	0.0114879	0.0889679
Equipment for Special Purposes	0.041338	0.00334657	0.0161514	0.00738716	0.00845125	0.0915621	0.133451	0	0	0.0179229	8.13738e-05	0.00921739	0	2.26595e-05	0	0	0.00612689	0.335058
Transportation Equipment	0.0287489	6.25558e-05	0.00935675	0.00361989	0.23825	0.00153128	0	0	0	0.00734061	6.4918e-05	0.00625065	2.55955e-06	0.000103101	0	0	0.10971	0.405041
Electric Equipment and Machinery	0.00197638	6.00166e-05	0	0	0.000346319	0	0.000179183	0	0	0.00266633	1.04751e-05	0.00175097	0.000287949	0	0	0	0	0.00727763
Electronic and Telecommunications Equipment	0.00429665	0.00015235	0.00365587	0.00770413	0	0.00892547	0.000184963	0	0	0.00269903	2.65767e-05	0.00243815	0	0.0110918	0	0	0	0.041175
Instruments, Meters, Cultural and Office Machinery	0.000319169	0	0	0	0	0	0	0	0	0.000538046	0	0.000214742	0	0	0	0	0	0.00107196
Other Manufacturing Industry	0.480957	0	0	0	0	0	0	0	0	0	3.684e-06	0.000208135	0	0	0	0	0	0.481169
Scrap and waste	0.000209686	0	0	0	0.00261018	0	0	0	0	0	4.18637e-06	0	0	0	0	0	0	0.00282405
Production and Supply of Electric Power, Steam and Hot Water	226.233	0.353098	10.2396	0	0	2.61816	0	0	0	0.00982868	0.000698167	0.193654	0.0044293	0	0	0	1.45736	241.109
Production and Supply of Gas	0	0	0	0	0	0	0	0	0	0	0	2.64298e-05	0	0	0	0	0	2.64298e-05
Production and Supply of Tap Water	0.00823615	0	0	0	0	0	0	0	0	0.00169578	5.88493e-06	0.000472433	0	0	0	0	0	0.0104102
Construction	1.18418	0	0	0.0209896	0.00460254	0	0	0	0	0.316967	0.00758786	0.523474	0	0.00250469	0	0	0.0194466	2.07975
Transportation, Storage, Post and Telecommunication Services	0.932346	0	0	0	0	0	0	0	0	3.21737	0.497764	10.7448	0	0	0	0	1.41528	16.8076
Wholesale, Retail Trade and Catering Services	3.67291	0	0	0.0448276	0.0428612	0	0	0	0	0.0959973	0.0121406	0.168613	0	0.0670004	0	0	0.808113	4.91246
Others	3.64409	0	0	0	0	0	0	0	0	0.387501	0	0.354861	0	0.0103318	0	0	0.334913	4.7317

## Sheet: InnerMongolia
	Raw Coal	Cleaned Coal	Other Washed Coal	Briquettes	Coke	Coke Oven Gas	Other Gas	Other Coking Products	Crude Oil	Gasoline	Kerosene	Diesel Oil	Fuel Oil	LPG	Refinery Gas	Other Petroleum Products	Natural Gas	Total
	Mt CO2	Mt CO2	Mt CO2	Mt CO2	Mt CO2	Mt CO2	Mt CO2	Mt CO2	Mt CO2	Mt CO2	Mt CO2	Mt CO2	Mt CO2	Mt CO2	Mt CO2	Mt CO2	Mt CO2	Mt CO2
Total Consumption	475.198	0.594116	1.52966	0.606555	40.6135	5.22803	6.09168	4.03791	0.217309	8.43591	0.703998	26.8529	0.535721	0.205205	0	0	7.58467	578.435
Farming, Forestry, Animal Husbandry, Fishery and Water Conservancy	6.33502	0	0	0	0	0	0	0	0	0.72281	0	2.07036	0	0.105792	0	0	0	9.23399
Coal Mining and Dressing	5.0272	0.0301026	0.00224267	0.0628917	0.241591	0	0	0	0	0.0236622	0	2.54447	0.0199507	0	0	0	0.0229385	7.97505
Petroleum and Natural Gas Extraction	0.00558306	0	0	0	0	0	0	0	0.0158408	0.00664183	0	0.0238506	0	0	0	0	0.160878	0.212794
Ferrous Metals Mining and Dressing	0.132728	0	0	0	0	0	0	0	0	0.00658966	0.000521486	0.244617	0	0	0	0	0	0.384457
Nonferrous Metals Mining and Dressing	0.0540163	0	0	0	0	0	0	0	0	0.0405053	0.00025608	0.13945	0	0	0	0	0	0.234227
Nonmetal Minerals Mining and Dressing	0.0338753	0	0	0	0	0	0	0	0	0.00341184	0	0.0966825	0	0	0	0	0	0.13397
Other Minerals Mining and Dressing	0.0027089	0	0	0	0	0	0	0	0	0.00231582	0	0.000436998	0	0	0	0	0	0.00546172
Logging and Transport of Wood and Bamboo	0	0	0	0	0	0	0	0	0	0	0	0	0	0	0	0	0	0
Food Processing	0.177301	0	0.000235396	0.0874974	0	0	0	0	0	0.0656207	0	0.0770233	0	0	0	0	0.00171997	0.409397
Food Production	0.33586	0	0	0	0	0	0	0	0	0.00432803	0	0.0229886	0.00555419	1.35607e-05	0	0	0.00892452	0.377669
Beverage Production	0.0666772	0	0	0	0	0	0	0	0	0.00640849	0	0.0136103	0	0	0	0	0.00740767	0.0941036
Tobacco Processing	0.00144895	0	0	0	0	0	0	0	0	0.000351711	0	0.000379696	0	9.49248e-05	0	0	0.00819529	0.0104706
Textile Industry	0.0239885	4.57304e-05	0	0	0	0	0	0	0	0.0103506	0	0.00434656	0	0	0	0	0.00130165	0.040033
Garments and Other Fiber Products	0.00732895	0	0	0	0	0	0	0	0	0.00171867	0	0.000317101	0	0	0	0	0.00199586	0.0113606
Leather, Furs, Down and Related Products	0.00100521	0	0	0	0	0	0	0	0	0.00350509	0	0	0	0	0	0	0	0.0045103
Timber Processing, Bamboo, Cane, Palm Fiber & Straw Products	0.0228941	0	0	0	0	0	0	0	0	0.00603157	0	0.0158955	0	0	0	0	0	0.0448212
Furniture Manufacturing	0.00302421	0	0	0	0	0	0	0	0	0.000277418	0	0.0041665	0	0	0	0	0	0.00746813
Papermaking and Paper Products	0.0387437	0	0	0	0	0	0	0	2.17752e-05	0.000868654	0	0.00219638	0	0	0	0	0.00442087	0.0462513
Printing and Record Medium Reproduction	4.08457e-05	0	0	0.00207269	0	0	0	0	0	0.000273989	0	0	0	0.00191206	0	0	0	0.00429958
Cultural, Educational and Sports Articles	4.62165e-05	0	0	0	0.000253141	0	0	0	0	0.000238499	0	0.000415456	0	0	0	0	0	0.000953312
Petroleum Processing and Coking	4.36459	0.306448	0.0365172	0	0.460917	0.240813	0	1.27032	0.199771	0	0	0.0167336	0.0479667	0.0154727	0	0	0.06575	7.0253
Raw Chemical Materials and Chemical Products	2.88453	0.00426417	0.044788	0	9.78342	0.0255543	0	0.874524	0	0.0163024	0	0.0506341	0	0	0	0	4.93013	18.6141
Medical and Pharmaceutical Products	0.143837	0.000427712	0	0.0852314	0	0	0	0	0	0.00155563	0	0.0029345	0	0	0	0	0	0.233986
Chemical Fiber	0	0	0	0	0	0	0	0	0	0	0	0	0	0	0	0	0	0
Rubber Products	0.0400264	0	0	0	0	0	0	0	0	0.0243534	0	0.00646234	0	0	0	0	0	0.0708421
Plastic Products	2.94685	0	0	0	0.0156084	0	0	0	0	0.0297021	0	0.142731	0.0884171	0	0	0	0.139096	3.3624
Nonmetal Mineral Products	2.14122	0.00166934	0.0191206	0.0512495	29.4435	0.496543	0	0.0594218	0	0.00794144	0.00057977	0.232533	0	0.000257653	0	0	0.0675934	32.5216
Smelting and Pressing of Ferrous Metals	0.166269	0.217728	0.0874711	0.00240313	0.477098	3.49191	6.09168	1.75384	0	0.00679777	0.0049455	0.0489488	0.0840982	0	0	0	0.118868	12.5521
Smelting and Pressing of Nonferrous Metals	0.0135152	0	0.00115785	0.0206059	0.0348796	0	0	0.0798033	0	0.00495382	0.000218717	0.0140092	0	0	0	0	0.159009	0.328153
Metal Products	0.00797925	2.75368e-05	0	0	0.156277	0	0	0	0	0.00378996	0	0.00149733	0	0	0	0	0.00949402	0.179065
Ordinary Machinery	0.00481892	1.31626e-05	6.56292e-06	0.00918659	0	0.0173686	0	0	0	0.00100684	0	0.000615829	0	0	0	0	0.00732029	0.0403368
Equipment for Special Purposes	0.000903043	1.27697e-05	0	0.00263392	0	0	0	0	0	0.00365177	0	0.00410948	0	0.00320032	0	0	0.0268482	0.0413595
Transportation Equipment	1.64085e-05	0.000227858	0	0	0	0	0	0	0	0.000186479	0	0	0	0	0	0	0	0.000430746
Electric Equipment and Machinery	0.00142363	0	0	0	0	0	0	0	0	0.00365711	0	0.0013955	0	0	0	0	0.0321349	0.0386112
Electronic and Telecommunications Equipment	0.000423639	0.000170361	0	0	0	0	0	0	0	0.000162125	0	0	0	0	0	0	0	0.000756126
Instruments, Meters, Cultural and Office Machinery	0	0	0	0	0	0	0	0	0	0	0	0	0	0	0	0	0	0
Other Manufacturing Industry	0.00322369	0	0	0	0	0	0	0	0	0.000251013	0	0.000400838	0	0	0	0	0	0.00387554
Scrap and waste	0.00133711	0	0	0	0	0	0	0	0	0.00021183	0	0.000448385	0	0	0	0	0	0.00199733
Production and Supply of Electric Power, Steam and Hot Water	417.86	0.0230563	0.634581	0.277062	0	0.955844	0	0	0.00167533	0.0447948	0	0.219987	0.00692344	0	0	0	0.0662285	420.09
Production and Supply of Gas	0.110253	0.009908	0	0	0	0	0	0	0	0.000299369	0	0.000756715	0	0	0	0	0.0117403	0.132957
Production and Supply of Tap Water	0.00591279	1.45646e-05	0	0.00572136	0	0	0	0	0	0.0023946	0	0.000217114	0	0	0	0	0	0.0142604
Construction	2.70635	0	0	0	0	0	0	0	0	0.461727	0	0.853278	0	0	0	0	0	4.02136
Transportation, Storage, Post and Telecommunication Services	7.051	0	0	0	0	0	0	0	0	4.75643	0.697476	17.5866	0.282811	0.0244965	0	0	0.686999	31.0858
Wholesale, Retail Trade and Catering Services	17.045	0	0	0	0	0	0	0	0	1.46245	0	1.93949	0	0.0313387	0	0	0.723779	21.2021
Others	5.42913	0	0.703542	0	0	0	0	0	0	0.697383	0	0.467856	0	0.0226267	0	0	0.321901	7.64244

## Sheet: Liaoning
	Raw Coal	Cleaned Coal	Other Washed Coal	Briquettes	Coke	Coke Oven Gas	Other Gas	Other Coking Products	Crude Oil	Gasoline	Kerosene	Diesel Oil	Fuel Oil	LPG	Refinery Gas	Other Petroleum Products	Natural Gas	Total
	Mt CO2	Mt CO2	Mt CO2	Mt CO2	Mt CO2	Mt CO2	Mt CO2	Mt CO2	Mt CO2	Mt CO2	Mt CO2	Mt CO2	Mt CO2	Mt CO2	Mt CO2	Mt CO2	Mt CO2	Mt CO2
Total Consumption	212.641	7.8056	10.8061	0.630344	98.7279	9.30332	0.523224	0.736494	0.164873	18.7218	1.06898	36.1151	12.564	1.85801	7.51333	0	10.992	430.172
Farming, Forestry, Animal Husbandry, Fishery and Water Conservancy	0.350008	0	0	0	0	0	0	0	0	1.77507	0	3.10032	0	0.000156543	0	0	0	5.22555
Coal Mining and Dressing	7.58332	0.174753	0.022265	0.0012432	0.000861274	0	0.00126001	0	0	0.0348239	0.0191214	0.195833	0	0	0	0	0	8.03348
Petroleum and Natural Gas Extraction	0.00442202	0	0	0	0	0	0	0	1.58739e-05	0.0187288	0	0.018842	1.33259	0.00118929	0.0247198	0	3.51858	4.91909
Ferrous Metals Mining and Dressing	0.090322	9.50631e-06	1.51004e-06	0.00733192	0.531119	0.178842	0	0	0	0.0819386	0	0.933761	0	4.70077e-05	0	0	0	1.82337
Nonferrous Metals Mining and Dressing	0.285832	0.02046	0.00360862	0.0007104	0.244028	0	0	0	0	0.0269227	0	0.0707348	0.00543029	0	0	0	0.00646797	0.664194
Nonmetal Minerals Mining and Dressing	0.131281	0.0094327	0	0.000148	1.20377	0	0	0	0	0.0327754	0	1.27693	0	1.88031e-05	0	0	0	2.65436
Other Minerals Mining and Dressing	0.292512	0	0	0	0	0	0	0	0.00036494	0.0245816	0	0.114905	0.0425734	0	0	0	0.0258719	0.500809
Logging and Transport of Wood and Bamboo	0	0	0	0	0	0	0	0	0	0	0	0	0	0	0	0	0	0
Food Processing	0.366945	0.0133876	0.0205934	0.0213589	0.0103353	0	0	0	0	0.254888	0	0.564643	0.00521308	0.0281294	0	0	0.00431198	1.2898
Food Production	0.0832221	0.000927576	0.00701088	0.00402222	0.00143546	0	0	0	0	0.0400914	0	0.101932	0	0.0224297	0	0	0.01078	0.271851
Beverage Production	0.133454	0.00245823	0.00620291	0.00590539	0	0	0	0	0	0.0456515	0	0.0580705	0.000651634	1.88031e-05	0	0	0.0194039	0.271817
Tobacco Processing	0.000852935	0	0	0	0	0	0	0	0	0	0	0.0138998	0	0	0	0	0	0.0147528
Textile Industry	0.0659408	0.00201726	0.00609069	0.00649705	0.0442121	0	2.19896e-05	0	0	0.0263374	0	0.0222398	0	0.00446573	0	0	0	0.177823
Garments and Other Fiber Products	0.0550701	0.00415861	0.000977466	0.0036748	0.00602892	0	1.31938e-05	0	0	0.170608	0	0.0361396	0.000434423	0.0146664	0	0	0.00215599	0.293927
Leather, Furs, Down and Related Products	0.00610505	0.000690044	0.00516647	0	0	0	0	0	0	0.010535	0	0.00803102	0	8.22634e-05	0	0	0	0.0306098
Timber Processing, Bamboo, Cane, Palm Fiber & Straw Products	0.0518158	0.00348342	0.00230861	0.00176817	0	0	0	0	0	0.172364	0	0.0574527	0	0.000129271	0	0	0.01078	0.300102
Furniture Manufacturing	0.0258927	0.0002005	0.00369391	0.000730268	0.00689019	0	0	0	0	0.027508	0	0.0222398	0	0.000519435	0	0	0	0.0876747
Papermaking and Paper Products	0.216554	0.00289168	0.0149562	0.00520963	0	0	0	0	0	0.0550159	0	0.0645571	0	0.000317302	0	0	0.00646797	0.36597
Printing and Record Medium Reproduction	0.00868166	0.000374618	0.000387029	0.00369446	0	0	0	0	0	0.0310196	0	0.0182242	0	0.000655757	0	0	0	0.0630374
Cultural, Educational and Sports Articles	0.0111186	7.91447e-05	0.00030911	0.000448511	0	0	0	0	0	0.020192	0	0.0800013	0	0.000112818	0	0	0	0.112262
Petroleum Processing and Coking	2.38353	0.992055	0.0172792	0.00585863	0.00172255	0.0169162	0	0	0.0939529	0.0333607	0	0.0932834	2.28702	0.128554	5.74575	0	0.944324	12.7436
Raw Chemical Materials and Chemical Products	1.22379	0.0374242	0.00998267	0	0	0.196057	0	0	0.0173787	0.240621	0	0.854838	0.281593	0.153193	0.626294	0	0	3.64117
Medical and Pharmaceutical Products	0.16571	0.00113777	0.00126318	0	0	0	0	0	0	0.029606	0	0.0354654	0.0039599	3.0555e-05	0	0	0	0.237173
Chemical Fiber	0.09925	1.0252e-05	0	0	0	0	0	0	0	0.000870765	0	0.000611472	0.00234661	2.82046e-05	0.227136	0	0	0.330253
Rubber Products	0.109622	0.000409056	0.00393897	0	0	0	0	0	0	0.0605182	0	0.0651218	0.00227328	0.00024679	0	0	0	0.24213
Plastic Products	0.109622	0.000173669	0.00249725	0	0	0	0	0	0	0.0605182	0	0.0651218	0.00227328	0.0015395	0.000148192	0	0	0.241894
Nonmetal Mineral Products	4.36831	0.401577	0.0532681	0.0444625	11.0289	0.00782033	0.0237136	0.0568202	4.64993e-06	0.254888	0	1.30381	0.549328	0.0479549	0.0179947	0	5.0558	23.2147
Smelting and Pressing of Ferrous Metals	12.4887	5.61852	0.0419367	0.0492016	79.7112	6.84146	0.373678	0.644175	0	0.258399	0.000303514	1.37083	0.00934009	0.0430261	0	0	0.142295	107.593
Smelting and Pressing of Nonferrous Metals	0.239104	0.0566748	0.00419878	0.00217363	0.965201	0	0.000477175	0	0	0.0626245	0	0.160312	0.0145532	0.00103887	0	0	0.0733037	1.57966
Metal Products	0.118505	0.00324819	0.00285406	0.00469935	0.0803856	0	0	0	0	0.443054	0.000303514	0.223015	0.00390981	0.0475576	0	0	0.0797717	1.0073
Ordinary Machinery	0.204126	0.0196415	0.0192071	0.0510634	4.49643	0.0017405	0.00513898	0.00011454	0	0.629464	0.00364217	1.255	0.00543029	0.119503	0	0	0.0280279	6.83853
Equipment for Special Purposes	0.0906468	0.0172592	0.00172297	0.00946312	0.0556957	0.00237233	0.0280917	2.04536e-05	0	0.293223	0.000303514	1.15925	0	0.0674536	0	0	0.0344959	1.76
Transportation Equipment	0.207445	0.00150615	0.0366967	0.0199979	0.130052	0	0.000226493	0	0	0.614832	0.0173003	0.469815	0.0625569	0.00741311	0.000751544	0	0.148763	1.71736
Electric Equipment and Machinery	0.134822	0.00263966	0.00858328	0.0221938	0.00803856	0	0.00248923	0	0	0.393598	0.000303514	0.108728	0.000217211	0.0269518	0.00110791	0	0.265187	0.97486
Electronic and Telecommunications Equipment	0.0107337	0.000526588	0.000191565	0.000960366	0	0	4.17803e-05	0	0	0.0219478	0	0.0191509	0	0.0663207	0	0	0	0.119873
Instruments, Meters, Cultural and Office Machinery	0.00877928	3.76134e-05	0.000275772	0.00276984	0	0	0	0	0	0.0807681	0	0.013591	0	0.000707465	0	0	0	0.106929
Other Manufacturing Industry	0.0515589	0.000141319	0.00374654	0.156844	0.00602892	5.96062e-05	0	0.0352212	0	0.0433104	0.134457	0.0481861	0.00282375	0.00118929	0	0	0.00431198	0.487879
Scrap and waste	0.0275992	0	0	0	0	0	0	0	0	0.00292638	0	0.0163709	0.00521308	0	0	0	0	0.0521096
Production and Supply of Electric Power, Steam and Hot Water	177.555	0.206049	10.5049	0.197632	0.138364	2.05805	0	0.000143175	0.0531557	0.0567718	0	0.149838	1.55089	4.70077e-05	0.689853	0	0.0259287	193.186
Production and Supply of Gas	0.162423	0	0	0	0.0568441	0	0.0147726	0	0	0.00585276	0	0.0336685	0	0.207673	0.179573	0	0.278123	0.93893
Production and Supply of Tap Water	0.0105376	0	0	0.0002812	0	0	0	0	0	0.00877914	0	0.0670281	0	0.000211534	0	0	0	0.0868376
Construction	0.399986	0	0	0	0	0	0.00417149	0	0	0.460377	0.0215495	1.22701	0.0617823	0.0137758	0	0	0	2.18865
Transportation, Storage, Post and Telecommunication Services	0.960434	0.211245	0	0	0.000287659	0	0.0154941	0	0	8.626	0.850447	17.5837	6.2907	0.192861	0	0	0.0216073	34.7528
Wholesale, Retail Trade and Catering Services	0.870462	0	0	0	0	0	0.0536335	0	0	0.614909	0.00303514	0.154691	0.0158416	0.469629	0	0	0.231198	2.4134
Others	0.877777	0	0	0	0	0	0	0	0	2.57554	0.0182109	2.87787	0.0250297	0.188165	0	0	0.0540182	6.61661

## Sheet: Jilin
	Raw Coal	Cleaned Coal	Other Washed Coal	Briquettes	Coke	Coke Oven Gas	Other Gas	Other Coking Products	Crude Oil	Gasoline	Kerosene	Diesel Oil	Fuel Oil	LPG	Refinery Gas	Other Petroleum Products	Natural Gas	Total
	Mt CO2	Mt CO2	Mt CO2	Mt CO2	Mt CO2	Mt CO2	Mt CO2	Mt CO2	Mt CO2	Mt CO2	Mt CO2	Mt CO2	Mt CO2	Mt CO2	Mt CO2	Mt CO2	Mt CO2	Mt CO2
Total Consumption	162.052	2.0032	0.0628586	0.205821	19.245	1.40547	6.89429	0.0181137	0.53426	3.95696	0.0245847	11.9097	0.340911	0.0754537	0.870418	0.0194123	4.41221	214.031
Farming, Forestry, Animal Husbandry, Fishery and Water Conservancy	0.441744	0	0	0	0.193882	0	0	0	0	0.252286	0.000607029	1.48658	0	0.000626172	0	0	0.00216073	2.37789
Coal Mining and Dressing	0.919064	0	0	0	0.000575318	0	0	0	0	0.0181458	0	0.109212	0	0	0	0	0	1.047
Petroleum and Natural Gas Extraction	0.285826	0	0	0.00281878	0	0	0	0	0.436958	0.0228286	0	0.0529043	0	0	0	0	2.00967	2.811
Ferrous Metals Mining and Dressing	0.203272	0.173568	0	0	0.562373	0	0	0.0139382	0	0.0111216	0	0.0736329	0	0	0	0	0	1.03791
Nonferrous Metals Mining and Dressing	0.373457	0	0	0	0	0	0	0	0	0.00556082	0.00121406	0.0185629	0	0	0	0	0	0.398795
Nonmetal Minerals Mining and Dressing	0.746586	0	0	0	0	0	0	0	0	0.0278041	0	0.0714672	0	0	0	0	0	0.845857
Other Minerals Mining and Dressing	0	0	0	0	0	0	0	0	0.0171179	0.0257554	0	0.0702297	0	0	0	0	0.456489	0.569592
Logging and Transport of Wood and Bamboo	0	0	0	0	0	0	0	0	0	0	0	0	0	0	0	0	0	0
Food Processing	8.72393	0	0	0.00301169	0	0	0	0	0	0.113265	0	0.157166	0	0	0	0	0.0111339	9.00851
Food Production	0.874239	0	0	0	0.000575318	0	0.00113188	0	0	0.0237066	0	0.0222755	0	0	0	0	0.0111339	0.933062
Beverage Production	2.862	0	0	0	0	0	0	0	0	0.0289748	0	0.0312476	0	0	0	0	0.0389686	2.96119
Tobacco Processing	0.0400925	0	0	0	0	0	0	0	0	0.00263407	0	0.000618764	0	0	0	0	0.0222678	0.0656131
Textile Industry	0.320808	0	0	0.00279958	0.000287659	0	0	0	0	0.00468279	0	0.00123753	0	0	0	0	0	0.329815
Garments and Other Fiber Products	0.118107	0	0	0	0	0	0	0	0	0.00790221	0	0.000618764	0	0	0	0	0	0.126628
Leather, Furs, Down and Related Products	0.0492925	0	0	0	0	0	0	0	0	0.00263407	0	0.000309382	0	0	0	0	0	0.0522359
Timber Processing, Bamboo, Cane, Palm Fiber & Straw Products	2.4458	0	2.44587e-06	0	0.000862977	0	0	0	0.00510535	0.0544375	0	0.123134	0	0	0	0	0	2.62934
Furniture Manufacturing	0.108504	0	0	0	0.000575318	0	0	0	0	0.0160971	0	0.0126847	0	0	0	0	0	0.137861
Papermaking and Paper Products	1.07709	0	0	0	0	0	0	0	0	0.0119997	0	0.0151597	0	0	0	0	0	1.10425
Printing and Record Medium Reproduction	0.127437	0	0	0	0	0	0	0	0	0.00497547	0	0.00185629	0	0.00187852	0	0	0	0.136147
Cultural, Educational and Sports Articles	0.0141596	0	0	0	0	0	0	0	0	0.00907291	0	0.00711578	0	0	0	0	0	0.0303483
Petroleum Processing and Coking	0.0616501	0.00621431	0	0	0	0	0.0673469	0	0	0.00643884	0	0.00804393	0	0.00469629	0.107925	0	0	0.262316
Raw Chemical Materials and Chemical Products	2.72012	0.495114	0.0578805	0.00350074	0	0	0	0	0.0651683	0.0760637	0	0.105952	0.278812	0	0.762493	0	0	4.5651
Medical and Pharmaceutical Products	1.67138	0	4.69101e-05	0.000583456	0	0	0	0	0	0.0265203	0	0.0116775	0	0	0	0	0	1.71021
Chemical Fiber	0.0341544	0	0	0	0	0	0	0	0	0.00349718	0	0.00256336	0	0	0	0	0	0.0402149
Rubber Products	0.0411185	0	0	0.000145864	0	0	0	0	0	0.0155916	0	0.00626598	0	0	0	0	0	0.0631219
Plastic Products	0.0411185	0	7.29713e-05	0.000145864	0	0	0	0	0	0.0155916	0	0.00626598	0	0	0	0	0	0.0631949
Nonmetal Mineral Products	16.4112	0.0173872	0.00428531	0.136624	0.264071	0.140662	2.36224	0.00417552	0.00961007	0.102729	0	0.341558	0	0	0	0	0	19.7946
Smelting and Pressing of Ferrous Metals	2.76031	0.246853	0	0.0358366	18.0405	1.06765	4.46357	0	0	0.0143411	0	0.023513	0	0	0	0	0	26.6526
Smelting and Pressing of Nonferrous Metals	1.01273	0.0186819	3.73926e-05	0	0.01352	0	0	0	0	0.00702419	0	0.0151597	0	0	0	0	0	1.06715
Metal Products	0.503082	0	0	0.00641298	0.0408476	0	0	0	0	0.0184385	0	0.0213474	0	0	0	0	0	0.590128
Ordinary Machinery	1.34657	0	0	0	0.00345191	0	0	0	0	0.0272187	0	0.017016	0	0	0	0	0	1.39426
Equipment for Special Purposes	1.04213	0	0.000533043	0	0.0155336	0	0	0	0	0.0310235	0	0.0303194	0	0	0	0	0	1.11954
Transportation Equipment	1.82487	0.000612445	0	0.0136624	0.106146	0.00230594	0	0	0	0.0898511	0.00576677	0.212545	0.00158416	0.00532246	0	0	0	2.26266
Electric Equipment and Machinery	0.00113416	0.000204148	0	0.000278825	0.00172595	0	0	0	0	0.024292	0	0.0154691	0	0.00125234	0	0	0	0.0443565
Electronic and Telecommunications Equipment	0.0931632	0	0	0	0	0	0	0	0	0.00585349	0	0.00123753	0	0	0	0	0	0.100254
Instruments, Meters, Cultural and Office Machinery	0.063027	0	0	0	0	0	0	0	0	0.00526814	0	0.00185629	0	0	0	0	0	0.0701514
Other Manufacturing Industry	0.16818	0	0	0	0	0	0	0	0	0.0111216	0	0.00371258	0.00253466	0	0	0	0	0.185549
Scrap and waste	0.267921	0	0	0	0	0	0	0	0	0.00556082	0	0.00525949	0	0	0	0	0	0.278741
Production and Supply of Electric Power, Steam and Hot Water	103.706	1.00752	0	0	0	0.0588015	0	0	0.000300315	0.0436085	0	0.0358883	0.0579803	0	0	0.0194123	1.0566	105.986
Production and Supply of Gas	0.227678	0	0	0	0	0.13605	0	0	0	0.00702419	0	0.00433135	0	0.00156543	0	0	0	0.376649
Production and Supply of Tap Water	0.123667	0	0	0	0	0	0	0	0	0.00702419	0	0.00154691	0	0	0	0	0	0.132238
Construction	0.309073	0	0	0	0	0	0	0	0	0.331893	0.00151757	0.73571	0	0	0	0	0	1.37819
Transportation, Storage, Post and Telecommunication Services	1.2482	0.0370509	0	0	0	0	0	0	0	1.27343	0.00758786	7.38123	0	0.0103318	0	0	0.479682	10.4375
Wholesale, Retail Trade and Catering Services	2.46568	0	0	0	0	0	0	0	0	0.345649	0.00333866	0.286178	0	0.0209768	0	0	0.123162	3.24498
Others	4.17705	0	0	0	0	0	0	0	0	0.818026	0.00455272	0.378993	0	0.0288039	0	0	0.200948	5.60837

## Sheet: Heilongjiang
	Raw Coal	Cleaned Coal	Other Washed Coal	Briquettes	Coke	Coke Oven Gas	Other Gas	Other Coking Products	Crude Oil	Gasoline	Kerosene	Diesel Oil	Fuel Oil	LPG	Refinery Gas	Other Petroleum Products	Natural Gas	Total
	Mt CO2	Mt CO2	Mt CO2	Mt CO2	Mt CO2	Mt CO2	Mt CO2	Mt CO2	Mt CO2	Mt CO2	Mt CO2	Mt CO2	Mt CO2	Mt CO2	Mt CO2	Mt CO2	Mt CO2	Mt CO2
Total Consumption	144.202	11.8775	11.1927	7.2165	9.49044	2.45698	1.1126	1.29941	12.4973	11.6531	2.00137	13.9906	2.29038	1.48394	3.03427	0	5.45968	241.259
Farming, Forestry, Animal Husbandry, Fishery and Water Conservancy	3.36643	0	0	0	0	0	0	0	0	0.646518	0	4.10766	0	0	0	0	0	8.12061
Coal Mining and Dressing	1.69743	0.833576	1.40959	0	0	0	0	0	0	0.0329358	0.00134893	0.21494	0	0	0	0	0.0483855	4.2382
Petroleum and Natural Gas Extraction	0.0296226	0	0	0	0	0	0	0	2.02321	0.108585	0	0.199865	0.000326343	0	0	0	2.51266	4.87427
Ferrous Metals Mining and Dressing	0.0329165	0	0	0	0	0	0	0	0	0.000320479	0	0.00517314	0	0	0	0	0	0.0384101
Nonferrous Metals Mining and Dressing	0.0135583	0	0	0	0	0	0	0	0	0.000649152	0.000414406	0.0026453	0	0	0	0	0	0.0172671
Nonmetal Minerals Mining and Dressing	0.0887147	0	0	0.418211	0.0215745	0	0	0	0	0.000662996	0.000666929	0.0191332	0	0	0	0	0	0.548964
Other Minerals Mining and Dressing	0	0	0	0	0	0	0	0	0	0.00653996	0	0.0683696	0	0	0	0	0.039466	0.114376
Logging and Transport of Wood and Bamboo	0	0	0	0	0	0	0	0	0	0	0	0	0	0	0	0	0	0
Food Processing	0.477744	0.0148341	0.702786	0.0113748	0.033672	0	0	0	0	0.0142053	0	0.0214824	0.00684787	0	0	0	0.0415852	1.32453
Food Production	0.556203	0.0803845	0.0217558	0	0	0	0	0	0	0.00697821	0	0.00769511	0.0297067	0.00100816	0	0	0.0046672	0.708399
Beverage Production	0.489541	0	0	0	0	0	0	0	0	0.00500696	0	0.00538638	0	0	0	0	0	0.499935
Tobacco Processing	0.0858815	0	0	0	0	0	0	0	0	0.00071919	0	0.0146708	0	0	0	0	0	0.101272
Textile Industry	0.194553	0	0	0	0	0	0	0	0	0.000858269	0	0.00097804	0	0	0	0	0	0.196389
Garments and Other Fiber Products	0.00282415	0	0	0	0	0	0	0	0	0.000312928	0	0.000234029	0	0	0	0	0	0.0033711
Leather, Furs, Down and Related Products	0.00172442	0	0	0	0	0	0	0	0	0	0	0	0	0	0	0	0	0.00172442
Timber Processing, Bamboo, Cane, Palm Fiber & Straw Products	0.309688	0.00021772	0	0	0	0	0	0	0	0.0161514	0	0.0347063	0	0	0	0	0	0.360763
Furniture Manufacturing	0.043429	0	0	0	0	0	0	0	0	0.0013907	0	0.00234512	0	0	0	0	0	0.0471648
Papermaking and Paper Products	0.641797	0	0.00310397	0	0	0	0	0	0	0.00438757	0	0.00509227	0	0	0	0	0.00130725	0.655688
Printing and Record Medium Reproduction	0.0156968	0	0	0.0083397	0	0	0	0	0	0.00141283	0	0.000735595	0	0.000385544	0	0	0	0.0265704
Cultural, Educational and Sports Articles	0.00160666	0	0	0	0	0	0	0	0	0.000403833	0	0.000308965	0	0	0	0	0	0.00231945
Petroleum Processing and Coking	1.06005	7.38048	1.8395	6.25198	0	0.793217	0.427013	1.16632	9.45987	0.00789385	0.000403189	0.0411585	0.725719	1.4767	0.967985	0	0.702241	32.3005
Raw Chemical Materials and Chemical Products	1.01865	0	0.861031	0	0.01239	0.69638	0	0.133086	1.01415	0.0100922	0.00176482	0.0163228	0.840975	0	0.117281	0	0	4.72213
Medical and Pharmaceutical Products	2.24753	0	0.142902	0.0104885	0	0	0	0	0	0.00866946	0	0.00512066	0	0	0	0	0	2.41471
Chemical Fiber	0.110697	0	0	0.0343498	0	0	0	0	0	0	0	0	0	0	0	0	0	0.145047
Rubber Products	0.186134	0	0	0	0	0	0	0	0	0.00212211	0	0.00219852	0	0	0	0	0	0.190454
Plastic Products	0.186134	0	0	0	0	0	0	0	0	0.00212211	0	0.00219852	0	0	0	0	0	0.190454
Nonmetal Mineral Products	0.0288452	0	0.00742826	0	0.0761081	0.113587	0	0	0	0.00900821	0	0.0792827	0	0	0	0	0.0626615	0.376921
Smelting and Pressing of Ferrous Metals	1.11335	0.045209	1.31114	0	9.27443	0.394664	0.0912699	0	0	0.00154181	0.000161185	0.0251647	0.00158419	0	0	0	0.105636	12.3642
Smelting and Pressing of Nonferrous Metals	1.12635	1.99496	0	0	0.0378387	0	0.173576	0	0	0.000731394	0	0.00150027	0.00286738	0	0	0	0.00869375	3.34651
Metal Products	0.0654949	1.01257	0.000274356	0.00879938	0.000877362	0	0.0415604	0	0	0.00336128	0	0.0176441	0	0	0	0	0	1.15058
Ordinary Machinery	0.0707597	0	0	0.0795286	0.0123171	0	0	0	0	0.00666189	0.000760997	0.0043895	0	0	0	0	0.0349833	0.209401
Equipment for Special Purposes	0.249744	0	0.00564458	0.0618184	0.00443456	0.00140231	0	0	0	0.00879406	0	0.00726811	0	0	0	0	0.192044	0.53115
Transportation Equipment	1.20797	0.303975	0	0	0.00594736	0	0.379178	0	6.63692e-05	0.00928759	0.00419238	0.00444111	0	0.00585172	0	0	0.0443449	1.96525
Electric Equipment and Machinery	0.0793078	0	0.00143142	0.121632	0.00601784	0	0	0	0	0.00621328	0	0.0048285	0	0	0	0	0.016442	0.235873
Electronic and Telecommunications Equipment	0.000230072	0	0	0	0	0	0	0	0	0.00102761	0	0.000183133	0	0	0	0	0	0.00144082
Instruments, Meters, Cultural and Office Machinery	0.000745305	0	0	0	0	0	0	0	0	0.00120161	0	0.000611836	0	0	0	0	0.00671991	0.00927866
Other Manufacturing Industry	0.00897526	0	0	0	0.00483268	0	0	0	0	0.000700956	0	0.00052969	0	0	0	0	0	0.0150386
Scrap and waste	0	0	0	0	0	0	0	0	0	0.000181458	0	0	0	0	0	0	0	0.000181458
Production and Supply of Electric Power, Steam and Hot Water	110.466	0	3.93344	0.20998	0	0.457729	0	0	0	0.0816464	0.00030315	0.477905	0.682352	0	1.949	0	1.63783	119.896
Production and Supply of Gas	1.8948	0.211335	0.95267	0	0	0	0	0	0	0.0024954	0	0.00448792	0	0	0	0	0	3.06579
Production and Supply of Tap Water	0.0694841	0	0	0	0	0	0	0	0	0.00320382	0	0.00257259	0	0	0	0	0	0.0752605
Construction	0	0	0	0	0	0	0	0	0	0	0	0.205739	0	0	0	0	0	0.205739
Transportation, Storage, Post and Telecommunication Services	4.06221	0	0	0	0	0	0	0	0	5.73584	1.99136	6.14433	0	0	0	0	0	17.9337
Wholesale, Retail Trade and Catering Services	5.26666	0	0	0	0	0	0	0	0	3.24576	0	2.23126	0	0	0	0	0	10.7437
Others	5.6324	0	0	0	0	0	0	0	0	1.65654	0	0	0	0	0	0	0	7.28894

## Sheet: Shanghai
	Raw Coal	Cleaned Coal	Other Washed Coal	Briquettes	Coke	Coke Oven Gas	Other Gas	Other Coking Products	Crude Oil	Gasoline	Kerosene	Diesel Oil	Fuel Oil	LPG	Refinery Gas	Other Petroleum Products	Natural Gas	Total
	Mt CO2	Mt CO2	Mt CO2	Mt CO2	Mt CO2	Mt CO2	Mt CO2	Mt CO2	Mt CO2	Mt CO2	Mt CO2	Mt CO2	Mt CO2	Mt CO2	Mt CO2	Mt CO2	Mt CO2	Mt CO2
Total Consumption	77.8539	1.67371	0.0792178	0.268407	19.3643	2.95606	1.80924	2.15704	0.08589	10.183	12.2137	16.2859	20.282	2.08726	4.34716	0.00151659	10.486	182.134
Farming, Forestry, Animal Husbandry, Fishery and Water Conservancy	0.0438949	0	0	0	0	0	0	0	0	0.520961	0	0.426638	0	0.00156543	0	0	0.00216073	0.99522
Coal Mining and Dressing	0	0	0	0	0	0	0	0	0	0	0	0	0	0	0	0	0	0
Petroleum and Natural Gas Extraction	0	0	0	0	0	0	0	0	0	0	0	0	0	0	0	0	0	0
Ferrous Metals Mining and Dressing	0	0	0	0	0	0	0	0	0	0	0	0	0	0	0	0	0	0
Nonferrous Metals Mining and Dressing	0	0	0	0	0	0	0	0	0	0	0	0	0	0	0	0	0	0
Nonmetal Minerals Mining and Dressing	0	0	0	0	0	0	0	0	0	0	0	0	0	0	0	0	0	0
Other Minerals Mining and Dressing	0	0	0	0	0	0	0	0	0	0	0	0	0	0	0	0	0	0
Logging and Transport of Wood and Bamboo	0	0	0	0	0	0	0	0	0	0	0	0	0	0	0	0	0	0
Food Processing	0.157518	0.00125044	5.91841e-05	0.000208405	0	0	0	0	0	0.00736669	0	0.0267987	0.00407735	0.00288423	0	0	0.0101401	0.210303
Food Production	0.0806557	0.00906566	0.000429085	0	0	0	0	0	0	0.016312	0	0.0976856	0.0232232	0.0173054	0	0	0.121682	0.366358
Beverage Production	0.0963934	0.00328239	0.000155358	0	0	0	0	0	0	0.00342025	0	0.0233408	0.0081547	0.00160235	0	0	0.0557708	0.19212
Tobacco Processing	0	0	0	0	0	0	0.00148122	0	0	0.000263096	0	0	0	0	0	0	0	0.00174432
Textile Industry	0.521705	0.031166	0.00147511	0.00132206	0	0	0	0	0	0.0452526	0	0.0887527	0.010282	0.00608894	0	0	0.0456307	0.751675
Garments and Other Fiber Products	0	0.000958955	4.53881e-05	0.000164419	0	0	0.000269313	0	0	0.0641955	0.00198772	0.0786672	0.00195004	0.00384565	0	0	0.0101401	0.162224
Leather, Furs, Down and Related Products	0.19986	0	0	0	0	0	0	0	0	0.00999766	0	0.00489869	0	0.00032047	0	0	0.00507007	0.220147
Timber Processing, Bamboo, Cane, Palm Fiber & Straw Products	0.00505855	0.000312609	1.4796e-05	0	0	0	0	0	0	0.0152596	0	0.0161369	0.010282	0	0	0	0.0354905	0.0825549
Furniture Manufacturing	0.0257143	0	0	0	0.00176489	0	0.000134657	0	0	0.0155227	0	0.0279513	0	0.00128188	0	0	0.0152102	0.0875799
Papermaking and Paper Products	0.0199532	0.02876	0.00136123	0	0	0	0	0	0	0.0302561	0	0.0452408	0.148203	0.00672988	0	0	0.0811212	0.361625
Printing and Record Medium Reproduction	0.483513	0.00125044	5.91841e-05	0	0	0	0.000269313	0	0	0.0473573	0.000993861	0.0311211	0.0117002	0.00608894	0	0	0.0152102	0.597563
Cultural, Educational and Sports Articles	0.0150351	0	0	0	0.000588295	0	0	0	0	0.0152596	0	0.00979738	0.00496373	0.00384565	0	0	0.0202803	0.06977
Petroleum Processing and Coking	0.034267	0.00581453	0.000275206	0	0	0	0	0	0.08589	0.00552502	0	0.0152724	0.397099	1.16844	4.29707	0	0.0253504	6.03499
Raw Chemical Materials and Chemical Products	2.0672	0.0151556	0.000717326	0.00228811	0.00294148	0.0960583	0.000942597	1.81619	0	0.0495834	0.0226388	0.111805	0.222304	0	0	0	1.76439	6.17221
Medical and Pharmaceutical Products	0.699798	0.00199854	9.45925e-05	8.96586e-05	0	0	0	0	0	0.00741434	0	0.0374606	0.00301369	0	0	0	0.0405606	0.79043
Chemical Fiber	0.165592	0.000166545	7.88271e-06	6.64272e-05	0	0	0	0	0	0.00115849	0	0.00432237	0.00301369	0	0	0	0.0101401	0.184467
Rubber Products	0.0256024	0.00133236	6.30616e-05	0.00144633	0.00823614	0	0	0	0	0.0162189	0.000730283	0.0158487	0.0113457	0	0	0	0.0659109	0.146735
Plastic Products	0.303335	0.0124909	0.000591203	0.000739048	0	0	0	0	0	0.0465713	0.0043817	0.0703106	0.0361643	0	0	0	0.0405606	0.515145
Nonmetal Mineral Products	0.26892	0.0410236	0.00194168	0.00131279	0.0620652	0	0.000134657	0.00169158	0	0.0307823	0.000993861	0.439153	0.0914745	0.021151	0	0	0.775721	1.73637
Smelting and Pressing of Ferrous Metals	0.709201	1.48826	0.0704403	0.259365	19.1584	2.14142	0.0040397	0.339162	0	0.00420954	0	0.0440882	0.0074456	0.00480706	0	0	1.56665	25.7975
Smelting and Pressing of Nonferrous Metals	5.7254	0.000818353	3.87333e-05	0.00130668	0.00941273	0	0.0030971	0	0	0.0071036	0.00695703	0.0682935	0.0838516	0.00993458	0	0	0.0608409	5.97706
Metal Products	0.0646809	0.00779977	0.000369169	0	0.0311797	0	0.00080794	0	0	0.107606	0.0049693	0.217848	0.0315552	0.0355722	0.000307197	0	0.116612	0.619307
Ordinary Machinery	0.158125	0.0183056	0.000866417	3.2265e-05	0.0832438	0.000970286	0.0460526	0	0	0.0936623	0.0228588	0.246087	0.0611603	0.0150621	0	0	0.273784	1.02021
Equipment for Special Purposes	0.0712635	0.000159179	7.53406e-06	0	0.00117659	0	0.000269313	0	0	0.0539347	0.000993861	0.0498514	0.00531828	0.00352517	0	0	0.0304204	0.21692
Transportation Equipment	0.0366334	0.000318358	1.50681e-05	4.26731e-05	0.000882443	0	0.00646352	0	0	0.0734038	0.0178895	0.206898	0.0592102	0.0519162	0	0	0.233223	0.686896
Electric Equipment and Machinery	0.0797064	0.000318358	1.50681e-05	2.22906e-05	0.000882443	0	0.00040397	0	0	0.0605121	0.00198772	0.0481224	0.0219822	0.0157031	0	0	0.0760511	0.305707
Electronic and Telecommunications Equipment	0.0635361	0	0	0	0	0	0.000134657	0	0	0.021837	0.000993861	0.0267987	0.00265914	0.00416612	0	0	0.147032	0.267158
Instruments, Meters, Cultural and Office Machinery	0.000858596	0	0	0	0	0	0	0	0	0.0126286	0	0.00547501	0	0.00032047	0	0	0	0.0192827
Other Manufacturing Industry	0.000572398	0	0	0	0.000588295	0	0.000134657	0	0	0.0113131	0.00298158	0.0253579	0.00673649	0.000961411	0	0	0.0152102	0.0638561
Scrap and waste	0.0211929	0	0	0	0.00117659	0	0	0	0	0.00131548	0	0.00576316	0.00177276	0.00032047	0	0	0	0.0315414
Production and Supply of Electric Power, Steam and Hot Water	64.2548	0	0	0	0	0.13605	1.53153	0	0	0.0157858	0	0.0282085	0.286069	0.000939258	0.0497859	0.00151659	3.58681	69.8915
Production and Supply of Gas	0.0321159	0.0037012	0.000175181	0	0.00176489	0.535598	0.0193906	0	0	0.00605121	0	0.00259342	0	0.00032047	0	0	0.00507007	0.606781
Production and Supply of Tap Water	0.00477398	0	0	0	0	0	0	0	0	0.00289406	0	0.000864475	0	0	0	0	0	0.00853251
Construction	0.172456	0	0	0	0	0	0.00119186	0	0	0.773832	0.000303514	1.042	0.256	0.00375703	0	0	0.00432146	2.25386
Transportation, Storage, Post and Telecommunication Services	0.0279426	0	0	0	0	0	0.00893891	0	0	3.30664	12.1205	6.12174	18.2996	0.206324	0	0	0.079947	40.1717
Wholesale, Retail Trade and Catering Services	0.563826	0	0	0	0	0	0.116802	0	0	1.82658	0.000303514	2.66749	0.114693	0.270193	0	0	0.321949	5.88184
Others	0.652774	0	0	0	0	0.0459655	0.0667439	0	0	2.85504	0.00121406	3.90718	0.0567129	0.222291	0	0	0.827559	8.63549

[truncated: 21 more sheets: Jiangsu, Zhejiang, Anhui, Fujian, Jiangxi, Shandong, Henan, Hubei, Hunan, Guangdong, Guangxi, Hainan, Chongqing, Sichuan, Guizhou, Yunnan, Shaanxi, Gansu, Qinghai, Ningxia …]
