# Supplementary material for: Chinese CO2 emission flows have reversed since the global financial crisis
Source: Nat Commun. 2017 Nov 23;8:1712. doi: 10.1038/s41467-017-01820-w (PMC5700086; doi:10.1038/s41467-017-01820-w)
Supplement: Supplementary file 9 — Supplementary Data 7 [file 41467_2017_1820_MOESM9_ESM.xlsx]

## Sheet: 2012
Supplementary Data 7. China's 2012 MRIO for 30 provinces and 30 sectors
Reference: Mi, Z., Meng, J., Guan, D., Shan, Y., Song, M., Wei, Y.-M., Liu, Z., Hubacek, K. Chinese reversing emission flows. Nature Communications. (2017).
Contact: z.mi@ucl.ac.uk (Z.M.) dabo.guan@uea.ac.uk (D.G.)
				1																														2
				Beijing																														Tianjin
		Unit: 10,000 RMB	Codes	Agriculture	Coal mining	Petroleum and gas	Metal mining	Nonmetal mining	Food processing and tobaccos	Textile	Clothing, leather, fur, etc.	Wood processing and furnishing	Paper making, printing, stationery, etc.	Petroleum refining, coking, etc.	Chemical industry	Nonmetal products	Metallurgy	Metal products	General and specialist machinery	Transport equipment	Electrical equipment	Electronic equipment	Instrument and meter	Other manufacturing	Electricity and hot water production and supply	Gas and water production and supply	Construction	Transport and storage	Wholesale and retailing	Hotel and restaurant	Leasing and commercial services	Scientific research	Other services	Agriculture	Coal mining	Petroleum and gas	Metal mining	Nonmetal mining	Food processing and tobaccos	Textile	Clothing, leather, fur, etc.	Wood processing and furnishing	Paper making, printing, stationery, etc.	Petroleum refining, coking, etc.	Chemical industry	Nonmetal products	Metallurgy	Metal products	General and specialist machinery
		Codes	-	1	2	3	4	5	6	7	8	9	10	11	12	13	14	15	16	17	18	19	20	21	22	23	24	25	26	27	28	29	30	1	2	3	4	5	6	7	8	9	10	11	12	13	14	15	16
1	Beijing	Agriculture	1	142794	87.7836	0.244276	3.3773	11.8769	399123	9372.59	2104.9	2126.7	669.851	8.30076	100765	54.1217	6.60434	200.107	99.1847	56.6872	32.2949	37.7172	3.4335	7132.81	51.1075	100.964	47762.2	834.701	641.687	204288	13820.1	15332.5	108076	4835.85	0	25.6832	8.15825	14.153	32385.7	559.062	1422.94	5945.86	8476.77	373.732	33834.1	6.47626	86.1005	311.767	30.7341
		Coal mining	2	4748	1.69816e+06	0	5312.05	563.791	5470.88	292.245	953.191	151.805	2078.57	1106.98	10106.3	20006.3	396.754	1157.44	968.607	2625.93	661.327	131.79	66.8812	3485.37	170737	15.7841	1306.56	2149.24	1367.79	3346.62	5485.52	2430.31	22104	3.4788	7808.24	0.290912	42.6519	141.672	2.35887	0.370283	0.258904	0.0907254	18.4401	87.401	137.044	30.8933	1790.22	27.3524	15.4297
		Petroleum and gas	3	0	0	0.105411	0	0.205102	0	0	0	0	0	2132.16	1.07973	0	0	0	0	0	0	0	0	0	0	650.094	0	0	0	0	0	0	0.00352012	0	10.2704	34.7493	0	0.240019	0.00606038	0.00175415	0.00194264	0.00377343	0.176491	41.885	0.817908	0.123169	5.42745	0.754918	0.218364
		Metal mining	4	0	22.6016	0	75682.5	0	2.11509	0	0	0	0.636655	0	3243.34	1891.07	2206.78	1950.63	537.567	14.1355	955.826	32.0198	10.4846	28.6566	0	0	0	0.0219099	0	8.96513	0	0	3.50373	0	0	12.0854	2280.95	0.00288219	0	0	0	0.00106667	0	0	1.2707	69.3831	12366.1	176.796	14.3542
		Nonmetal mining	5	0	314.47	0	7212.19	58819.7	511.167	10.3961	0.547959	0.17387	359.958	3.34595	24631.2	238391	1630.21	3133.68	909.038	450.212	404.102	1242.22	25.8388	8.28025	1602.55	16.8514	498557	1859.65	34.5709	92.2001	43.1233	4960.05	188.893	231.591	31885.4	2462.14	348.144	44678.7	226.947	0.0376117	0.640075	47.9501	11.862	160.023	11372.2	10859.6	5960.85	314.451	1198.41
		Food processing and tobaccos	6	108821	18.3796	7.1179	72.8851	105.178	580326	166.682	696.901	274.941	431.491	104.729	31779.6	483.793	80.0082	259.02	1164.11	477.273	489.213	846.531	246.362	228.865	857.412	173.945	2609.23	73879.2	4600.24	775788	4315.46	18546.3	41790.8	11130.3	30.0112	49.5696	72.1056	312.891	164933	207.7	121.383	13.2154	18034.4	280.43	47034.3	210.397	2962.68	654.951	1737.77
		Textile	7	101.316	46.8249	0.413695	44.8303	283.94	974.323	20982.5	75669.2	1566.29	2969.3	669.827	1879.96	1688.07	62.6681	83.8586	712.109	3780.07	253.01	217.848	87.0557	1014.23	5.147	18.8872	245.885	5037.69	1652.96	1754.65	398.873	1734.71	4799.89	4.19312	15784.8	588.354	0.903628	2727.87	116.72	1583.97	11531.8	306.747	29582	3786.87	5703.88	892.162	1326.86	4141	1406.99
		Clothing, leather, fur, etc.	8	0	274.815	21.8315	369.48	759.203	2651.35	183.342	65392.9	2289.21	1622.32	392.217	4948.9	2003.4	200.126	920.855	3231.45	31015.4	811.142	1041.54	373.012	576.956	5327.36	2530.2	23217.3	11699.7	5766.5	5517.41	2769.44	3383.99	58601.1	1.70419	2393.87	202.631	16.1637	1833.35	14.8384	1.0334	756.418	65.8727	731.865	432.38	1036.33	96.9252	1153.1	298.197	862.509
		Wood processing and furnishing	9	3329.2	205.655	6.94244	69.0112	158.371	2090.1	538.625	1235.35	125045	9890.52	875.878	3359.64	2322.34	466.793	1421.29	5444.94	74585.9	4002.17	1802.98	357.614	695.338	79.8464	84.0814	278139	7717.57	1700.95	3144.59	2599.26	2279.64	13996.5	7.43242	1319.43	3.24013	0.906709	229.866	9.93435	2.20986	1.68552	1184.83	2174.65	282.831	785.5	148.885	649.397	2200.11	2559.77
		Paper making, printing, stationery, etc.	10	1345.25	35.7255	18.9022	103.152	564.467	44268.4	180.339	3311.88	2543.97	102768	1136.83	30570.9	2842.01	289.849	2118.3	7681.84	16419.1	3190.98	29360.7	1663.51	802.612	4851.35	631.124	18271.5	22073.5	7839.19	13734	178895	57749.7	430394	17.7242	2329.64	59.5402	35.8892	562.278	971.266	42.5798	171.319	137.992	58739	383.266	6492.34	604.093	1045.2	1440.67	4653.17
		Petroleum refining, coking, etc.	11	10125.6	390.558	71.5803	6480	22649.7	3116.51	342.148	1467.92	894.745	7673.79	103321	45855.9	37228	1187.48	2688.82	10740	12566.2	2626.95	3284.89	905.377	2319.6	21548.7	5832.71	48569.2	699307	35590.4	2968.79	18434.2	18652.8	60274.5	175.607	113641	3365.44	9889.46	29347.3	28.6818	2.89176	5.43208	32.3934	420.675	103499	34975.7	1697.76	76037.5	485.916	2922.93
		Chemical industry	12	46293	1828.94	2.77029	2763.87	31869.9	119878	12538.3	8479.52	14028.6	71891.6	36510.4	1.06578e+06	73750.9	50564	31921	66827.9	370832	60200.3	145934	8445.88	12065.6	4438.23	7775.04	186173	16254.7	7518.13	22356.9	14364	192889	1.02952e+06	2433.22	23503.1	6543.04	122.96	14768.3	1524.59	84.4539	340.521	189.002	20920.2	11707.7	197178	3595.36	14548.2	10233.9	20655
		Nonmetal products	13	195.416	891.004	0.799507	925.173	4758.21	65952.9	22.264	412.173	8038.13	1819.13	395.667	25238.6	388590	2635.67	31282.4	20653.2	61898.5	54755	105964	5467.33	2943.61	7228.25	1047.08	2.79116e+06	13899	436.845	12286	18997.8	26367.8	36856.3	178.337	2890.04	891.214	4859.49	3767.27	402.588	9.28684	11.0164	50.225	577.565	1297.57	1509.1	20119.2	11633	12560.9	2543.11
		Metallurgy	14	104.843	217.333	0	1274.2	360.601	138.36	4.81543	21.287	1579.31	13660.7	41.1296	3347.77	15297.4	63679.8	57791.8	51109.3	48825.3	33768	8233.81	3521.05	1612.87	350.456	316.858	292172	4068.09	20.5784	21.4776	6.69407	3973.6	284.812	0.398008	1294.77	487.678	8.92618	1548.75	1.98044	0.315748	0.357244	8.40411	1627.2	5.04416	215.941	139.591	111888	19081.4	12206.2
		Metal products	15	9920.8	1234.24	4.54923	1634.36	6501.59	74870.6	150.183	1846.61	8964.05	6912.37	2811.9	22743.6	37595.8	3086.65	98902.1	204513	249900	76780.8	64821.9	11296.2	48727.5	70066.9	12143.2	486105	15125.4	16956.6	12251.9	106022	596559	102616	22.6054	43268.9	0.802782	141.424	814.541	257.573	3.37427	16.8077	104.733	886.143	529.687	3299.32	200.915	9635.16	41189.6	14057.4
		General and specialist machinery	16	15932.8	2788.27	75.5501	13500.1	139239	11885.9	452.153	3512.61	2777.92	7165.86	3671.77	27173.8	20335.5	5617.43	17000.8	1.06863e+06	481581	261984	80495.7	34723.5	27675.7	114698	10558.9	88154.8	38812.3	3445.79	22849.6	60503.1	333335	610279	8.26435	25965.6	4964.65	114.483	14845.5	153.867	17.8869	49.7116	14.8826	917.295	1098.54	3230	391.562	10997.6	1319.94	59962.1
		Transport equipment	17	7630.16	318.304	6.38656	1298.77	6528.71	560.185	18.8665	199.179	101.411	316.927	94.0015	1556.66	2413.93	275.06	524.382	34604.5	4.025e+06	1181.87	841.847	1962.23	49548.3	166.403	367.154	4076.13	226728	107543	1269.45	15793	10595.7	17052.5	71.6371	941.144	2380.74	430.096	17544.3	83.2238	4.46603	4.38834	19.2782	376.017	1148.85	911.217	404.723	9629.78	668.024	8124.16
		Electrical equipment	18	0	896.463	11.0263	1955.79	3755.27	1370.64	109.948	629.841	666.894	1505.4	412.282	3110.48	2370.93	556.289	4546.33	184401	233623	661751	240720	96345.9	6881.08	101769	803.523	569847	20208.3	91453.4	2843.74	53928.1	304504	244013	9.7717	4844.38	675.117	64.6923	8742.88	15.3066	1.86052	2.11655	1.22441	538.325	10.2826	542.2	447.977	5145.21	751.13	25041.8
		Electronic equipment	19	0	149.989	4.51126	157.777	3756.77	703.886	41.1151	576.24	589.633	367.68	100.501	3246.2	820.483	228.083	3438.44	170884	170061	173135	4.88988e+06	109030	7385.35	6296.4	639.628	42988.3	18920.5	173522	5257.05	41621.8	275749	2.2567e+06	0.133218	352.285	102.402	15.1789	1035.85	3.12745	0.878675	0.790546	0.625267	848.494	46.2515	389.404	11.5641	854.122	36.338	8473.26
		Instrument and meter	20	0	56.8432	14.0925	69.6456	12554.4	388.027	2.44674	26.2811	4.22105	125.377	883.669	1682.59	474.729	191.105	2633.22	54889.4	265131	13604.5	7413.81	148567	4923.44	2189.58	1673.23	13785.6	3238.31	4150.23	107.646	735.513	908403	95675.6	3.2149	242.526	1.19638	2.31946	1682.92	3.31085	0.0303669	0.0090773	3.81043	5.9904	86.5312	164.867	18.0366	766.91	166.041	6466.84
		Other manufacturing	21	1789.25	1306.06	75.1938	4090.7	5700.99	8964.28	1178.6	6767.07	1145.77	7231.1	3351.63	17538.6	30996.4	6037.83	6921.51	22612.5	18537.4	8156.66	17744.7	2848.09	9745.88	46758.8	10821.4	2549.92	144882	10603.5	19755.8	14971.9	32416.7	167306	0.325418	44.7568	5.00631	1.39841	7.98715	0.407684	0.406766	1.92187	0.0716707	250.055	16.1265	35.3467	8.2709	2089	687.201	42.5472
		Electricity and hot water production and supply	22	62361.7	6692.69	447.237	58958.2	6673.69	81157.6	7395.7	15551.4	16345.5	49289.3	49552.6	207674	116577	34292.7	62851	83894.9	98393	46608.2	99487.7	11807.9	20092.3	1.45646e+07	61512.2	119571	339515	232329	253671	144226	158942	1.21116e+06	3359	18436.2	16331.9	27850.1	88622.7	3051.49	430.019	203.688	527.519	34565.7	278838	161849	16091	454925	53452	48559.8
		Gas and water production and supply	23	4914.79	618.851	23.7218	4207.84	1398.37	22013.6	1663.46	2361.65	1911.31	9270.77	10231.9	30030.4	31186.3	29203.6	12483.6	11931.9	35443.4	4457.86	17518.3	1312	4857.43	725662	33366.1	65070.9	185425	23944.3	220786	44455.6	86557.4	492763	2.96386	16.9384	0.761736	0.656695	8.23265	2.47199	0.185051	0.121864	0.219523	6.32356	8.38528	49.7404	4.88314	61.7596	6.01084	15.56
		Construction	24	0	495.919	508.514	4151.56	416.145	8108.75	140.74	1926.78	5211.04	4307.13	1086.83	10223.8	62369.2	1234.51	80582.4	19073.5	9503.01	16873.4	22685.9	1131.16	2547.55	105959	7859.47	590619	147700	56723.7	63430.3	56078.7	105546	1.86176e+06	0.00634105	0	0.136812	0	0.130238	0.00094255	0.000115569	2.6709e-05	5.97207e-05	0.00480224	0.025234	0.125685	0.0371068	0.131978	0.0195308	0.0509354
		Transport and storage	25	59308.3	254146	163.448	23369.9	23355.4	227361	8398.22	26850.4	26225	46806.9	145810	206598	147510	30451.3	57170.6	165932	256200	95354.7	128309	26798	19839.4	61688.4	45777.3	621712	4.04183e+06	1.25773e+06	98347.8	493307	931378	1.6835e+06	911.394	57887.4	4111.31	2777.46	7720.35	1629.09	44.3448	146.23	321.673	7117.31	55792.9	27223.5	5024.98	92485.9	22613.3	33791.4
		Wholesale and retailing	26	49825.7	117174	94.4923	17555.1	56100.6	275148	13912.1	77385.9	40999.8	88828	134285	254038	106876	39628.7	68658.3	473435	1.32149e+06	351426	1.22872e+06	107969	42434.8	106264	46440.3	870436	330100	1.23564e+06	248052	182754	700055	1.13102e+06	32.1583	2133.57	534.019	175.971	568.767	93.5783	2.65864	15.8423	20.094	452.382	1411.92	1583.82	129.917	6789.59	1280.41	2092.14
		Hotel and restaurant	27	3508.37	804.568	346.811	1843.11	6370.84	65636.7	709.798	5453.23	4075.33	8625.68	1745.22	113687	18639.8	2474.68	12328.3	64865.9	42177.3	25858.6	41991.3	12661.8	4057.07	24387.5	6166.85	193626	128994	269450	19089	351188	631104	1.93479e+06	1.27581	32.199	119.177	91.8414	938.692	96.3733	3.61661	31.4607	14.9561	726.913	208.911	6912.04	355.729	2277.38	1442.91	5904.01
		Leasing and commercial services	28	1228.6	3286.36	3588.09	9599.26	18811.8	256457	864.451	43727.9	13594.4	28510.2	45441.7	296719	49746.8	14872.5	24213.3	154026	268858	67970.5	173365	18515.2	15855.6	98280	47423.3	413457	810291	3.68244e+06	647678	1.38756e+06	553910	6.31293e+06	47.8574	228.436	2807.96	259.325	3649.62	395.855	8.45499	258.042	24.4291	675.361	899.312	9008.99	416.743	6136.18	1266.34	7831.69
		Scientific research	29	85190.6	970.343	20.1273	1380.96	1237.83	39498.5	622.089	6612.78	2893.71	10702.8	8806.06	89186.1	11437.7	4004.69	11558.4	127963	238685	39679	109430	24266.4	3536.65	92744	8667.46	308817	209133	461641	28754.6	139756	2.23386e+06	1.08796e+06	21.4635	31.7712	1032.51	0	82.2338	3.07424	0.535575	0.113302	0.195534	56.4667	41.0491	594.286	310.062	381.645	114.747	264.318
		Other services	30	113745	31569.2	2094.07	99141.4	59455.7	181732	5375.37	53244.7	24707.8	55724.5	37413.3	220222	97588.6	27678.5	62920.5	259268	208782	141278	291584	58488.1	20685.5	1.40811e+06	156464	1.14432e+06	2.56967e+06	3.46568e+06	813129	2.86796e+06	2.97237e+06	2.01604e+07	224.131	8516.31	11321.8	3572.45	10855.6	842.881	47.513	144.769	146.138	5316.2	6091.59	23493.3	2945.67	84453.1	12670	26157.9
2	Tianjin	Agriculture	1	7.27268	2.70815	0.0036455	0.120148	0.608695	413.683	1.5623	2.08701	3.59976	11.4003	0.022606	341.856	0.118367	0.068681	10.8012	1.56272	1.41331	0.29205	1.08219	0.054848	178.243	4.935	3.71991	2745.5	9.97799	7.7207	169.876	730.795	361.63	1664.35	118976	0	56.2429	13.4911	18.4273	1.52078e+06	30451.8	50241.7	80404.8	18409	930.034	130675	28.0633	130.013	469.647	52.7801
		Coal mining	2	4.24818	920337	0	3319.85	507.602	99.6157	0.855779	16.6028	4.51402	621.455	52.9608	602.327	768.666	72.4832	1097.54	268.098	1150.13	105.063	66.4286	18.7688	1530.06	289626	10.2163	1319.4	451.343	289.109	48.8883	5095.79	1006.99	5979.93	47486.5	3.79307e+06	353.456	39133	102341	61456.7	11190.3	5071.89	680.69	22218.7	120673	293666	74273.3	1.49983e+06	22860.8	14701.5
		Petroleum and gas	3	0	0	0.434716	0	2.90474	0	0	0	0	0	1604.61	1.01225	0	0	0	0	0	0	0	0	0	0	6618.87	0	0	0	0	0	0	0.0149802	0	335912	2.84262e+06	0	11673.8	10630.8	3569.23	2562.27	1906.15	14317.9	3.8936e+06	118004	19937.5	306148	42481.1	14008.3
		Metal mining	4	0	5.66681	0	21881.8	0	0.0178168	0	0	0	0.0880605	0	89.4262	33.6132	186.512	855.711	68.8352	2.86421	70.2494	7.46659	1.36118	5.81991	0	0	0	0.0021286	0	0.060588	0	0	0.438518	0	0	1579.66	225139	0.223986	0	0	0	0.860953	0	0	292.932	17945.4	1.11455e+06	15896.4	1471.34
		Nonmetal mining	5	0	118.294	0	3128.52	36757.3	6.46025	0.02113	0.0066247	0.00358853	74.699	0.111109	1018.92	6357.35	206.717	2062.49	174.641	136.866	44.5595	434.599	5.03293	2.52301	1886.85	7.57053	349444	271.062	5.07188	0.934859	27.805	1426.47	35.4697	22612.6	110794	21398	2284.83	230865	42294.1	8.13052	89.6916	2573.35	102.235	1580.39	174312	186754	35721.7	1879.91	8167.67
		Food processing and tobaccos	6	5014.76	513.036	96.1127	2346.06	4877.24	544235	25.1389	625.198	421.075	6644.49	258.065	97551.3	957.356	752.826	12650.2	16595.3	10766.5	4002.9	21976.5	3560.82	5174.68	74910.9	5798.69	135707	799076	50080.3	583694	206474	395789	582305	128550	12.3351	50.958	55.9755	191.242	3.63578e+06	5310.89	2011.94	83.8926	18385.7	327.598	85276.8	427.989	2100.12	463.157	1400.94
		Textile	7	0.0823586	23.056	0.0985382	25.4547	232.258	16.118	55.8226	1197.46	42.3144	806.565	29.115	101.795	58.9251	10.4016	72.245	179.074	1504.19	36.5182	99.7621	22.1957	404.516	7.9324	11.1066	225.589	961.151	317.427	23.2877	336.642	653.023	1179.77	54.8898	7353.45	685.528	0.795076	1889.76	2916.25	45905.9	216642	2207.07	34181.8	5014.02	11721.3	2056.96	1066.04	3319.05	1285.61
		Clothing, leather, fur, etc.	8	0	479.251	18.4172	743.021	2199.46	155.343	1.72755	3665.11	219.036	1560.76	60.3804	949.081	247.68	117.645	2809.74	2878.04	43711.4	414.652	1689.29	336.829	814.998	29078.8	5269.67	75442	7905.9	3922.02	259.351	8278.27	4511.75	51013.5	202.529	10124.3	2143.41	129.114	11530.3	3365.74	271.896	129009	4302.83	7677.38	5197.4	19333.8	2028.77	8410.65	2169.83	7154.77
		Wood processing and furnishing	9	0.0812584	3.04048	0.0496516	1.17656	3.8897	1.03818	0.0430266	0.586987	101.433	80.668	1.14313	5.46223	2.43406	2.32636	36.7653	41.1127	891.16	17.3446	24.7914	2.73768	8.32706	3.6949	1.4846	7662.03	44.2118	9.8078	1.25314	65.8689	25.767	103.296	959.705	6063.06	37.2393	7.86937	1570.76	2448.35	631.74	312.344	84090	24786.3	3693.91	15922.3	3386	5146.5	17394.3	23071.3
		Paper making, printing, stationery, etc.	10	0.804183	12.9362	3.31097	43.072	339.549	538.547	0.352828	38.5421	50.5415	20528.7	36.3389	1217.33	72.9549	35.3791	1342.05	1420.6	4804.74	338.7	9887.77	311.901	235.41	5498.36	272.928	12327.6	3097.08	1107.06	134.046	111033	15987.1	77794.8	1997.94	9345.5	597.392	271.922	3354.25	208968	10626.4	27714.8	8549.7	584463	4369.87	114887	11993.6	7231.21	9943.44	36612.4
		Petroleum refining, coking, etc.	11	4.45183	104.011	9.22151	1990.01	10020.6	27.8845	0.492325	12.5641	13.0738	1127.41	2429	1342.95	702.853	106.602	1252.87	1460.75	2704.52	205.073	813.611	124.849	500.376	17962	1855.11	24100.8	72162.8	3696.58	21.3109	8414.79	3797.77	8012.78	24780.7	570695	42271.4	93801.4	219163	7725.11	903.442	1100.09	2512.52	5240.02	1.47728e+06	774802	42196.5	658558	4198.44	28790.9
		Chemical industry	12	73.5552	1760.24	1.28978	3067.46	50955.5	3876.28	65.2016	262.288	740.79	38170.7	3101.97	112801	5032.03	16404.5	53753.1	32848.1	288434	16983.9	130628	4209.04	9406.17	13369.9	8936.81	333864	6061.85	2822.01	579.983	23696.1	141930	494614	507638	174500	121503	1724.25	163054	607090	39008.5	101955	21673	385259	247057	6.4578e+06	132113	186285	130728	300789
		Nonmetal products	13	0.00273512	7.5539	0.00327892	9.04489	67.0149	18.7857	0.00101986	0.112307	3.739	8.50814	0.296121	23.5304	233.553	7.53236	464.028	89.4249	424.098	136.076	835.514	24.0011	20.2145	191.809	10.6018	44091.5	45.6591	1.44442	2.80758	276.072	170.907	155.977	9162.47	5284.09	4075.53	16781.3	10242.9	39478.2	1056.34	812.27	1418.31	2619.29	6742.98	12171.4	182058	36682.1	39513.7	9120.08
		Metallurgy	14	0.334317	419.778	0	2838.05	1157.07	8.97858	0.0502547	1.32143	167.368	14556.1	7.01289	711.088	2094.67	41461.5	195305	50416.6	76214	19119	14791.1	3521.54	2523.39	2118.71	730.915	1.05151e+06	3044.66	15.5018	1.11818	22.1621	5867.76	274.607	1111.44	128672	121216	1675.42	228877	10555.5	1952.09	1431.69	12899.3	401095	1424.73	94663	68656.3	1.91765e+07	3.26256e+06	2.37924e+06
		Metal products	15	4.79926	361.663	0.644849	552.254	3164.9	737.083	0.237778	17.3906	144.117	1117.4	72.7361	732.882	780.989	304.887	50706.2	30605.7	59178.5	6595.08	17665.6	1713.95	11565.6	64262.8	4249.54	265407	1717.37	1937.83	96.7693	53250.9	133644	15009.8	7822.08	532824	24.7252	3289.27	14916	170113	2584.98	8346.59	19919.4	27066.3	18538.8	179220	12244.8	204628	872677	339530
		General and specialist machinery	16	1.70736	180.984	2.37224	1010.49	15014.3	25.9204	0.158577	7.32775	9.89316	256.598	21.0392	193.968	93.5758	122.912	1930.76	35425.3	25262.2	4984.79	4859.41	1167.06	1455.11	23302.7	818.525	10661.8	976.179	87.2308	39.9775	6731.49	16541.7	19773.9	4267.43	477149	228181	3973.42	405676	151645	20448.4	36839	4223.95	41810.1	57375.4	261826	35611.3	348537	41731.8	2.16122e+06
		Transport equipment	17	5.69199	143.829	1.39602	676.746	4900.83	8.50433	0.0460621	2.89257	2.5142	79.0031	3.74963	77.3521	77.3274	41.8969	414.579	7985.77	1.46983e+06	156.546	353.789	459.113	18135.4	235.348	198.135	3431.89	39697.7	18952.4	15.4615	12232	3660.41	3846.37	8160.28	3815.23	24138.6	3293.04	105763	18094.3	1126.3	717.396	1207.02	3780.85	13236.8	16294.5	8119.96	67325.3	4659.24	64596.6
		Electrical equipment	18	0	96.4803	0.574054	242.726	671.405	4.95603	0.0639352	2.17857	3.93796	89.3793	3.91696	36.8134	18.0895	20.1816	856.091	10135.6	20319.6	20876.9	24094.8	5369.13	599.866	34282	103.279	114273	842.734	3838.67	8.24947	9948.28	25054.9	13109.2	1570.75	27712.2	9659.34	698.961	74373.4	4696.12	662.121	488.266	108.179	7638.26	167.183	13681.9	12683	50761.3	7392.76	280974
		Electronic equipment	19	0	74.164	1.07907	89.9635	3085.92	11.6933	0.109845	9.15738	15.9965	100.296	4.38686	176.515	28.7611	38.0168	2974.73	43153.4	67956.8	25094.8	2.24873e+06	27915.4	2957.99	9744.73	377.718	39606.2	3625.1	33462.9	70.0659	35276.1	104242	557013	41.7361	3927.72	2855.56	319.636	17174.1	1870.11	609.459	355.442	107.67	23464.6	1465.64	19151.5	638.101	16423.4	697.054	185295
		Instrument and meter	20	0	4.31905	0.51798	6.10227	1584.68	0.990544	0.00100449	0.0641781	0.017597	5.25539	5.92716	14.0592	2.55716	4.89475	350.066	2129.99	16280.4	303.011	523.909	5845.15	303.019	520.732	151.835	1951.7	95.3414	122.986	0.220464	95.7914	52769.3	3628.84	374.521	1005.46	12.4054	18.1619	10375.3	736.163	7.83206	1.5176	243.985	61.5997	1019.61	3015.06	370.078	5483.38	1184.35	52585.4
		Other manufacturing	21	1.59777	706.449	19.6751	2551.55	5122.77	162.906	3.44453	117.639	34.0037	2157.75	160.038	1043.24	1188.59	1100.9	6550.46	6246.63	8103.3	1293.29	8926.7	797.693	4270.02	79163.4	6990.53	2569.94	30365.9	2236.87	288.033	13881	13405.4	45174	3322.2	16260.8	4549.2	959.59	4315.24	7943.92	9193.82	28157.9	402.168	225339	16652.4	56648.2	14871.9	1.30894e+06	429561	30319.4
		Electricity and hot water production and supply	22	0.00391253	0.254341	0.00822187	2.58374	0.421326	0.103621	0.00151859	0.0189941	0.0340819	1.03335	0.166238	0.867902	0.314073	0.439304	4.17908	1.62828	3.02186	0.519209	3.51633	0.232355	0.618495	1732.43	2.7918	8.46681	4.99952	3.44345	0.259846	9.39477	4.61794	22.976	89925	17564.6	38917.1	50114.2	125557	155922	25487.3	7825.78	7762.27	81682.5	755046	680194	75871.9	747489	87617.2	90742.5
		Gas and water production and supply	23	0.00249638	0.1904	0.00353059	1.49289	0.714729	0.227549	0.00276528	0.0233524	0.0322642	1.57353	0.277899	1.01605	0.680218	3.02877	6.72009	1.87486	8.81276	0.402044	5.01279	0.209016	1.21054	698.81	12.2601	37.3033	22.1057	2.87315	1.83098	23.4442	20.3601	75.6794	18386.2	3739.41	420.602	273.819	2702.72	29268.9	2541.5	1084.93	748.504	3462.66	5261.43	48439.1	5335.34	23514.4	2283.1	6737.63
		Construction	24	0	0.00554265	0.00274933	0.0535064	0.00772659	0.00304483	8.49902e-06	0.000692105	0.0031955	0.0265566	0.0010723	0.0125658	0.0494172	0.00465103	1.57579	0.108872	0.0858346	0.0552807	0.235813	0.00654628	0.0230632	3.7067	0.104907	12.2996	0.639646	0.247255	0.0191088	1.07431	0.901862	10.3869	2664.42	0	5116.81	0	2896.06	755.913	107.51	16.1061	13.7926	178.115	1072.46	8290.45	2746.14	3403.6	502.477	1493.91
		Transport and storage	25	55.7971	144829	45.0577	15357.4	22110.4	4353.03	25.8586	491.765	819.967	14715	7335.14	12947.1	5959.3	5849.6	57003.1	48292.7	117990	15928.7	68003.8	7907.5	9157.85	110032	31155.1	660146	892490	279535	1510.66	481855	405781	478898	116099	262424	46616	23781.3	52046	396090	12506.4	26733.2	22522.6	80030	718875	544402	112742	723091	176377	300464
		Wholesale and retailing	26	32.648	46506.4	18.1423	8034.72	36990	3669.01	29.8344	987.134	892.834	19449.5	4704.95	11087.9	3007.19	5301.97	47678.8	95966.4	423875	40886.4	453563	22189.3	13642.5	132011	22013.1	643718	50766.7	191270	2653.71	124329	212425	224083	122450	289114	180990	45037.1	114611	680091	22412.6	86571.8	42054.6	152049	543785	946728	87128.3	1.58673e+06	298518	556059
		Hotel and restaurant	27	2.40853	334.568	69.7641	883.814	4401.04	917.003	1.59479	72.8803	92.981	1978.76	64.065	5198.82	549.498	346.888	8969.72	13775.8	14174.1	3152.04	16240	2726.35	1366.55	31741.8	3062.61	150025	20784.7	43699.4	213.962	250316	200640	401619	149.012	133.836	1238.97	721.004	5802.1	21484.1	935.195	5273.45	960.14	7494.3	2468.02	126734	7317.83	16325.4	10318.8	48133.3
		Leasing and commercial services	28	0.0290223	47.0232	24.8357	158.388	447.162	123.286	0.0668318	20.109	10.6725	225.048	57.3983	466.891	50.4619	71.7345	606.184	1125.56	3108.96	285.09	2307.07	137.179	183.769	4401.55	810.392	11023.1	4492.53	20549.8	249.797	34030.9	6059.4	45090.5	8115.9	1378.64	42384.9	2955.94	32753.9	128130	3174.44	62801.5	2277.06	10109.7	15425.9	239837	12447.6	63867.6	13149	92705.9
		Scientific research	29	0	0	0	0	0	0	0	0	0	0	0	0	0	0	0	0	0	0	0	0	0	0	0	0	0	0	0	0	0	0	6864.85	361.627	29393.7	0	1391.9	1876.69	379.242	52.0065	34.3742	1594.17	1327.96	29838.5	17466.6	7491.76	2247.11	5900.94
		Other services	30	2.29982	386.635	12.4064	1400.17	1209.67	74.7775	0.355707	20.9579	16.6027	376.497	40.4493	296.599	84.7302	114.269	1348.29	1621.68	2066.45	507.197	3321.28	370.911	205.208	53978.2	2288.53	26113.3	12194.6	16553.9	268.427	60205.6	27831.3	123252	22250.1	30087	100041	23837.5	57031.1	159706	10442.6	20625.2	7973.93	46585	61166.4	366122	51504.3	514565	77012.6	181258
3	Hebei	Agriculture	1	40228.3	33.6743	0.105156	10.3814	3.9232	27068	3091.29	565.62	1073.1	190.359	7.41056	40858.9	100.099	25.596	800.933	172.948	46.0163	37.5551	0.858856	0.114018	5952.25	291.974	178.594	112121	933.887	663.182	11478.2	16421.3	20609.4	63374.6	52280	0	41.2606	30.3571	8.46524	151067	9523.1	13187.2	21170.3	1730.15	723.063	53063.2	38.9942	510.349	1692.36	95.0253
		Coal mining	2	1.9064	928.423	0	23.2719	0.265421	0.528796	0.137376	0.365052	0.10917	0.841863	1.40849	5.84048	52.7363	2.19152	6.60262	2.40713	3.03803	1.09606	0.00427706	0.00316535	4.14525	1390.17	0.0397925	4.37133	3.42713	2.0147	0.267991	9.2896	4.65584	18.4731	0.0305135	2.92246	0.000379183	0.128766	0.0687504	0.0089273	0.00511743	0.00194673	0.000262084	0.00305364	0.137193	0.174381	0.150917	8.60931	0.120464	0.0387057
		Petroleum and gas	3	0	0	3.0525e-06	0	4.55745e-06	0	0	0	0	0	0.128047	2.94515e-05	0	0	0	0	0	0	0	0	0	0	0.0773557	0	0	0	0	0	0	1.38855e-07	0	0.0163931	0.193157	0	0.000496724	9.78127e-05	0.000103387	6.2293e-05	4.64866e-05	0.00012464	0.280383	0.00443835	0.00256599	0.11131	0.0141788	0.00233603
		Metal mining	4	0	0.924344	0	24802.3	0	0.0152928	0	0	0	0.019289	0	140.209	372.888	911.824	832.374	99.9339	1.22334	118.501	0.0777336	0.0371192	2.5495	0	0	0	0.00261345	0	0.0537028	0	0	0.219042	0	0	3.38661	1480.46	0.000300698	0	0	0	0.000662457	0	0	0.347616	72.8695	12785.3	167.399	7.7413
		Nonmetal mining	5	0	0.0151441	0	2.78314	2.43916	0.00435205	0.000430459	1.84851e-05	1.10139e-05	0.0128419	0.000375002	1.25384	55.3517	0.793172	1.5746	0.198991	0.0458802	0.058994	0.00355109	0.000107718	0.000867452	1.14935	0.00374211	146.926	0.261201	0.0044854	0.000650346	0.00643266	0.836993	0.0139054	0.585154	3.43773	0.924453	0.302766	6.24565	0.247415	0.000149736	0.00138639	0.0399014	0.000565844	0.0723576	4.16841	15.2818	8.25762	0.398933	0.865983
		Food processing and tobaccos	6	125417	28.8432	12.5351	916.535	142.129	161007	224.901	766.102	567.539	501.637	382.494	52716.5	3660.52	1268.53	4241.23	8304	1584.96	2327.32	78.8581	33.4682	781.31	20038.8	1258.73	25057.5	338150	19449.7	178319	20977.2	101985	100251	23360.6	2.68776	15.4602	52.089	36.3327	149361	686.861	218.394	9.13494	714.611	105.33	14320.8	245.94	3409.26	690.214	1043.1
		Textile	7	405.946	255.465	2.5328	1959.88	1333.92	939.771	98425.4	289189	11240.2	12001.1	8504.83	10841.6	44403.9	3454.3	4773.67	17659.8	43641.2	4184.5	70.5512	41.1153	12037.3	418.2	475.156	8209.28	80161.2	24296.4	1402.14	6740.66	33162.8	40030.1	151.956	24409.2	3168.43	11.2712	5469.34	1825.08	90445.2	358248	3661.11	20239.6	24559.2	29986.6	18006.9	26363.7	75350.5	14582.4
		Clothing, leather, fur, etc.	8	0	169.897	15.1459	1830.37	404.161	289.785	97.4549	28319.4	1861.57	743.004	564.313	3234.03	5971.56	1249.99	5939.99	9080.88	40575.6	1520.17	38.2224	19.9627	775.932	49049.2	7212.98	87836.6	21096	9604.68	499.605	5303.34	7330.67	55379.9	10.4834	628.368	185.23	34.2234	623.959	39.3842	10.0163	3988.86	133.456	84.9972	475.993	924.813	332.071	3889.08	921.052	1517.41
		Wood processing and furnishing	9	53.5327	4.50279	0.170578	12.1078	2.98586	8.0905	10.1397	18.947	3601.29	160.425	44.6309	77.7547	245.157	103.258	324.694	541.904	3455.75	265.637	2.34332	0.677812	33.1188	26.036	8.48903	37266.8	492.836	100.337	10.0845	176.281	174.895	468.452	10.9696	83.0956	0.710632	0.460603	18.7699	6.32634	5.139	2.13254	575.923	60.5955	74.703	168.182	122.383	525.494	1630.43	1080.48
		Paper making, printing, stationery, etc.	10	5.01151	0.181221	0.107599	4.19286	2.46558	39.6997	0.786528	11.7682	16.9742	386.186	13.4207	163.918	69.5071	14.8545	112.116	177.125	176.246	49.0686	8.84081	0.730474	8.85666	366.494	14.7624	567.181	326.572	107.134	10.204	2810.86	1026.47	3337.31	0.595907	3.34221	0.297473	0.415314	1.04591	14.0898	2.25565	4.93767	1.52798	37.2847	2.30603	31.6657	11.3117	19.2669	24.3207	44.7422
		Petroleum refining, coking, etc.	11	955.433	50.1797	10.3205	6671.44	2505.86	70.7905	37.7965	132.115	151.214	730.404	30894.3	6227.7	23061.5	1541.44	3604.57	6272.38	3416.55	1023.16	25.0529	10.0698	648.322	41232.3	3455.63	38187.5	262053	12319.7	55.8686	7336.35	8397.59	11838	176.929	4885.68	503.876	3429.5	1635.89	12.4686	4.59066	4.69168	10.7489	8.00195	18661.5	5112.1	952.678	42003.3	245.82	842.233
		Chemical industry	12	5224.29	281.044	0.477713	3403.26	4217.03	3256.72	1656.57	912.756	2835.55	8183.98	13056.9	173114	54640.9	78501.1	51180.2	46678.8	120586	28043	1331.16	112.35	4033.28	10156.9	5509.26	175070	7285.04	3112.51	503.191	6836.98	103861	241831	2271.1	936.082	907.529	39.5021	762.635	613.995	124.203	272.462	58.0995	368.65	1955.6	26698.8	1869.01	7444.99	4796.17	5513.63
		Nonmetal products	13	5.40267	33.5422	0.0337754	279.085	154.243	438.945	0.720628	10.8692	398.03	50.7326	34.6649	1004.31	70530.7	1002.45	12287.4	3534.16	4930.99	6248.65	236.791	17.8171	241.061	4052.47	181.763	643004	1526.06	44.3061	67.7435	2215.28	3478.21	2120.92	507.666	351.052	377.001	4761.31	593.323	494.483	41.6543	26.8831	47.0875	31.0405	661.026	623.204	31897.7	18156.2	17953.8	2070.41
		Metallurgy	14	75.1214	212.038	0	9961.57	302.947	23.8651	4.03943	14.5483	2026.78	9873.54	93.3881	3452.51	71958.6	627695	588308	226660	100804	99872.4	476.854	297.381	3423.13	5092.11	1425.5	1.7444e+06	11576	54.0911	3.06917	20.2298	13584.4	424.765	5.76824	800.713	1050.29	44.5264	1241.83	12.3842	7.21021	4.43836	40.1138	445.23	13.0826	454.007	1126.74	889062	138855	50592.9
		Metal products	15	243.043	41.172	0.170296	436.867	186.754	441.546	4.30743	43.1503	393.327	170.82	218.297	801.953	6046.65	1040.27	34423.5	31010.3	17640.4	7764.32	128.356	32.6199	3535.98	34808.7	1867.87	99231.1	1471.59	1523.92	59.862	10954.9	69730.5	5232.6	65.7872	5373.26	0.347177	141.662	131.151	323.433	15.4727	41.9316	100.384	48.6883	275.868	1392.93	325.653	15374	60188.9	11700.1
		General and specialist machinery	16	60.503	14.4173	0.438379	559.355	619.955	10.8654	2.01016	12.7229	18.8937	27.449	44.1847	148.521	506.965	293.457	917.206	25116.7	5269.38	4106.52	24.7068	15.5426	311.302	8832.39	251.757	2789.41	585.324	48.0023	17.3051	969.034	6039.46	4823.68	7.769	1041.57	693.536	37.0423	772.11	62.4101	26.494	40.0608	4.60772	16.2801	184.81	440.488	205.007	5668.29	623.03	16120.9
		Transport equipment	17	47.3862	2.69169	0.0606061	88.0066	47.5401	0.837488	0.137173	1.17987	1.12802	1.98542	1.84997	13.9144	98.4199	23.5	46.268	1330.15	72026.2	30.2973	0.422583	1.43642	911.48	20.9565	14.3168	210.935	5592	2450.14	1.57233	413.676	313.965	220.43	22.7982	12.7806	112.59	47.1116	308.907	11.4278	2.23944	1.1972	2.02059	2.25924	65.4301	42.0688	71.7353	1680.26	106.746	739.43
		Electrical equipment	18	0	16.161	0.223065	282.527	58.2946	4.36843	1.70419	7.95379	15.814	20.1048	17.2973	59.2725	206.077	101.32	855.157	15110.7	8912.37	36164.4	257.599	150.356	269.853	27322.9	66.7958	62865.4	1062.54	4441.82	7.50882	3011.37	19235.3	6724.36	10.4623	221.324	107.414	23.8402	517.893	7.07113	3.13868	1.94263	0.43175	10.8816	1.97021	84.2155	267.132	3020.36	403.805	7667.95
		Electronic equipment	19	0	0.00470801	0.000158907	0.0396848	0.101541	0.00390611	0.00110962	0.0126704	0.024345	0.00854986	0.00734174	0.107707	0.124172	0.0723318	1.12613	24.3819	11.296	16.4746	9.11113	0.296262	0.504295	2.94337	0.0925807	8.25745	1.73216	14.6743	0.0241694	4.0468	30.3292	108.281	6.23883e-05	0.00703992	0.00712647	0.00244671	0.026839	0.000631956	0.000648374	0.000317375	9.64399e-05	0.00750208	0.00387632	0.0264556	0.00301623	0.219311	0.0085448	1.13487
		Instrument and meter	20	0	0.000577815	0.000160755	0.00567291	0.109889	0.000697327	2.13843e-05	0.000187137	5.64391e-05	0.000944145	0.0209049	0.0180792	0.0232665	0.0196264	0.279284	2.53621	5.70313	0.419222	0.0044735	0.130732	0.108871	0.331471	0.0784298	0.857536	0.0960079	0.11366	0.000160271	0.0231586	32.3562	1.48666	0.0035359	0.0113821	0.000195535	0.000878052	0.102406	0.00157118	5.26247e-05	8.55844e-06	0.00138025	0.000124389	0.0170317	0.0263053	0.0110485	0.462462	0.0916955	2.03414
		Other manufacturing	21	10.5623	10.4982	0.678263	263.481	39.4595	12.7388	8.14539	38.1029	12.1143	43.0591	62.6982	149.017	1201.26	490.331	580.498	826.201	315.313	198.753	8.46671	1.98178	170.415	5597.42	401.098	125.428	3396.59	229.627	23.259	372.769	913.037	2055.72	0.192834	1.13171	0.440844	0.28522	0.261857	0.104237	0.37979	0.976275	0.0139874	2.79751	1.71016	3.03856	2.72966	678.706	204.469	7.2106
		Electricity and hot water production and supply	22	7.24657	1.05896	0.0794115	74.7525	0.909276	2.27024	1.00613	1.72368	3.40195	5.77754	18.2471	34.7338	88.9338	54.82	103.763	60.3394	32.9447	22.3559	0.934426	0.161735	6.91582	34320.3	44.8803	115.777	156.681	99.0393	5.8789	70.6864	88.1226	292.943	13.5836	3.18133	9.81444	38.7642	19.8279	5.32439	2.73997	0.706114	0.702573	2.63901	201.794	94.9487	36.2409	1008.65	108.534	56.1613
		Gas and water production and supply	23	0.0228449	0.00391683	0.000168486	0.213407	0.00762118	0.0246322	0.00905223	0.0104706	0.0159121	0.0434685	0.150714	0.200909	0.951674	1.86743	0.824401	0.343275	0.474707	0.0855314	0.00658169	0.000718841	0.0668791	68.4002	0.973796	2.5203	3.42291	0.408296	0.204676	0.87154	1.91965	4.76747	26.3418	6.42379	1.00604	2.00887	4.04814	9.47955	2.59139	0.928466	0.642564	1.06106	13.337	64.1316	24.1713	300.947	26.8239	39.5505
		Construction	24	0	1.00688e-05	1.15861e-05	0.000675432	7.27552e-06	2.91063e-05	2.45686e-06	2.74036e-05	0.000139169	6.4784e-05	5.13546e-05	0.000219417	0.0061054	0.000253233	0.017071	0.0017603	0.000408293	0.00103854	2.73414e-05	1.98812e-06	0.000112519	0.0320391	0.000735829	0.0733826	0.00874635	0.00310283	0.000188631	0.00352678	0.00750893	0.057782	0.0171463	0	0.0549742	0	0.019484	0.00109969	0.000492387	6.19115e-05	5.31844e-05	0.000245157	0.0122109	0.0493025	0.0558824	0.195664	0.0265172	0.0393899
		Transport and storage	25	2282.58	13318.6	9.61219	9813.74	1053.94	2106.48	378.407	985.677	1807.76	1817.17	17783.3	11444.4	37271.1	16122.8	31260.7	39526.9	28411.7	15148.5	399.143	121.571	2261.73	48145.3	11062.2	199380	617777	177578	754.896	80076.7	171030	134862	990.641	2684.89	664.07	1039.1	464.276	764.028	75.9466	136.255	115.153	146.055	10852.8	4292.69	3041.99	55116.8	12341.6	10504.4
		Wholesale and retailing	26	1518.98	4864.03	4.40176	5839.4	2005.31	2019.27	496.536	2250.26	2238.69	2731.64	12973	11146.8	21390.3	16620	29737.6	89332.6	116083	44222.9	3027.7	387.984	3831.96	65693.9	8889.41	221115	39965.7	138191	1508.18	23498.6	101827	71768.8	10.7033	30.3015	26.4123	20.1589	10.4734	13.4386	1.39425	4.52011	2.20263	2.84264	84.0984	76.4729	24.0826	1238.99	213.981	199.147
		Hotel and restaurant	27	74.8168	23.3626	11.301	428.855	159.296	336.953	17.721	110.923	155.658	185.551	117.939	3489.46	2609.61	725.998	3735.18	8561.72	2591.67	2276.22	72.3792	31.8277	256.275	10546.3	825.727	34406.4	10924.6	21079.6	81.1873	31587.2	64213.8	85880.5	0.228364	0.245932	3.16999	5.65821	9.29591	7.44305	1.01999	4.8274	0.881677	2.45648	6.69197	179.482	35.4627	223.498	129.682	302.234
		Leasing and commercial services	28	0.0766892	0.279321	0.34223	6.53775	1.3768	3.8536	0.0631719	2.60348	1.51984	1.79514	8.98858	26.6578	20.3858	12.7711	21.473	59.5071	48.3564	17.5129	0.874671	0.136228	2.93161	124.402	18.5864	215.048	200.866	843.235	8.06295	365.301	164.967	820.201	3.59214	0.731647	31.3199	6.6996	15.1559	12.8202	0.999939	16.6035	0.603895	0.957045	12.08	98.0972	17.4215	252.523	47.7259	168.119
		Scientific research	29	0	0	0	0	0	0	0	0	0	0	0	0	0	0	0	0	0	0	0	0	0	0	0	0	0	0	0	0	0	0	4.10262	0.259135	29.3276	0	0.86964	0.253543	0.161301	0.0185653	0.0123093	0.203772	1.40416	16.479	33.0082	39.9962	11.0128	14.4492
		Other services	30	12.3832	4.67983	0.348356	117.767	7.58945	4.76279	0.685125	5.52904	4.8178	6.1196	12.9075	34.5077	69.7494	41.454	97.3212	174.703	65.494	63.4879	2.56582	0.750559	6.67063	3108.7	106.953	1038.08	1111.02	1384.14	17.6552	1316.9	1543.97	4568.44	27.5259	44.6297	206.623	151.01	73.7603	44.6643	9.19407	15.2413	5.91087	12.3263	133.882	418.561	201.482	5686.62	781.295	918.753
4	Shanxi	Agriculture	1	1.1429	1.6676	0.0018719	0.0187523	0.00125744	6.70732	0.12786	0.0139076	0.162432	0.343173	0.0807685	21.6217	0.0458447	0.0101865	0.0914309	0.175897	0.00376601	0.00357302	0.0178587	0.00116091	3.23498	3.10819	0.887666	371.674	4.68017	1.04571	60.9027	39.6666	110.893	74.931	1.51564	0	0.774646	0.0567914	0.00259679	37.3307	0.353407	0.330295	3.20813	2.87408	8.30272	23.1171	0.0182645	0.244782	0.230177	0.103056
		Coal mining	2	2.45457	2.08365e+06	0	1905.08	3.85539	5.93836	0.257506	0.406787	0.748891	68.7806	695.713	140.067	1094.59	39.526	34.1585	110.95	11.268	4.72591	4.0305	1.4606	102.1	670681	8.96334	656.709	778.366	143.971	64.4417	1016.95	1135.33	989.853	0.0400902	6839.61	0.322628	10.9171	0.955779	0.0999772	0.00860664	0.00220973	0.00179991	0.229888	71.3939	3.4429	3.20355	187.14	0.742528	1.90237
		Petroleum and gas	3	0	0	0.000240695	0	6.47043e-06	0	0	0	0	0	6.18193	6.90357e-05	0	0	0	0	0	0	0	0	0	0	1.7031	0	0	0	0	0	0	7.27229e-07	0	3.74992	16.0636	0	0.000674956	0.000107067	1.69951e-05	6.91115e-06	3.12043e-05	0.000917135	14.2613	0.00856495	0.00532384	0.23649	0.00854227	0.0112221
		Metal mining	4	0	0.34238	0	335.096	0	2.83439e-05	0	0	0	0.000260093	0	0.554958	1.27737	2.71421	0.710715	0.760213	0.000748852	0.0843277	0.0120898	0.00282686	0.0103639	0	0	0	9.79628e-05	0	0.00213128	0	0	0.00193711	0	0	0.475568	20.7157	6.89935e-07	0	0	0	7.50865e-07	0	0	0.00113271	0.25529	45.8675	0.170295	0.0627954
		Nonmetal mining	5	0	0	0	0	0	0	0	0	0	0	0	0	0	0	0	0	0	0	0	0	0	0	0	0	0	0	0	0	0	0	0	0	0	0	0	0	0	0	0	0	0	0	0	0	0	0
		Food processing and tobaccos	6	42.3597	16.9808	2.65273	19.6818	0.541565	474.303	0.110587	0.223941	1.02128	10.751	49.5604	331.641	19.9305	6.00165	5.75582	100.403	1.54207	2.63234	19.4937	4.05113	5.04815	2536.02	74.3765	987.486	20146.3	364.595	11248.1	602.398	6523.66	1409.14	8.05126	1.65009	3.45066	1.15847	0.132499	438.786	0.303029	0.065029	0.0164569	14.1125	14.3786	74.1695	1.36948	19.4398	1.11602	13.4486
		Textile	7	0.00203049	2.22731	0.00793789	0.623276	0.075272	0.0409986	0.716728	1.25188	0.299544	3.80902	16.3197	1.01007	3.58042	0.242028	0.0959408	3.16216	0.628811	0.0700913	0.258278	0.0737026	1.15179	0.783792	0.41579	4.79109	70.7272	6.74489	1.30981	2.86665	31.4155	8.33275	0.000775594	221.925	10.4729	0.00371235	0.295383	0.079402	0.59093	1.57974	0.0976767	5.91929	49.6493	2.29997	1.48491	2.22625	1.80431	2.7843
		Clothing, leather, fur, etc.	8	0	0.0984468	0.00315475	0.0386862	0.00151573	0.000840214	4.71648e-05	0.00814765	0.0032971	0.015673	0.0719667	0.0200248	0.0320012	0.00582077	0.00793422	0.108067	0.0388558	0.00169231	0.00929966	0.0023783	0.0049344	6.10964	0.419488	3.40699	1.23705	0.177208	0.0310178	0.149895	0.461532	0.766161	3.55617e-06	0.379694	0.0406911	0.000749146	0.00223962	0.000113878	4.34934e-06	0.00116901	0.000236637	0.00165211	0.0639537	0.00471428	0.00181995	0.0218264	0.0014658	0.0192556
		Wood processing and furnishing	9	9.09863e-05	0.01334	0.000181656	0.0013084	5.72528e-05	0.000119935	2.50898e-05	2.78707e-05	0.0326114	0.0173018	0.0291009	0.00246155	0.00671709	0.00245842	0.00221743	0.0329719	0.0169196	0.00151194	0.00291501	0.000412871	0.00107682	0.0165812	0.00252418	7.39054	0.147758	0.00946498	0.00320107	0.0254743	0.0562983	0.0331353	1.90252e-05	0.256718	0.000798163	5.155e-05	0.00034446	9.3525e-05	1.14092e-05	3.1954e-06	0.00522117	0.0060219	0.0513171	0.00438329	0.00342933	0.0150786	0.0132663	0.0701018
		Paper making, printing, stationery, etc.	10	0.000983542	0.061994	0.0132313	0.0523184	0.005459	0.0679559	0.000224726	0.00199887	0.0177488	4.80931	1.01044	0.599208	0.219905	0.0408373	0.0884118	1.24443	0.0996404	0.032249	1.26989	0.051378	0.0332512	26.9511	0.50686	12.988	11.3056	1.16695	0.374008	46.9034	38.1533	27.2578	0.00011934	1.19228	0.0385799	0.00536717	0.00221634	0.0240518	0.000578249	0.000854313	0.00159951	0.42785	0.182918	0.0952963	0.0366002	0.0638369	0.0228504	0.335195
		Petroleum refining, coking, etc.	11	4.0517	370.922	27.4227	1798.77	119.885	2.61835	0.233348	0.484887	3.4165	196.545	50260.7	491.915	1576.54	91.5667	61.4201	952.213	41.7365	14.5301	77.7582	15.3041	52.5945	65517.9	2563.72	18895.3	196027	2899.6	44.2476	2645.19	6744.53	2089.22	0.765628	37660.2	1412.05	957.661	74.905	0.459911	0.0254291	0.0175403	0.243135	1.98413	31985.3	332.429	66.606	3007.16	4.99053	136.341
		Chemical industry	12	1.6336	153.183	0.0935959	67.6602	14.8763	8.88207	0.754126	0.247015	4.724	162.385	1566.29	1008.27	275.434	343.85	64.3044	522.52	108.619	29.3652	304.648	12.5904	24.1263	1190.05	301.382	6387.44	401.829	54.017	29.3858	181.77	6150.78	3147.03	0.724668	532.051	187.529	0.813361	2.57487	1.66995	0.0507305	0.0751095	0.096903	6.74015	247.153	128.018	9.6352	39.3024	7.17969	65.8131
		Nonmetal products	13	0.00166522	18.0207	0.00652282	5.46916	0.536339	1.18002	0.000323363	0.00289943	0.653632	0.992231	4.0989	5.76575	350.447	4.32812	15.2175	38.9955	4.37813	6.44969	53.4171	1.96811	1.42136	468.025	9.80111	23124.6	82.971	0.75793	3.89957	58.0539	203.039	27.2056	0.159671	196.678	76.7884	96.6351	1.97458	1.32566	0.0167703	0.00730489	0.0774133	0.559408	82.3472	2.94548	162.089	94.4765	26.4919	24.36
		Metallurgy	14	0.0171628	84.4416	0	144.702	0.780842	0.0475559	0.00134357	0.00287665	2.46709	143.14	8.18523	14.6922	265.026	2008.85	540.07	1853.81	66.3427	76.4117	79.7375	24.3493	14.961	435.922	56.9771	46501.7	466.524	0.685888	0.130958	0.392968	587.797	4.03872	0.00134478	332.524	158.572	0.669866	3.06343	0.02461	0.00215175	0.000893961	0.0488838	5.94766	1.20805	1.59056	4.24404	3429.21	151.873	441.237
		Metal products	15	0.000731328	0.215948	0.000321074	0.0835793	0.00633973	0.0115883	1.88696e-05	0.000112374	0.00630576	0.0326159	0.251995	0.0449473	0.293309	0.043848	0.416202	3.34042	0.152908	0.0782388	0.282682	0.0351771	0.203541	39.2467	0.983293	34.8397	0.7811	0.254504	0.0336408	2.80272	39.7386	0.655264	0.000202001	29.3893	0.000690353	0.0280691	0.00426109	0.00846512	6.08154e-05	0.000111235	0.00161117	0.00856626	0.335504	0.064272	0.0161553	0.781003	0.867038	1.34393
		General and specialist machinery	16	0.0165404	6.87021	0.0750915	9.72248	1.91205	0.0259078	0.000800046	0.00301027	0.0275195	0.476167	4.634	0.756283	2.23423	1.1238	1.00753	245.809	4.14974	3.75953	4.94354	1.52279	1.62804	904.76	12.0408	88.9773	28.2264	0.728338	0.883544	22.5242	312.7	54.8804	0.00216729	517.581	125.293	0.666826	2.27913	0.148403	0.00946098	0.00965516	0.00671896	0.260234	20.4203	1.84657	0.923995	26.1612	0.8154	168.235
		Transport equipment	17	0.00242716	0.240319	0.00194506	0.286604	0.0274712	0.000374145	1.0229e-05	5.23034e-05	0.000307833	0.00645299	0.0363518	0.0132751	0.0812661	0.0168612	0.0095224	2.439	10.6274	0.00519683	0.015842	0.026368	0.893112	0.402207	0.128291	1.26064	50.5247	6.9653	0.0150409	1.80155	3.0457	0.46988	0.0011916	1.18992	3.81097	0.158898	0.170842	0.0050913	0.000149832	5.40611e-05	0.00055204	0.0067662	1.35454	0.0330422	0.0605772	1.45298	0.0261753	1.44577
		Electrical equipment	18	0	0.362889	0.00180049	0.231402	0.00847201	0.000490827	3.19612e-05	8.86773e-05	0.00108538	0.0164342	0.0854832	0.0142222	0.0427955	0.0182834	0.0442643	6.96847	0.330729	1.56012	2.42875	0.694155	0.0665011	131.887	0.150537	94.4925	2.41448	3.17578	0.0180653	3.29831	46.9296	3.60503	0.00013753	5.18247	0.914404	0.0202229	0.0720357	0.000792311	5.28147e-05	2.20622e-05	2.96665e-05	0.0081963	0.0102581	0.0166358	0.0567341	0.656874	0.024903	3.77072
		Electronic equipment	19	0	0.412153	0.00500055	0.126721	0.0575331	0.00171106	8.11325e-05	0.000550736	0.00651429	0.0272474	0.141455	0.100757	0.100533	0.0508871	0.227255	43.8365	1.63426	2.77081	334.91	5.33246	0.484508	55.3904	0.81345	48.3891	15.3456	40.9039	0.226702	17.2805	288.486	226.322	3.19735e-06	0.642677	0.236521	0.00809156	0.0145543	0.000276064	4.25352e-05	1.40523e-05	2.58349e-05	0.0220304	0.0786847	0.0203744	0.00249747	0.185952	0.00205446	2.17575
		Instrument and meter	20	0	0.00499359	0.000499392	0.00178827	0.00614658	3.0155e-05	1.54354e-07	8.03004e-07	1.49087e-06	0.000297035	0.039762	0.0016696	0.0018596	0.00136308	0.00556382	0.450149	0.0814538	0.00696049	0.0162332	0.232294	0.010326	0.615798	0.068029	0.496085	0.0839661	0.0312764	0.000148405	0.00976248	30.3826	0.306753	1.78892e-05	0.102577	0.000640651	0.000286663	0.00548215	6.77566e-05	3.40812e-07	3.74087e-08	3.65014e-05	3.60598e-05	0.0341296	0.00199992	0.000903106	0.0387096	0.00217644	0.384985
		Other manufacturing	21	0.000407884	0.706658	0.0164115	0.646917	0.017191	0.00429067	0.000457938	0.00127347	0.00249248	0.105513	0.928854	0.107187	0.747817	0.265242	0.090074	1.14217	0.0350762	0.0257028	0.239301	0.0274272	0.125892	80.9939	2.70979	0.565159	23.1373	0.492157	0.167747	1.22394	6.67771	3.30379	7.59883e-06	0.0794392	0.01125	0.000725276	0.000109185	3.50122e-05	1.91576e-05	3.3237e-05	2.88112e-06	0.00631666	0.0266921	0.00179932	0.00173788	0.442483	0.0378006	0.0106293
		Electricity and hot water production and supply	22	1.6027	408.241	11.0046	1051.15	2.26874	4.37933	0.323958	0.329933	4.00868	81.0819	1548.2	143.086	317.079	169.837	92.2105	477.733	20.9892	16.5577	151.257	12.8195	29.2601	2.84418e+06	1736.52	2987.72	6112.61	1215.71	242.829	1329.22	3691.19	2696.32	3.06561	1278.94	1434.42	564.539	47.3496	10.2425	0.791562	0.137678	0.828815	34.1269	18038.2	322.012	132.144	3766.15	114.916	474.147
		Gas and water production and supply	23	1.2329e-05	0.0036846	5.69736e-05	0.00732265	4.64015e-05	0.000115947	7.1123e-06	4.89059e-06	4.57531e-05	0.00148859	0.0312038	0.0020196	0.00827957	0.0141175	0.00178771	0.00663203	0.000738001	0.00015458	0.00259973	0.000139034	0.000690466	13.8319	0.0919418	0.158704	0.325855	0.0122297	0.0206296	0.0399914	0.19621	0.107077	0.0145067	6.30161	0.358794	0.0713897	0.0235893	0.0444985	0.0018268	0.000441749	0.0018497	0.0334824	2.90913	0.53073	0.215065	2.74198	0.0693032	0.814794
		Construction	24	0	0	0	0	0	0	0	0	0	0	0	0	0	0	0	0	0	0	0	0	0	0	0	0	0	0	0	0	0	0	0	0	0	0	0	0	0	0	0	0	0	0	0	0	0	0
		Transport and storage	25	5.1702	52584.4	13.6419	1413.3	26.9318	41.6153	1.24783	1.93226	21.816	261.179	15452.8	482.835	1360.92	511.558	284.511	3205.07	185.383	114.905	661.698	98.6865	98.0018	40862	4383.57	52693.9	246833	22324	319.34	15421.5	73368.8	12712.8	2.28971	11054.2	993.996	154.983	11.3547	15.0525	0.224702	0.272084	1.39124	19.3435	9935.47	149.099	113.597	2107.66	133.828	908.256
		Wholesale and retailing	26	0.328717	1834.78	0.596853	80.3448	4.89578	3.81136	0.156436	0.421457	2.58118	37.5107	1077.02	44.9311	74.6221	50.382	25.858	692.062	72.3653	32.0484	479.549	30.0907	15.8636	5326.97	336.549	5583.22	1525.63	1659.79	60.9548	432.366	4173.44	646.361	0.00236358	11.9194	3.77717	0.287263	0.0244725	0.0252955	0.00039412	0.000862363	0.00254248	0.035969	7.35571	0.25377	0.0859217	4.52661	0.221685	1.64513
		Hotel and restaurant	27	0.138076	75.155	13.068	50.3211	3.31662	5.42381	0.0476128	0.17717	1.53054	21.7292	83.5009	119.951	77.6382	18.7685	27.6982	565.647	13.7781	14.0677	97.7652	21.051	9.0477	7292.97	266.601	7408.93	3556.44	2159.15	27.9829	4956.45	22444.4	6596.04	0.00043006	0.825002	3.86604	0.687611	0.185238	0.119478	0.00245887	0.00785423	0.00867911	0.265076	4.99161	5.0793	1.079	6.96353	1.14575	21.2921
		Leasing and commercial services	28	1.78009e-05	0.113013	0.0497733	0.0964841	0.00360536	0.00780171	2.13475e-05	0.000523013	0.00187958	0.0264405	0.80041	0.115254	0.076281	0.0415252	0.0200272	0.494471	0.0323335	0.0136131	0.148595	0.0113324	0.0130175	10.8198	0.754759	5.82426	8.22443	10.8632	0.349532	7.2094	7.25211	7.92315	0.000850833	0.308696	4.80416	0.1024	0.0379847	0.0258834	0.00030318	0.00339765	0.00074768	0.012989	1.13329	0.349162	0.066669	0.989566	0.053034	1.48964
		Scientific research	29	0	0	0	0	0	0	0	0	0	0	0	0	0	0	0	0	0	0	0	0	0	0	0	0	0	0	0	0	0	0	0.000366556	0.0412423	1.69692	0	0.000822156	0.000193093	1.8448e-05	1.43307e-06	5.74876e-06	0.00104322	0.0496911	0.0221253	0.0476483	0.0591221	0.00461623	0.0482943
		Other services	30	0.00788998	5.19743	0.139071	4.77073	0.0545534	0.0264678	0.000635517	0.00304889	0.0163548	0.247415	3.15497	0.409528	0.71641	0.369983	0.249154	3.9848	0.120208	0.135463	1.19652	0.171386	0.0813056	742.173	11.9218	77.1735	124.869	48.9465	2.10086	71.34	186.311	121.137	0.0178964	51.6876	86.9982	6.33566	0.507439	0.247526	0.00765187	0.00856117	0.0200881	0.45921	34.4771	4.08943	2.11645	61.169	2.38314	22.3458
5	Inner Mongolia	Agriculture	1	1086.9	27.0381	0.0673544	1.2168	2.15632	4028.48	164.602	0.716067	292.589	26.2577	0.662161	4379.13	18.8387	2.56741	11.3347	14.4139	0.0149665	1.05361	0.980848	0.00659766	311.649	54.0656	2.93066	7172.03	166.032	90.8316	2345.33	790.972	1183.61	16922.8	1298.14	0	22.325	3.26872	3.67403	20579.2	483.911	15.5329	5315.32	187.035	69.7192	4987.79	6.67755	49.7006	23.1497	7.54276
		Coal mining	2	103.875	1.50337e+06	0	5500.89	294.205	158.713	14.7518	0.932017	60.0291	234.188	253.809	1262.38	20015.6	443.311	188.439	404.583	1.99269	62.0131	9.85071	0.369384	437.699	519141	1.31686	563.909	1228.77	556.487	110.431	902.381	539.238	9948	1.52798	4259.99	0.413757	27.9614	60.1754	2.45255	0.52442	0.00462428	0.132704	0.665727	26.6777	33.0563	52.1191	1690.84	3.32316	6.19593
		Petroleum and gas	3	0	0	0.0927653	0	0.118848	0	0	0	0	0	542.85	0.149764	0	0	0	0	0	0	0	0	0	0	60.2267	0	0	0	0	0	0	0.0017592	0	562.184	4958.67	0	10.2286	0.632194	0.249257	0.00348125	0.553767	0.63928	1282.7	19.794	20.8482	514.313	9.20219	8.79766
		Metal mining	4	0	3.06232	0	11994.8	0	0.00939094	0	0	0	0.0109782	0	62.0036	289.557	377.373	48.6039	34.3651	0.00164169	13.7174	0.366293	0.00886243	0.550779	0	0	0	0.00191712	0	0.0452757	0	0	0.241335	0	0	7.56064	657.736	0.000538483	0	0	0	0.000686275	0	0	0.134819	51.4874	5137.41	9.44809	2.53538
		Nonmetal mining	5	0	1.80995	0	48.5558	199.553	0.09641	0.0034117	3.48333e-06	0.000446995	0.263668	0.00498758	20.0026	1550.58	11.8422	3.31688	2.46857	0.00222115	0.246355	0.603653	0.000927791	0.00676042	31.6791	0.00914028	1398.94	6.91222	0.0914428	0.0197796	0.0461198	7.15497	0.552693	2.16272	369.859	74.4534	4.85253	403.483	5.01682	0.00113255	0.000243067	1.49119	0.00910496	1.03849	58.3216	389.525	119.7	0.812264	10.2316
		Food processing and tobaccos	6	23463.2	160.36	55.5946	743.847	540.917	165921	82.92	6.71566	1071.49	479.122	236.652	39122	4770.17	881.04	415.604	4792.12	3.56942	452.104	623.593	13.4098	283.257	25693.4	143.023	11098.5	416275	18445.5	252290	6996.38	40555.6	185362	4016.46	13.4519	57.9222	38.8361	109.188	140886	241.674	1.7812	15.8811	534.91	70.3239	9320.83	291.622	2298.94	65.3748	573.311
		Textile	7	16.082	300.764	2.37876	336.827	1075.03	205.08	7684.56	536.818	4493.78	2427.28	1114.28	1703.77	12253.4	508.041	99.0567	2158.09	20.8123	172.135	118.142	3.48848	924.121	113.547	11.4328	769.976	20896.8	4879.35	420.086	476.071	2792.61	15673.3	5.5325	25869.7	2513.72	1.77953	3480.61	364.549	6738.9	618.727	1347.82	3208.16	3472.22	4132.94	4521.4	3764.59	1511.32	1697.21
		Clothing, leather, fur, etc.	8	0	0.533018	0.0379058	0.838255	0.86797	0.168515	0.0202757	0.140084	1.98324	0.400453	0.197019	1.35432	4.3912	0.489899	0.328456	2.95714	0.0515644	0.16664	0.17056	0.00451349	0.15874	35.4883	0.462478	21.9537	14.6546	5.14001	0.398873	0.998112	1.64499	57.7811	0.0010171	1.77465	0.391601	0.0143985	1.05812	0.0209632	0.0019887	0.0183579	0.130923	0.035902	0.17933	0.339661	0.22219	1.47985	0.0492282	0.47062
		Wood processing and furnishing	9	26.5909	66.4688	2.00869	26.0906	30.1718	22.1369	9.92606	0.440988	18052.4	406.831	73.317	153.209	848.241	190.417	84.4785	830.321	20.6636	137.011	49.2005	0.721079	31.8799	88.6355	2.56103	43826.3	1610.86	252.652	37.8827	156.105	184.662	2299.74	5.00762	1104.22	7.069	0.911803	149.769	15.8441	4.8009	0.0461798	2658.42	120.43	132.425	290.638	385.298	940.847	410.026	1576.76
		Paper making, printing, stationery, etc.	10	0.397198	0.426843	0.202173	1.44163	3.97534	17.3322	0.122855	0.0437041	13.5766	156.265	3.51778	51.5361	38.3734	4.37082	4.65439	43.3041	0.168155	4.03827	29.618	0.123995	1.36031	199.079	0.710624	106.429	170.318	43.0439	6.11622	397.168	172.931	2614.18	0.0434057	7.08658	0.472156	0.131182	1.33161	5.63048	0.336233	0.0170609	1.12538	11.8236	0.652265	8.73145	5.68236	5.50412	0.975916	10.4182
		Petroleum refining, coking, etc.	11	18.4553	28.8052	4.72605	559.042	984.677	7.53222	1.43883	0.119577	29.4763	72.0294	1973.58	477.191	3102.91	110.538	36.4697	373.734	0.794435	20.5219	20.4552	0.416584	24.2682	5458.56	40.5406	1746.38	33308.2	1206.33	8.16134	252.637	344.795	2259.94	3.14085	2524.69	194.914	264.004	507.599	1.21434	0.166773	0.00395085	1.92943	0.618439	1286.43	343.54	116.634	2924.43	2.404	47.7955
		Chemical industry	12	576.658	921.909	1.25007	1629.64	9469.25	1980.15	360.362	4.72083	3158.58	4611.93	4766.37	75799.8	42011.8	32168.6	2959.05	15893.5	160.228	3214.17	6210.76	26.5597	862.736	7683.73	369.341	45751	5291.34	1741.6	420.047	1345.4	24368.5	263817	230.387	2764.2	2006.09	17.3769	1352.24	341.71	25.7842	1.31111	59.5949	162.812	770.356	10252.8	1307.57	2962.06	268.03	1787.98
		Nonmetal products	13	1.33416	246.157	0.197731	298.979	774.858	597.086	0.35071	0.125768	991.922	63.9607	28.3103	983.808	121322	919.022	1589.35	2692.12	14.6583	1602.28	2471.66	9.42316	115.36	6858.66	27.2614	375934	2479.78	55.4639	126.514	975.267	1825.75	5176.35	115.214	2319.18	1864.4	4685.82	2353.62	615.675	19.3459	0.289414	108.056	30.6696	582.555	535.411	49925.1	16160.7	2244.67	1502.07
		Metallurgy	14	8.37368	702.407	0	4817.1	686.97	14.6536	0.887384	0.0759867	2279.93	5618.92	34.4271	1526.63	55872.5	259757	34349.2	77935.9	135.263	11559.8	2246.8	70.9947	739.442	3890.2	96.5083	460360	8490.89	30.5652	2.5873	4.02014	3218.7	467.953	0.590916	2387.78	2344.57	19.7802	2223.63	6.96021	1.51158	0.0215684	41.552	198.572	5.20434	176.065	796.045	357210	7836.32	16568.3
		Metal products	15	1.02713	5.1709	0.0170618	8.00935	16.0558	10.2789	0.0358756	0.00854476	16.7749	3.6856	3.05103	13.4443	178	16.3213	76.2003	404.259	0.897433	34.0721	22.929	0.295247	28.9588	1008.21	4.79439	992.863	40.9234	32.6478	1.91323	82.5371	626.399	218.555	0.255513	607.499	0.0293828	2.38593	8.90351	6.89174	0.122981	0.00772549	3.94233	0.823283	4.16067	20.48	8.72286	234.19	128.782	145.267
		General and specialist machinery	16	1.14959	8.14088	0.197466	46.1062	239.632	1.13721	0.0752722	0.0113273	3.62282	2.66269	2.77648	11.1944	67.0975	20.7003	9.12834	1472.11	1.20525	81.0203	19.843	0.632484	11.4624	1150.18	2.9053	125.481	73.1821	4.62355	2.48664	32.8248	243.922	905.826	0.135663	529.442	263.897	2.80495	235.664	5.97892	0.94677	0.0331839	0.813577	1.23767	12.5317	29.1178	24.6886	388.2	5.99339	899.893
		Transport equipment	17	0.00672645	0.0113548	0.000203952	0.0541944	0.137282	0.000654848	3.83745e-05	7.84765e-06	0.00161589	0.00143885	0.000868472	0.00783511	0.0973149	0.0123842	0.00344011	0.582432	0.123077	0.00446571	0.00253554	0.000436694	0.250732	0.0203879	0.00123431	0.0708894	5.22328	1.76309	0.00168792	0.104686	0.0947331	0.309247	0.00297415	0.0485343	0.320061	0.0266515	0.704384	0.00817899	0.000597866	7.40872e-06	0.00266537	0.00128315	0.033146	0.0207755	0.0645398	0.859705	0.00767157	0.308366
		Electrical equipment	18	0	5.28143	0.0581526	13.478	13.0409	0.264615	0.0369333	0.00409834	1.75495	1.12872	0.629066	2.58559	15.7853	4.13639	4.92567	512.573	1.17979	412.948	119.737	3.54113	5.75065	2059.25	0.446122	1636.71	76.8862	247.611	0.624463	59.0366	449.62	730.823	0.105735	65.1108	23.6549	1.0448	91.4847	0.392059	0.0649141	0.000931309	0.0441204	0.47878	0.0773205	3.2219	18.6186	119.717	2.24817	247.728
		Electronic equipment	19	0	0.220438	0.00593535	0.271242	3.25453	0.0339001	0.00344541	0.000935383	0.387079	0.0687723	0.0382545	0.673157	1.36274	0.42308	0.92934	118.496	0.214241	26.9522	606.771	0.999685	1.53971	31.7829	0.0885913	30.8015	17.958	117.202	0.287984	11.3667	101.572	1686.09	9.03358e-05	0.296729	0.224855	0.0153628	0.679269	0.00502014	0.00192125	2.17993e-05	0.00141198	0.0472923	0.0217955	0.145012	0.0301199	1.24545	0.00681595	5.25304
		Instrument and meter	20	0	7.0929e-05	1.57417e-05	0.000101654	0.00923392	1.58664e-05	1.74079e-07	3.62198e-08	2.35264e-06	1.99103e-05	0.000285573	0.000296236	0.000669431	0.000300967	0.000604252	0.0323152	0.000283581	0.00179808	0.000781061	0.00115653	0.000871475	0.00938381	0.00019676	0.00838617	0.00260953	0.00237995	5.00659e-06	0.000170538	0.28409	0.0606912	1.34228e-05	0.00125777	1.61747e-05	1.44542e-05	0.00679492	3.2722e-05	4.0882e-07	1.54116e-09	5.29804e-05	2.05577e-06	0.000251067	0.00037802	0.000289251	0.00688536	0.00019176	0.0246848
		Other manufacturing	21	0.0169053	0.499346	0.025736	1.82946	1.2848	0.112312	0.0256931	0.00285757	0.195672	0.351851	0.331877	0.946124	13.3926	2.91354	0.48666	4.07908	0.00607518	0.330318	0.572804	0.00679331	0.528568	61.401	0.389906	0.475292	35.7727	1.8631	0.281534	1.06366	3.10628	32.5185	0.000283649	0.048458	0.0141303	0.00181931	0.00673252	0.000841182	0.00114325	6.81209e-05	0.000208041	0.0179151	0.0097684	0.0169197	0.0276909	3.91549	0.165688	0.0339057
		Electricity and hot water production and supply	22	43.7835	190.143	11.3747	1959.34	111.761	75.5577	11.9804	0.487985	207.429	178.216	364.609	832.482	3742.89	1229.65	328.381	1124.58	2.39615	140.257	238.642	2.09286	80.9748	1.42118e+06	164.693	1656.15	6229.27	3033.43	268.626	761.396	1131.75	17492.9	75.426	514.222	1187.53	933.402	1924.43	162.199	31.1354	0.185992	39.4471	63.7969	4351.17	1995.84	1387.83	21966.4	332.003	996.896
		Gas and water production and supply	23	0	0	0	0	0	0	0	0	0	0	0	0	0	0	0	0	0	0	0	0	0	0	0	0	0	0	0	0	0	0	0	0	0	0	0	0	0	0	0	0	0	0	0	0	0	0
		Construction	24	0	0	0	0	0	0	0	0	0	0	0	0	0	0	0	0	0	0	0	0	0	0	0	0	0	0	0	0	0	0	0	0	0	0	0	0	0	0	0	0	0	0	0	0	0	0
		Transport and storage	25	446.345	77397.1	44.5597	8324.98	4192.53	2268.97	145.828	9.03131	3567.36	1814.12	11500.4	8877.3	50766.5	11704.4	3201.85	23842.2	66.8794	3075.85	3299.11	50.9135	857.063	64523.5	1313.79	92304.9	794909	176028	1116.36	27915.5	71088.7	260636	178.028	14045.4	2600.5	809.77	1458.36	753.276	27.9307	1.16155	209.249	114.273	7573.64	2920.33	3770.18	38847.7	1221.84	6034.62
		Wholesale and retailing	26	197.327	18778.1	13.5562	3290.84	5299.48	1444.96	127.123	13.6974	2934.89	1811.69	5573.51	5744.22	19355.9	8015.5	2023.48	35797.6	181.532	5965.34	16625.4	107.946	964.679	58489.7	701.375	68006.6	34163.6	91004.4	1481.7	5442.18	28118	92144.6	1.27785	105.308	68.7132	10.4366	21.856	8.80219	0.340647	0.0255991	2.65902	1.47753	38.9889	34.5621	19.8289	580.149	14.0736	76.005
		Hotel and restaurant	27	42.7531	396.745	153.096	1063.13	1851.79	1060.63	19.957	2.97003	897.64	541.325	222.886	7909.92	10387.4	1540.17	1117.99	15091.7	17.8278	1350.63	1748.26	38.9523	283.794	41303.7	286.581	46548.6	41078.6	61063	350.857	32179.2	77997.9	485024	0.119929	3.75965	36.2765	12.8857	85.331	21.4447	1.09621	0.120261	4.68191	5.61647	13.6472	356.82	128.44	460.342	37.5184	507.395
		Leasing and commercial services	28	0.000473538	0.0512561	0.0500973	0.175127	0.172945	0.131073	0.000768746	0.000753264	0.0947069	0.0565909	0.183555	0.652965	0.87682	0.292763	0.0694498	1.13344	0.00359439	0.112288	0.228292	0.00180155	0.0350796	5.26464	0.069704	3.1438	8.1615	26.3947	0.37652	4.02131	2.16522	50.0542	0.0203846	0.120861	3.87293	0.164865	1.50331	0.399132	0.0116125	0.00446953	0.0346519	0.0236447	0.2662	2.10734	0.681816	5.6203	0.149201	3.0498
		Scientific research	29	0	0	0	0	0	0	0	0	0	0	0	0	0	0	0	0	0	0	0	0	0	0	0	0	0	0	0	0	0	0	0	0	0	0	0	0	0	0	0	0	0	0	0	0	0	0
		Other services	30	3.92625	44.0957	2.61844	161.984	48.9521	8.31828	0.428107	0.0821422	15.4154	9.90589	13.5344	43.4016	154.044	48.795	16.1626	170.865	0.249975	20.902	34.3871	0.50967	4.09863	6755.27	20.5959	779.242	2317.97	2224.69	42.334	744.376	1040.56	14315.7	8.02073	378.557	1311.96	190.814	375.676	71.4012	5.48254	0.210672	17.4157	15.6372	151.491	461.701	404.894	6498.84	125.417	855.811
6	Liaoning	Agriculture	1	1320.9	4.74127	0.0363797	0.900664	4.27311	5083.7	53.4895	34.7296	331.178	93.6747	2.85533	8618.58	36.0164	2.25084	58.4233	46.8459	12.1455	8.17505	4.25756	0.41699	1180.8	27.3615	9.90315	15609.1	71.5821	52.9952	1725.6	4645.25	2238.16	22938.9	2122.77	0	16.0751	3.29647	9.98468	34834.3	197.818	970.323	7902.57	1031.74	340.579	13097.6	17.8621	51.6813	142.859	31.7929
		Coal mining	2	0.384552	803.057	0	12.4034	1.776	0.610121	0.014603	0.1377	0.20698	2.54504	3.33399	7.56837	116.569	1.18392	2.95877	4.00553	4.92606	1.46575	0.130254	0.0711177	5.05183	800.326	0.0135554	3.73859	1.61378	0.98905	0.247508	16.1436	3.10618	41.0771	0.00761139	3.43779	0.000907551	0.0859003	0.498166	0.0126462	0.000653047	0.000879979	0.000601016	0.0111868	0.396988	0.264425	0.424695	5.35598	0.0624709	0.0795555
		Petroleum and gas	3	0	0	2.26422e-05	0	0.00010643	0	0	0	0	0	1.05782	0.000133196	0	0	0	0	0	0	0	0	0	0	0.0919677	0	0	0	0	0	0	1.07759e-06	0	0.0673013	1.61349	0	0.0125616	0.00048358	4.60456e-05	9.82738e-05	0.000372053	0.00159359	2.83159	0.0234886	0.0252014	0.241678	0.0256621	0.0167574
		Metal mining	4	0	0.225405	0	3726.77	0	0.00497444	0	0	0	0.0164396	0	51.2225	232.37	138.873	105.158	46.8816	0.559223	44.6765	0.667396	0.235117	0.875956	0	0	0	0.000346943	0	0.0139829	0	0	0.137315	0	0	2.28516	278.433	0.000614271	0	0	0	0.000428285	0	0	0.148605	57.8114	2242.39	24.4739	4.48579
		Nonmetal mining	5	0	0.936188	0	106.014	1166.45	0.358872	0.00327026	0.000498332	0.00149239	2.7746	0.0634397	116.122	8744.24	30.624	50.4293	23.6653	5.31682	5.63834	7.72902	0.172967	0.0755546	47.29	0.0911057	8980.72	8.79038	0.157372	0.0429272	0.798939	39.9088	2.20985	10.4318	289.016	158.134	14.4351	3234.41	25.0487	0.00136564	0.0447887	6.53959	0.148151	14.964	451.743	3073.47	367.15	14.7856	127.21
		Food processing and tobaccos	6	29430.1	29.0227	30.992	568.267	1106.33	216105	27.8111	336.17	1251.74	1764.15	1053.24	79468.1	9412.58	797.205	2210.95	16074.6	2989.64	3620.55	2793.73	874.746	1107.68	13420.4	498.813	24930.2	185232	11107.4	191585	42407.8	79151.1	259325	6778.75	3.67804	43.0459	40.4234	306.26	246134	101.966	114.842	24.3693	3045.46	354.563	25261.7	805.12	2467.31	416.387	2494.1
		Textile	7	1.80549	4.8721	0.118691	23.0316	196.8	23.9075	230.688	2405.17	469.879	799.94	443.875	309.764	2164.11	41.1453	47.1662	647.935	1560.23	123.383	47.3734	20.3678	323.452	5.30845	3.56889	154.805	832.269	262.987	28.5526	258.281	487.826	1962.6	0.835749	633.097	167.206	0.165787	873.813	57.0042	254.485	3570.55	185.115	1634.84	1566.92	1002.57	1117.28	361.628	861.571	660.858
		Clothing, leather, fur, etc.	8	0	18.1398	3.97349	120.419	333.817	41.2714	1.27874	1318.59	435.663	277.262	164.883	517.301	1629.32	83.3545	328.569	1865.24	8121.18	250.936	143.684	55.3632	116.726	3485.59	303.3	9272.91	1226.2	582.017	56.9565	1137.63	603.696	15200.5	0.322788	91.2413	54.7241	2.81814	558.085	6.88666	0.157777	222.567	37.777	38.4361	170.017	173.103	115.349	298.65	58.959	384.984
		Wood processing and furnishing	9	42.935	15.4858	1.44146	25.6582	79.438	37.1153	4.28557	28.4166	27147.8	1928.31	420.045	400.618	2154.6	221.795	578.521	3585.36	22279.3	1412.42	283.744	60.5503	160.481	59.5969	11.4979	126727	922.716	195.848	37.0318	1218.04	463.936	4141.68	10.8796	388.651	6.76266	1.22172	540.77	35.6323	2.60748	3.83279	5251.22	882.633	859.479	1013.99	1369.34	1299.84	3361.8	8830.03
		Paper making, printing, stationery, etc.	10	2.9056	0.450541	0.657301	6.42314	47.4191	131.656	0.240311	12.759	92.5001	3355.64	91.3083	610.53	441.599	23.0654	144.406	847.162	821.399	188.606	773.861	47.1724	31.0237	606.446	14.4543	1394.26	441.998	151.168	27.0874	14040.1	1968.35	21329.7	0.427245	11.3003	2.04642	0.796335	21.783	57.3684	0.827352	6.41527	10.0714	392.597	19.1795	138.013	91.4941	34.4515	36.2513	264.325
		Petroleum refining, coking, etc.	11	361.861	81.4945	41.1844	6676.19	31482.1	153.356	7.54369	93.5691	538.29	4145.87	137305	15152.4	95710.6	1563.52	3032.83	19597.1	10401.5	2569.03	1432.53	424.794	1483.5	44569.3	2210.23	61321.8	231688	11355.5	96.8807	23937.8	10519.2	49424	82.8647	10790.9	2264.36	4295.59	22256.3	33.1634	1.09993	3.98194	46.2816	55.0408	101390	14554.7	5033.65	49062.9	239.352	3250.33
		Chemical industry	12	771.553	177.98	0.743353	1328.01	20659.1	2751.09	128.926	252.076	3936.05	18114	22628.1	164241	88427.7	31049.1	16791.7	56869.1	143153	27456.7	29680.5	1848.1	3598.77	4281.12	1374.05	109623	2511.56	1118.7	340.252	8698.94	50731.5	393704	414.769	806.199	1590.3	19.2935	4045.88	636.801	11.6044	90.1716	97.5471	988.782	4143.09	29640.9	3850.76	3391.03	1821.01	8297.18
		Nonmetal products	13	1.54607	41.1596	0.101838	211.022	1464.18	718.486	0.108673	5.81646	1070.59	217.581	116.407	1846.29	221172	768.276	7811.52	8343.07	11342.8	11854.7	10230.3	567.903	416.778	3309.78	87.841	780169	1019.45	30.8568	88.7601	5461.51	3292.03	6690.61	179.651	585.845	1280.1	4506.09	6099.16	993.739	7.54104	17.2396	153.19	161.323	2713.59	1340.64	127344	16024.1	13208.6	6037.15
		Metallurgy	14	3.10629	37.5968	0	1088.36	415.539	5.64453	0.0880215	1.12493	787.713	6118.74	45.3145	917.116	32605.6	69512.2	54042.4	77316.2	33505.8	27378.3	2976.92	1369.64	855.178	600.943	99.5442	305828	1117.4	5.44339	0.581068	7.20664	1857.83	193.618	0.294952	193.083	515.309	6.08902	1844.58	3.59621	0.188615	0.411268	18.8571	334.356	7.76024	141.124	649.976	113381	14761.1	21316.8
		Metal products	15	11.5537	8.39266	0.0852969	54.8728	294.494	120.061	0.107907	3.83585	175.743	121.699	121.774	244.906	3149.82	132.44	3635.36	12160.9	6740.84	2446.96	921.213	172.718	1015.56	4722.64	149.953	20000.5	163.305	176.306	13.0292	4486.55	10963.5	2742.05	3.86733	1489.59	0.195826	22.2713	223.959	107.975	0.465323	4.4669	54.2509	42.0351	188.124	497.772	215.969	2254.01	7355.87	5667.39
		General and specialist machinery	16	15.6116	15.9519	1.19182	381.353	5306.37	16.0363	0.273333	6.13896	45.8218	106.147	133.786	246.191	1433.44	202.792	525.764	53462.8	10929.4	7024.73	962.479	446.693	485.299	6504.4	109.704	3051.66	352.566	30.1439	20.4444	2154.14	5154.14	13720.5	2.47894	1567.29	2123.34	31.6098	7156.61	113.09	4.32483	23.1641	13.5164	76.2915	684.07	854.412	737.967	4510.78	413.294	42385.2
		Transport equipment	17	18.7893	4.57659	0.253201	92.2026	625.297	1.89943	0.0286629	0.874843	4.20396	11.7984	8.60782	35.4435	427.635	24.9552	40.756	4350.89	229570	79.6427	25.2973	63.439	2183.54	23.7156	9.58681	354.618	5176.06	2364.38	2.85451	1413.13	411.744	963.496	11.1786	29.5529	529.71	61.7787	4399.92	31.8217	0.561758	1.06378	9.10837	16.2693	372.17	125.395	396.815	2054.78	108.816	2987.51
		Electrical equipment	18	0	15.4805	0.525023	166.758	431.969	5.58173	0.200617	3.32254	33.2035	67.3082	45.3425	85.0595	504.451	60.616	424.382	27845.9	16003.6	53557.8	8687.7	3741.05	364.202	17419.8	25.1986	59542	554.085	2414.82	7.67995	5795.42	14211.6	16558.8	2.89011	288.32	284.707	17.6125	4155.81	11.0929	0.443564	0.972464	1.09646	44.1468	6.31359	141.42	832.492	2080.87	231.904	17453.8
		Electronic equipment	19	0	0.661707	0.0548783	3.43686	110.403	0.732319	0.0191662	0.776598	7.50002	4.19991	2.82382	22.679	44.5988	6.34941	81.9994	6592.56	2976.19	3579.87	45086.3	1081.58	99.8642	275.342	5.12459	1147.54	132.535	1170.56	3.62714	1142.73	3287.89	39123.9	0.00252873	1.34563	2.77156	0.265219	31.6005	0.145464	0.0134445	0.0233114	0.035936	4.46579	1.82261	6.51851	1.37921	22.1696	0.720028	379.028
		Instrument and meter	20	0	0.126319	0.0863519	0.764176	185.841	0.203349	0.000574519	0.017841	0.0270448	0.721388	12.5065	5.92121	12.9982	2.67975	31.6314	1066.65	2337.22	141.693	34.4326	742.364	33.5343	48.2306	6.75259	185.364	11.4261	14.1024	0.0374113	10.1718	5455.87	835.509	0.22292	3.38401	0.118284	0.148044	187.543	0.562529	0.0016973	0.000977775	0.79998	0.115172	12.4561	10.0815	7.85809	72.715	12.0184	1056.71
		Other manufacturing	21	0.826674	3.52329	0.559325	54.4873	102.446	5.70287	0.335954	5.57665	8.91167	50.5072	57.5838	74.9247	1030.25	102.778	100.932	533.434	198.374	103.127	100.045	17.2761	80.5823	1250.32	53.0147	41.6222	620.573	43.7387	8.33482	251.351	236.348	1773.62	0.0186634	0.516537	0.409395	0.0738259	0.736205	0.0572926	0.0188049	0.171228	0.0124456	3.97646	1.92008	1.78775	2.98046	163.828	41.1417	5.75045
		Electricity and hot water production and supply	22	5.76545	3.61277	0.665692	157.143	23.9973	10.3314	0.421838	2.56445	25.4397	68.8898	170.358	177.527	775.352	116.808	183.398	396.022	210.694	117.917	112.24	14.3324	33.243	77931	60.3012	390.55	290.999	191.767	21.4154	484.507	231.886	2569.23	13.3643	14.7604	92.6503	101.996	566.677	29.7488	1.37911	1.25893	6.35471	38.1319	2303.1	567.874	402.249	2474.98	221.996	455.293
		Gas and water production and supply	23	6.98443e-05	5.13494e-05	5.42743e-06	0.00172393	0.000772913	0.000430757	1.45844e-05	5.98621e-05	0.00045725	0.00199172	0.0054071	0.00394597	0.0318831	0.0152904	0.00559929	0.00865771	0.0116663	0.00173361	0.00303796	0.000244787	0.00123535	0.596839	0.00502782	0.0326699	0.0244293	0.00303796	0.00286508	0.0229558	0.0194111	0.160675	0.0995904	0.114531	0.0364954	0.0203117	0.444585	0.20353	0.00501217	0.00636111	0.0223337	0.0589156	0.58493	1.47393	1.03095	2.83766	0.210835	1.23211
		Construction	24	0	0.00107977	0.00305297	0.0446318	0.00603567	0.00416359	3.23792e-05	0.00128156	0.032713	0.0242814	0.015071	0.0352515	1.67317	0.0169609	0.94843	0.36316	0.0820792	0.172187	0.103233	0.005538	0.0170011	2.28683	0.0310771	7.78111	0.510616	0.188851	0.0215991	0.759865	0.621097	15.9297	0.530268	0	16.313	0	17.5037	0.193136	0.00779026	0.00346969	0.0151211	0.111349	4.38074	9.26884	19.4969	15.0916	1.70491	10.0377
		Transport and storage	25	60.1342	1504.57	2.66813	683.121	921.035	317.423	5.25345	48.5587	447.63	717.468	5497.63	1936.86	10759.6	1137.55	1829.56	8590.24	6016.71	2645.74	1587.55	356.729	359.991	3619.98	492.159	22270.5	37992.7	11385.4	91.0564	18174.6	14902.3	39165.6	32.2731	412.487	207.582	90.5324	439.367	141.353	1.26577	8.04399	34.4883	69.8811	4101.48	850.132	1118.02	4478.24	835.884	2819.81
		Wholesale and retailing	26	35.8938	492.859	1.09593	364.59	1571.87	272.928	6.18315	99.4349	497.217	967.393	3597.28	1692.12	5538.8	1051.8	1561.08	17413.9	22049.7	6927.86	10801.5	1021.17	547.072	4430.47	354.74	22153.3	2204.59	7947.2	163.173	4783.8	7958.29	18694.9	0.312763	4.17562	7.40551	1.57538	8.89024	2.23009	0.0208429	0.239355	0.591716	1.21994	28.5076	13.5843	7.93902	90.295	12.9993	47.9506
		Hotel and restaurant	27	8.99488	12.0442	14.3154	136.231	635.285	231.714	1.12273	24.9376	175.894	334.326	166.388	2695.05	3437.98	233.758	997.61	8491.33	2504.62	1814.24	1313.75	426.203	186.148	3618.71	167.649	17538.4	3066.02	6167.72	44.6903	32716.8	25533.6	113818	0.0339511	0.172425	4.52204	2.24971	40.1463	6.28415	0.0775789	1.30057	1.20506	5.36362	11.5413	162.211	59.4791	82.8704	40.0825	370.248
		Leasing and commercial services	28	0.0636874	0.994676	2.99451	14.3455	37.9277	18.3051	0.0276461	4.04308	11.8632	22.3424	87.5949	142.218	185.515	28.4043	39.6155	407.668	322.805	96.419	109.665	12.6009	14.709	294.853	26.0666	757.197	389.404	1704.25	30.6579	2613.57	453.11	7508.61	3.68895	3.54333	308.617	18.4001	452.125	74.7678	0.525344	30.899	5.70144	14.4344	143.91	612.404	201.837	646.77	101.895	1422.62
		Scientific research	29	0	0	0	0	0	0	0	0	0	0	0	0	0	0	0	0	0	0	0	0	0	0	0	0	0	0	0	0	0	0	0.0228873	0.0068174	1.56986	0	0.140929	0.00803256	0.000460351	0.000187685	0.000631303	0.0166953	0.0908706	0.55885	2.0774	0.55648	0.127726	0.664201
		Other services	30	6.20414	10.0539	1.8389	155.897	126.132	13.6488	0.180887	5.18006	22.6872	45.9495	75.885	111.065	382.929	55.6221	108.32	722.047	263.764	210.874	194.078	41.8838	20.1916	4445.12	90.4921	2205.11	1299.4	1687.69	40.4993	5684.11	2558.42	25231	17.0537	130.395	1228.31	250.21	1327.48	157.147	2.9141	17.1117	33.6668	112.157	962.221	1576.4	1408.25	8786.78	1006.33	4690.29
7	Jilin	Agriculture	1	1466.02	0.103199	0.096042	1.15467	0.021535	6741.74	0.00389234	0.000883802	561.971	0.0589686	4.58936e-05	3022.26	10.4499	1.82839e-05	0.0211881	0.000988785	24.5225	7.2925e-05	0.00068632	0.478682	0.232789	1.81929	2.93841	6362.04	0.0173041	0.143012	1516.09	24.2876	1226.52	32227.2	2256.23	0	38.38	4.09594	0.0659836	43916.7	0.0148028	0.0237574	12848.3	0.532973	0.00535745	4326.71	4.92747	0.000322808	0.064284	0.000668917
		Coal mining	2	0	0	0	0	0	0	0	0	0	0	0	0	0	0	0	0	0	0	0	0	0	0	0	0	0	0	0	0	0	0	0	0	0	0	0	0	0	0	0	0	0	0	0	0	0	0
		Petroleum and gas	3	0	0	1.50314	0	0.0134879	0	0	0	0	0	0.427551	1.17455	0	0	0	0	0	0	0	0	0	0	686.208	0	0	0	0	0	0	0.0380702	0	34.7217	96871.9	0	2.08751	15.331	8.66458e-05	6.05063e-05	15.2111	0.0207011	1.12009	195.12	174.822	0.0379603	0.290381	0.00886601
		Metal mining	4	0	0.0413869	0	40303.7	0	0.0556486	0	0	0	8.72986e-05	0	151.522	568.737	0.00951611	0.321712	0.00834739	9.5247	0.00336188	0.000907543	2.27679	0.00145676	0	0	0	7.07491e-07	0	0.103633	0	0	1.62737	0	0	46.0242	2918.38	3.42436e-05	0	0	0	0.00587391	0	0	0.41411	134.531	0.118152	0.0929	0.000796157
		Nonmetal mining	5	0	0	0	0	0	0	0	0	0	0	0	0	0	0	0	0	0	0	0	0	0	0	0	0	0	0	0	0	0	0	0	0	0	0	0	0	0	0	0	0	0	0	0	0	0	0
		Food processing and tobaccos	6	43367.3	0.838723	108.631	967.27	7.40263	380502	0.00268695	0.0113583	2820.12	1.47446	0.0224762	36999	3625.95	0.00859794	1.0646	0.450475	8014.33	0.0428806	0.59793	1333.23	0.289936	1184.75	196.507	13491	59.4514	39.7971	223483	294.389	57589.4	483721	9565.98	0.100187	136.453	66.6863	2.68715	411998	0.0101306	0.00373321	52.6042	2.08876	0.00740514	11079.7	294.884	0.0204614	0.248767	0.0696716
		Textile	7	0	0	0	0	0	0	0	0	0	0	0	0	0	0	0	0	0	0	0	0	0	0	0	0	0	0	0	0	0	0	0	0	0	0	0	0	0	0	0	0	0	0	0	0	0	0
		Clothing, leather, fur, etc.	8	0	0	0	0	0	0	0	0	0	0	0	0	0	0	0	0	0	0	0	0	0	0	0	0	0	0	0	0	0	0	0	0	0	0	0	0	0	0	0	0	0	0	0	0	0	0
		Wood processing and furnishing	9	119.606	0.846033	9.55165	82.5647	1.00485	123.543	0.00078275	0.0018151	115627	3.04683	0.0169459	352.615	1569.11	0.0045222	0.526621	0.189949	112908	0.0316245	0.114806	174.466	0.0794115	9.94622	8.56313	129646	0.559869	1.32657	81.6642	15.9849	638.14	14605	29.0245	20.0138	40.5268	3.8102	8.9699	112.756	0.000489749	0.000235543	21429.4	1.14443	0.033935	840.762	948.143	0.0203785	3.797	0.466313
		Paper making, printing, stationery, etc.	10	0	0	0	0	0	0	0	0	0	0	0	0	0	0	0	0	0	0	0	0	0	0	0	0	0	0	0	0	0	0	0	0	0	0	0	0	0	0	0	0	0	0	0	0	0	0
		Petroleum refining, coking, etc.	11	0	0	0	0	0	0	0	0	0	0	0	0	0	0	0	0	0	0	0	0	0	0	0	0	0	0	0	0	0	0	0	0	0	0	0	0	0	0	0	0	0	0	0	0	0	0
		Chemical industry	12	284.543	1.28725	0.65209	565.729	34.5959	1212.29	0.0031174	0.00213156	2219.35	3.78899	0.120852	19137.7	8525.35	0.0838078	2.02354	0.398858	96041.8	0.0813851	1.58982	704.949	0.23575	94.5867	135.473	14846.8	0.201744	1.00314	99.3335	15.1131	9237.92	183794	146.486	5.49605	1261.66	7.96574	8.88436	266.77	0.000288543	0.000733606	52.699	0.169725	0.0216558	3253.63	352.978	0.00703808	0.272282	0.0580074
		Nonmetal products	13	0.559158	0.291936	0.0876088	88.157	2.40453	310.488	2.57691e-06	4.82334e-05	591.983	0.0446327	0.000609691	210.975	20911.2	0.00203365	0.923159	0.057384	7462.86	0.0344598	0.537391	212.437	0.0267748	71.7125	8.4932	103620	0.0803058	0.0271346	25.4119	9.30516	587.874	3063.03	62.222	3.91665	995.934	1824.48	13.1343	408.253	0.000183884	0.000137544	81.16	0.0271561	0.0139098	144.316	11447.3	0.0326152	1.93681	0.0413912
		Metallurgy	14	0	0	0	0	0	0	0	0	0	0	0	0	0	0	0	0	0	0	0	0	0	0	0	0	0	0	0	0	0	0	0	0	0	0	0	0	0	0	0	0	0	0	0	0	0	0
		Metal products	15	0	0	0	0	0	0	0	0	0	0	0	0	0	0	0	0	0	0	0	0	0	0	0	0	0	0	0	0	0	0	0	0	0	0	0	0	0	0	0	0	0	0	0	0	0	0
		General and specialist machinery	16	0	0	0	0	0	0	0	0	0	0	0	0	0	0	0	0	0	0	0	0	0	0	0	0	0	0	0	0	0	0	0	0	0	0	0	0	0	0	0	0	0	0	0	0	0	0
		Transport equipment	17	39.17	0.18711	1.25557	222.03	5.91916	4.73139	3.91773e-06	4.18175e-05	13.3994	0.0139506	0.000259873	23.3457	233.055	0.000380767	0.0277633	0.172497	870637	0.00133446	0.00765971	136.789	0.808578	2.96189	5.34302	271.489	2.35026	11.9847	4.71072	13.8781	423.824	2542.57	22.3173	1.13886	2375.54	144.183	54.6159	75.3561	7.89589e-05	4.89223e-05	27.8157	0.0157862	0.0109965	77.807	205.613	0.0241073	0.0919727	0.118066
		Electrical equipment	18	0	0	0	0	0	0	0	0	0	0	0	0	0	0	0	0	0	0	0	0	0	0	0	0	0	0	0	0	0	0	0	0	0	0	0	0	0	0	0	0	0	0	0	0	0	0
		Electronic equipment	19	0	0	0	0	0	0	0	0	0	0	0	0	0	0	0	0	0	0	0	0	0	0	0	0	0	0	0	0	0	0	0	0	0	0	0	0	0	0	0	0	0	0	0	0	0	0
		Instrument and meter	20	0	0.00349625	0.289887	1.24578	1.19096	0.342916	5.31619e-08	5.77334e-07	0.0583568	0.000577459	0.000255614	2.64035	4.79567	2.76805e-05	0.0145874	0.028629	6000.7	0.00160727	0.00705813	1083.66	0.0084068	4.07792	2.54779	96.0722	0.00351236	0.0483932	0.0417966	0.0676279	3801.93	1492.64	0.301289	0.0882843	0.359112	0.23391	1.57601	0.901825	1.61507e-07	3.04422e-08	1.6539	7.56549e-05	0.000249159	4.23491	2.75652	0.000577549	0.00687694	0.0282716
		Other manufacturing	21	0	0	0	0	0	0	0	0	0	0	0	0	0	0	0	0	0	0	0	0	0	0	0	0	0	0	0	0	0	0	0	0	0	0	0	0	0	0	0	0	0	0	0	0	0	0
		Electricity and hot water production and supply	22	0	0	0	0	0	0	0	0	0	0	0	0	0	0	0	0	0	0	0	0	0	0	0	0	0	0	0	0	0	0	0	0	0	0	0	0	0	0	0	0	0	0	0	0	0	0
		Gas and water production and supply	23	0	0	0	0	0	0	0	0	0	0	0	0	0	0	0	0	0	0	0	0	0	0	0	0	0	0	0	0	0	0	0	0	0	0	0	0	0	0	0	0	0	0	0	0	0	0
		Construction	24	0	0	0	0	0	0	0	0	0	0	0	0	0	0	0	0	0	0	0	0	0	0	0	0	0	0	0	0	0	0	0	0	0	0	0	0	0	0	0	0	0	0	0	0	0	0
		Transport and storage	25	0	0	0	0	0	0	0	0	0	0	0	0	0	0	0	0	0	0	0	0	0	0	0	0	0	0	0	0	0	0	0	0	0	0	0	0	0	0	0	0	0	0	0	0	0	0
		Wholesale and retailing	26	0	0	0	0	0	0	0	0	0	0	0	0	0	0	0	0	0	0	0	0	0	0	0	0	0	0	0	0	0	0	0	0	0	0	0	0	0	0	0	0	0	0	0	0	0	0
		Hotel and restaurant	27	2.74148	0.0719908	10.3783	47.9612	0.879203	84.3846	2.24356e-05	0.000174272	81.9642	0.0577946	0.000734408	259.527	273.928	0.000521447	0.0993543	0.0492182	1388.71	0.00444427	0.0581565	134.356	0.0100778	66.0747	13.6603	1963.03	0.203535	4.57068	10.7824	46.9749	3842.53	43911.7	0.00990952	0.000971444	2.96487	0.767627	0.0728563	2.17565	1.5942e-06	8.74454e-06	0.538028	0.000760874	4.98557e-05	14.7151	4.50582	0.000142144	0.00495301	0.00213922
		Leasing and commercial services	28	0	0	0	0	0	0	0	0	0	0	0	0	0	0	0	0	0	0	0	0	0	0	0	0	0	0	0	0	0	0	0	0	0	0	0	0	0	0	0	0	0	0	0	0	0	0
		Scientific research	29	0	0	0	0	0	0	0	0	0	0	0	0	0	0	0	0	0	0	0	0	0	0	0	0	0	0	0	0	0	0	0	0	0	0	0	0	0	0	0	0	0	0	0	0	0	0
		Other services	30	11.8872	0.377786	8.38088	345.035	1.09737	31.2475	2.27237e-05	0.000227572	66.4603	0.0499353	0.00210562	67.2358	191.805	0.000780011	0.0678176	0.0263102	919.374	0.00324741	0.0540096	83.0036	0.00687204	510.239	46.3531	1551.59	0.54227	7.86244	61.4271	51.3059	2420.39	61194.6	31.2915	4.61834	5062.75	536.707	15.1446	342.025	0.000376455	0.000723276	94.4946	0.100021	0.0261302	899.003	670.655	0.0947478	0.781744	0.170361
8	Heilongjiang	Agriculture	1	38050.8	36.3461	0.723793	3.96916	39.3612	37240.3	400.155	33.2234	1917.42	434.559	8.31511	28961.1	20.4192	2.54588	263.532	107.863	11.0611	12.0832	2.87893	0.908749	2027.4	110.025	140.704	70226.3	302.938	403.484	13638.1	7679.48	9719.95	80955.1	57496.8	0	272.769	13.1859	82.7883	237821	1604.67	878.602	43106.2	3985.17	931.811	39020.4	9.39232	39.6298	741.966	68.8007
		Coal mining	2	13.166	7316.67	0	64.9653	19.4434	5.31195	0.129839	0.15656	1.42426	14.0322	11.5393	30.2264	78.5462	1.59155	15.8621	10.9613	5.33197	2.57486	0.10468	0.184205	10.309	3824.92	0.228902	19.991	8.11705	8.94979	2.32492	31.7197	16.0326	172.296	0.245024	28.4527	0.0183028	0.408374	4.90923	0.102614	0.00629606	0.000947004	0.00389638	0.0513557	1.2909	0.936281	0.265412	4.88126	0.385618	0.204615
		Petroleum and gas	3	0	0	0.190758	0	0.415141	0	0	0	0	0	1304.47	0.189532	0	0	0	0	0	0	0	0	0	0	553.322	0	0	0	0	0	0	0.00161041	0	198.461	11593.6	0	44.1053	1.39805	0.158168	0.0376811	0.859381	2.60654	3280.58	29.6324	5.61143	78.4759	56.4388	15.356
		Metal mining	4	0	0.248166	0	2358.76	0	0.00523351	0	0	0	0.010953	0	24.7204	18.9206	22.5593	68.1247	15.5031	0.0731449	9.48384	0.0648141	0.0735899	0.216005	0	0	0	0.000210873	0	0.0158718	0	0	0.0695994	0	0	5.56896	159.954	0.000731493	0	0	0	0.000335521	0	0	0.063584	4.36585	246.954	18.2555	1.39417
		Nonmetal mining	5	0	4.68303	0	304.86	7011.18	1.71543	0.015964	0.000311074	0.0056382	8.39901	0.120552	254.621	3234.91	22.6025	148.433	35.556	3.15963	5.43804	3.41033	0.245971	0.0846501	124.086	0.844655	26365.4	24.2749	0.781841	0.221385	0.861862	113.095	5.08904	184.375	1313.3	1750.93	37.6773	17499.7	111.591	0.00722866	0.0264634	23.2768	0.373407	26.7153	878.197	1054.56	183.71	50.1089	179.633
		Food processing and tobaccos	6	190714	50.0493	138.708	563.359	2292.49	356119	46.803	72.3436	1630.3	1841.03	689.98	60071.7	1200.45	202.843	2243.48	8326.02	612.491	1203.82	424.964	428.842	427.836	12139.8	1594.29	25231.6	176345	19024	340622	15771.2	77326.4	205880	41303.5	5.76174	164.312	36.3739	571.245	378019	186.068	23.3923	29.9028	2646.23	218.223	16930.1	95.2351	425.608	486.486	1214.15
		Textile	7	6.19136	4.44608	0.281106	12.0825	215.797	20.8481	205.438	273.897	323.847	441.755	153.875	123.911	146.055	5.54002	25.3265	177.594	169.15	21.7091	3.81331	5.28397	66.1109	2.54107	6.03619	82.9094	419.286	238.354	26.8632	50.8291	252.195	824.523	2.69472	524.818	337.747	0.0789419	862.484	46.3285	245.743	384.865	120.202	751.709	510.332	355.56	69.9356	33.0102	532.677	170.243
		Clothing, leather, fur, etc.	8	0	0.297638	0.169208	1.13585	6.5815	0.647107	0.0204755	2.69989	5.39884	2.75302	1.02773	3.72063	1.97714	0.201797	3.17224	9.19234	15.8305	0.793865	0.207956	0.258245	0.428968	30	9.22354	89.2957	11.1071	9.4846	0.963497	4.02546	5.61157	114.822	0.0187133	1.35996	1.98753	0.0241277	9.90441	0.100634	0.00273941	0.43135	0.441055	0.317768	0.995623	1.10381	0.129822	0.490168	0.655418	1.78319
		Wood processing and furnishing	9	248.543	23.8557	5.76307	22.7226	147.044	54.6365	6.44264	5.46274	31585.4	1797.63	245.812	270.524	245.472	50.4129	524.399	1658.93	4077.38	419.518	38.5561	26.5174	55.3712	48.1582	32.8283	114574	784.716	299.644	58.8146	404.651	404.881	2937.28	59.2172	543.872	23.0598	0.982034	901.039	48.8859	4.25048	0.697407	5756.09	685.099	472.542	607.058	144.693	200.296	3508.68	3839.91
		Paper making, printing, stationery, etc.	10	5.30778	0.219018	0.829281	1.795	27.6987	61.1586	0.114003	0.774003	33.9611	987.155	16.8618	130.098	15.8763	1.65439	41.3063	123.694	47.4374	17.6778	33.183	6.51911	3.37786	154.641	13.023	397.784	118.618	72.9847	13.5758	1471.89	542.075	4773.52	0.733837	4.99017	2.20201	0.201994	11.4534	24.837	0.425592	0.368361	3.48371	96.1626	3.3276	26.0736	3.05081	1.67525	11.9394	36.2731
		Petroleum refining, coking, etc.	11	659.828	39.5445	51.8659	1862.34	18356.2	71.11	3.57222	5.66593	197.273	1217.41	25310.1	3222.97	3434.74	111.941	865.944	2856.19	599.617	240.356	61.3152	58.5993	161.231	11344.4	1987.77	17463.5	62065	5472.59	48.4671	2504.97	2891.69	11040.9	142.071	4756.55	2432.11	1087.62	11681.1	14.3317	0.564784	0.228226	15.98	13.4573	17558.9	2744.71	167.54	2381.43	78.688	445.231
		Chemical industry	12	2048.28	125.738	1.36295	539.347	17537.5	1857.24	88.8851	22.2231	2100.14	7744.11	6072.8	50861.9	4620.16	3236.48	6980.24	12067.2	12014.7	3739.97	1849.57	371.171	569.441	1586.49	1799.14	45452.2	979.541	784.938	247.825	1325.32	20304	128048	1035.32	517.384	2486.86	7.11215	3091.56	400.661	8.67504	7.52446	49.0361	351.972	1044.63	8138.07	186.602	239.635	871.601	1654.71
		Nonmetal products	13	0.700122	4.96003	0.0318505	14.6188	212.016	82.7373	0.0127801	0.0874686	97.4379	15.8671	5.32894	97.5281	1971.15	13.6603	553.901	301.978	162.389	275.443	108.745	19.4555	11.2492	209.218	19.6191	55177.3	67.8212	3.6931	11.0276	141.934	224.744	371.183	76.4927	64.1318	341.457	283.341	794.977	106.651	0.961616	0.245387	13.1357	9.79545	116.709	62.7861	1052.61	193.158	1078.41	205.374
		Metallurgy	14	0.909843	2.93052	0	48.7686	38.9194	0.420429	0.00669544	0.0109421	46.372	288.616	1.34178	31.3354	187.958	799.439	2478.64	1810.09	310.267	411.46	20.4677	30.3497	14.9298	24.5706	14.3807	13990.4	48.0827	0.421396	0.0466952	0.12114	82.0373	6.94783	0.0812312	13.6715	88.908	0.24765	155.512	0.249643	0.0155571	0.00378645	1.04587	13.1316	0.215882	4.27497	3.47511	884.013	779.516	469.046
		Metal products	15	22.5082	4.35099	0.114766	16.3538	183.454	59.4785	0.0545925	0.248159	68.8112	38.1804	23.9824	55.6551	120.767	10.1307	1108.97	1893.6	415.167	244.592	42.1265	25.4554	117.922	1284.29	144.083	6085.38	46.7383	90.7786	6.964	501.604	3219.94	654.446	7.08397	701.509	0.224718	6.02463	125.582	49.8532	0.255271	0.273531	20.0126	10.9803	34.8081	100.289	7.6799	116.888	2583.66	829.414
		General and specialist machinery	16	14.9703	4.07065	0.78932	55.9437	1627.08	3.91044	0.0680675	0.195491	8.83115	16.3917	12.9691	27.5385	27.0525	7.6354	78.9452	4097.7	331.336	345.627	21.6646	32.4052	27.7372	870.657	51.8852	457.032	49.6681	7.63972	5.37869	118.545	745.106	1611.87	2.23509	363.31	1199.36	4.20891	1975.29	25.7015	1.16783	0.6982	2.45426	9.80938	62.3015	84.7335	12.9171	115.141	71.4534	3053.27
		Transport equipment	17	15.5458	1.00766	0.144687	11.6704	165.432	0.399637	0.00615869	0.0240371	0.699075	1.57202	0.719968	3.42078	6.96339	0.810707	5.28016	287.731	6004.93	3.381	0.491307	3.97085	107.68	2.73902	3.91215	45.8238	629.153	517.03	0.647969	67.0987	51.3582	97.6632	8.69638	5.91084	258.16	7.09753	1047.82	6.23986	0.130882	0.0276653	1.42699	1.80491	29.2455	10.7297	5.99289	45.2546	16.2321	185.687
		Electrical equipment	18	0	1.64484	0.14478	10.1858	55.1508	0.566732	0.0208019	0.0440543	2.66449	4.32782	1.83017	3.96166	3.96399	0.950289	26.5325	888.659	202.011	1097.2	81.4236	113.002	8.66726	970.888	4.96231	3712.95	32.5012	254.829	0.841294	132.795	855.445	809.982	1.085	27.8286	66.96	0.97646	477.601	1.0497	0.0498714	0.0122046	0.0828972	2.36347	0.23942	5.83964	6.06728	22.1161	16.6939	523.514
		Electronic equipment	19	0	0.0041819	0.00090012	0.0124866	0.838395	0.00442261	0.000118206	0.00061247	0.0357984	0.0160624	0.00677942	0.0628275	0.0208453	0.00592068	0.304932	12.5141	2.23455	4.36216	25.1339	1.94322	0.141358	0.912785	0.0600257	4.25633	0.462407	7.34732	0.0236333	1.55744	11.7716	113.831	5.64661e-05	0.00772525	0.0387714	0.0008746	0.21601	0.000818737	8.99106e-05	1.74016e-05	0.000161602	0.0142207	0.00411101	0.0160101	0.000597882	0.014015	0.00308298	0.676206
		Instrument and meter	20	0	0.0265688	0.0471377	0.0923997	46.9686	0.0408711	0.000117925	0.000468277	0.00429617	0.09182	0.999282	0.545924	0.202191	0.0831629	3.91477	67.385	58.4015	5.74617	0.638825	44.3891	1.57978	5.32128	2.63235	22.8817	1.32675	2.94594	0.00811258	0.461381	650.098	80.9031	0.165665	0.646568	0.0550691	0.0162477	42.6656	0.105373	0.000377764	2.42916e-05	0.119727	0.0122058	0.935046	0.824072	0.11337	1.52987	1.71263	62.742
		Other manufacturing	21	0.41372	0.469234	0.193329	4.17166	16.3945	0.72578	0.0436634	0.0926819	0.896384	4.0706	2.91333	4.37404	10.1476	2.01963	7.90962	21.3382	3.13868	2.64815	1.17529	0.654098	2.40372	87.3478	13.086	3.2533	45.6268	5.78541	1.14443	7.21907	17.8322	108.745	0.00878234	0.0624914	0.120688	0.00513035	0.10605	0.00679548	0.00265015	0.00269357	0.00117941	0.266841	0.0912655	0.0925304	0.027227	2.1825	3.71224	0.216194
		Electricity and hot water production and supply	22	51.4154	8.5737	4.1001	214.386	68.431	23.4293	0.976948	0.759458	45.5969	98.9344	153.582	184.676	136.083	40.901	256.099	282.283	59.4022	53.9551	23.4955	9.66947	17.6698	97012.4	265.231	543.957	381.246	451.992	52.397	247.964	311.756	2806.99	112.06	31.8204	486.693	126.302	1454.58	62.8752	3.46325	0.352892	10.7308	45.5965	1950.69	523.742	65.4788	587.525	356.934	305.014
		Gas and water production and supply	23	0.0152727	0.00298807	0.000819673	0.0576697	0.0540439	0.0239529	0.000828209	0.000434698	0.0200956	0.0701369	0.119527	0.100653	0.137212	0.131282	0.191722	0.151319	0.080651	0.0194506	0.0155935	0.00404948	0.0161007	18.218	0.542256	1.11574	0.784785	0.175576	0.171887	0.288076	0.639906	4.30441	20.4762	6.05418	4.70081	0.616733	27.9822	10.5479	0.30863	0.0437221	0.924751	1.72743	12.148	33.3324	4.11499	16.5174	8.31208	20.2396
		Construction	24	0	0.00031846	0.00233688	0.00756728	0.00213899	0.00117344	9.31934e-06	4.71675e-05	0.0072868	0.00433371	0.00168854	0.00455739	0.0364954	0.000738079	0.164593	0.0321705	0.00287592	0.00979151	0.00268564	0.000464334	0.00112306	0.353789	0.0169876	1.34686	0.0831386	0.0553182	0.00656764	0.0483302	0.103775	2.16291	0.55258	0	10.6497	0	5.58372	0.0507301	0.00243126	0.000120872	0.00317332	0.0165472	0.461123	1.06239	0.394426	0.445228	0.340672	0.835711
		Transport and storage	25	152.406	1014.76	4.67032	264.862	746.424	204.577	3.45772	4.08692	228.014	292.83	1408.55	572.617	536.688	113.2	726.069	1740.17	482.09	344.051	94.4457	68.3979	54.3804	1280.69	615.21	8815.31	14146	7626.51	63.3156	2643.46	5693.93	12160.8	76.9072	252.718	309.897	31.8603	320.515	84.9049	0.903357	0.640816	16.5512	23.7478	987.27	222.829	51.7218	302.122	381.951	536.869
		Wholesale and retailing	26	314.74	1150.07	6.63707	489.078	4407.36	608.584	14.0802	28.9548	876.277	1366.05	3188.78	1730.81	955.858	362.131	2143.44	12204.9	6112.59	3116.94	2223.27	677.413	285.922	5423.01	1534.2	30338.9	2839.98	18418	392.556	2407.32	10520.4	20083.2	2.57866	8.85116	38.2503	1.91816	22.4382	4.63452	0.0514656	0.0659715	0.982479	1.43434	23.7415	12.319	1.27071	21.0761	20.5511	31.5861
		Hotel and restaurant	27	188.388	67.128	207.073	436.492	4254.58	1234.1	6.10661	17.3445	740.41	1127.62	352.288	6584.32	1417.12	192.231	3271.69	14214.8	1658.4	1949.62	645.874	675.303	232.374	10579.6	1731.81	57368.6	9433.82	34141.2	256.798	39324	80621.3	292043	0.668587	0.872984	55.788	6.54261	242.016	31.1928	0.457539	0.8562	4.77909	15.0626	22.9577	351.353	22.7388	46.2011	151.354	582.533
		Leasing and commercial services	28	0.0116062	0.0482379	0.376899	0.39994	2.21016	0.848299	0.00130839	0.024468	0.434512	0.655693	1.61374	3.02328	0.665367	0.203245	1.13046	5.93812	1.8598	0.901563	0.469117	0.173725	0.159768	7.50067	2.34293	21.5513	10.4254	82.0857	1.53285	27.3338	12.4486	167.639	0.632102	0.156097	33.1288	0.465611	23.7158	3.22925	0.0269592	0.176996	0.196743	0.352712	2.49084	11.542	0.671406	3.13749	3.34789	19.4758
		Scientific research	29	0	0	0	0	0	0	0	0	0	0	0	0	0	0	0	0	0	0	0	0	0	0	0	0	0	0	0	0	0	0	0.00310865	0.000238066	0.133579	0	0.00585966	0.000275002	1.87261e-05	8.52203e-07	1.72682e-05	0.000323377	0.00124673	0.00834897	0.0054777	0.00213982	0.00332655	0.00720777
		Other services	30	16.639	7.17549	3.40617	63.9627	108.168	9.30853	0.125985	0.46135	12.229	19.8454	20.574	34.7462	20.212	5.85725	45.489	154.781	22.3641	29.0178	12.218	8.49801	3.22766	1664.13	119.7	923.644	511.968	1196.28	29.7999	874.859	1034.42	8290.08	43.0042	84.5384	1940.44	93.1789	1024.74	99.8857	2.20079	1.44252	17.0972	40.3327	245.097	437.24	68.9402	627.294	486.597	944.964
9	Shanghai	Agriculture	1	1.16736	0.000550904	0.000238935	0.00650643	0.000174906	30.887	1.09903	0.44775	2.19437	1.99804	0.00389929	189.519	0.0422625	0.0131507	0.544455	0.555528	0.233823	0.10409	0.140325	0.0261205	25.1927	0.00904586	0.0165645	94.1869	2.2178	1.14879	20.7346	56.8153	17.8871	416.701	1.92989	0	0.156235	0.0241456	0.000437693	211.827	4.18725	12.7128	53.6609	21.9139	0.509791	290.721	0.0214434	0.244508	1.54055	0.382006
		Coal mining	2	0	0	0	0	0	0	0	0	0	0	0	0	0	0	0	0	0	0	0	0	0	0	0	0	0	0	0	0	0	0	0	0	0	0	0	0	0	0	0	0	0	0	0	0	0	0
		Petroleum and gas	3	0	0	1.17419e-06	0	3.43973e-08	0	0	0	0	0	0.0114062	2.31266e-05	0	0	0	0	0	0	0	0	0	0	0.00121462	0	0	0	0	0	0	1.54564e-07	0	6.3317e-05	0.12382	0	4.34793e-06	2.3219e-05	7.69577e-06	1.01663e-05	1.99478e-05	0.000267256	0.0334662	0.00411662	0.000238883	0.00902815	0.00218505	0.00158982
		Metal mining	4	0	0	0	0	0	0	0	0	0	0	0	0	0	0	0	0	0	0	0	0	0	0	0	0	0	0	0	0	0	0	0	0	0	0	0	0	0	0	0	0	0	0	0	0	0	0
		Nonmetal mining	5	0	0	0	0	0	0	0	0	0	0	0	0	0	0	0	0	0	0	0	0	0	0	0	0	0	0	0	0	0	0	0	0	0	0	0	0	0	0	0	0	0	0	0	0	0	0
		Food processing and tobaccos	6	388.629	0.0503878	3.04142	61.3393	0.676632	19618.6	8.53817	64.7593	123.928	562.245	21.4913	26110.6	165.033	69.5952	307.866	2848.28	859.995	688.809	1375.83	818.737	353.118	66.2951	12.4666	2247.73	85751.4	3597.69	34397.2	7750.13	9451.79	70388.9	92.0845	0.00654814	6.2512	4.42413	0.200601	22364.2	32.2495	22.4818	2.47252	966.515	7.93002	8378.24	14.442	174.417	67.0921	447.776
		Textile	7	0.0973686	0.034545	0.0475691	10.1529	0.491556	8.86376	289.237	1892.21	189.986	1041.18	36.9893	415.657	154.961	14.6694	26.8222	468.872	1832.94	95.8646	95.2787	77.8551	421.111	0.107094	0.364271	57.0013	1573.51	347.876	20.9358	192.769	237.905	2175.57	0.0463654	4.60313	99.1664	0.0741015	2.33745	21.1528	328.71	2854.61	76.7042	2118.91	143.122	1357.96	81.8481	104.402	566.951	484.547
		Clothing, leather, fur, etc.	8	0	0.170343	2.10912	70.3045	1.10428	20.2654	2.12341	1373.9	233.297	477.95	18.1976	919.328	154.515	39.3588	247.464	1787.63	12635.7	258.22	382.73	280.277	201.269	93.1316	41.0002	4522.08	3070.35	1019.65	55.3107	1124.52	389.923	22316.3	0.0237169	0.878611	42.9847	1.66825	1.97718	3.38449	0.269908	235.665	20.7313	65.9779	20.5673	310.525	11.1914	114.191	51.3839	373.846
		Wood processing and furnishing	9	0.612785	0.0290586	0.152892	2.99341	0.0525109	3.64174	1.42203	5.91653	2904.98	664.232	9.2637	142.268	40.8303	20.9274	87.0673	686.638	6926.79	290.43	151.029	61.2536	55.2946	0.318195	0.310588	12349.2	461.685	68.5619	7.18606	240.591	59.8781	1215.04	0.159736	0.747852	1.06146	0.144517	0.382832	3.49928	0.891341	0.810957	575.85	302.754	20.7764	363.478	26.5479	99.3135	585.463	1713.42
		Paper making, printing, stationery, etc.	10	0.706412	0.0144013	1.1876	12.7647	0.533948	220.05	1.35831	45.252	168.607	19689.9	34.3024	3693.26	142.55	37.0722	370.21	2763.67	4350.2	660.628	7016.52	812.883	182.087	55.1553	6.65097	2314.41	3767.24	901.462	89.5382	47240.3	4327.51	106591	0.106854	0.370401	5.47149	1.60461	0.262687	95.9692	4.81768	23.1219	18.8132	2293.93	7.89764	842.727	30.2161	44.8387	107.541	873.704
		Petroleum refining, coking, etc.	11	0.454186	0.0134482	0.384156	68.4958	1.83012	1.32328	0.22013	1.71326	5.06547	125.59	266.3	473.209	159.503	12.9736	40.1401	330.051	284.394	46.4559	67.0551	37.7911	44.9513	20.9267	5.25046	525.512	10194.7	349.595	1.65329	415.811	119.396	1275.11	0.106993	1.82602	31.2554	44.6856	1.38562	0.28641	0.0330662	0.0740923	0.446327	1.66031	215.537	458.818	8.5822	329.661	3.66572	55.4655
		Chemical industry	12	33.3329	1.01094	0.238663	468.977	41.3374	817.091	129.494	158.868	1274.91	18887.2	1510.59	176551	5072.39	8867.92	7649.61	32967.1	134723	17089.7	47820.6	5659.14	3753.38	69.189	112.351	32335.9	3803.92	1185.46	199.86	5201.08	19819.7	349618	18.4334	4.69578	755.57	6.90828	8.66998	189.299	12.0075	57.7514	32.3798	1026.64	303.157	32162.1	225.983	784.262	959.951	4873.49
		Nonmetal products	13	0.00280316	0.00981147	0.00137218	3.12743	0.122952	8.95561	0.00458085	0.153842	14.553	9.52103	0.326129	83.2911	532.436	9.20877	149.346	202.975	447.996	309.663	691.744	72.9812	18.2425	2.24487	0.301427	9657.89	64.7987	1.37226	2.18804	137.041	53.9754	249.345	0.335074	0.143205	25.5241	67.7127	0.548512	12.3973	0.327473	0.463373	2.13403	7.02955	8.33298	61.0489	313.631	155.531	292.217	148.817
		Metallurgy	14	0.0164702	0.026209	0	47.1708	0.102045	0.205751	0.0108505	0.0870127	31.3138	783.004	0.371266	120.993	229.544	2436.59	3021.56	5500.79	3869.99	2091.43	588.654	514.731	109.465	1.19196	0.998941	11071.6	207.705	0.707934	0.0418892	0.528822	89.0793	21.1018	0.0016088	0.138025	30.0478	0.267581	0.485124	0.131202	0.0239529	0.0323272	0.768216	42.6067	0.0696898	18.7934	4.68141	3218.24	955.003	1536.67
		Metal products	15	0.905382	0.0864677	0.0496736	35.1487	1.06883	64.68	0.19659	4.38501	103.252	230.168	14.7454	477.518	327.728	68.6113	3003.97	12787.1	11506.9	2762.59	2692.2	959.324	1921.22	138.442	22.2399	10701	448.631	338.879	13.8819	4865.66	7769.13	4416.74	0.311755	15.7375	0.16876	14.4646	0.870515	58.2198	0.873354	5.18922	32.664	79.1651	24.9685	979.684	22.9892	945.557	7033.54	6038.04
		General and specialist machinery	16	1.30126	0.174813	0.738261	259.828	20.4851	9.18922	0.529679	7.46467	28.6352	213.537	17.2314	510.586	158.641	111.746	462.111	59795.2	19844.8	8435.8	2991.89	2639.03	976.536	202.814	17.3064	1736.72	1030.24	61.6286	23.1691	2484.9	3884.96	23507.2	0.212557	17.6126	1946.37	21.8368	29.5885	64.8604	8.63399	28.6232	8.65625	152.829	96.5727	1788.67	83.5558	2012.75	420.344	48032.4
		Transport equipment	17	1.47084	0.0471021	0.1473	58.9983	2.26707	1.0222	0.0521648	0.99904	2.46732	22.2907	1.04121	69.0353	44.4473	12.9146	33.6423	4570.14	391474	89.8215	73.8525	351.989	4126.47	0.694484	1.42035	189.535	14204.8	4539.81	3.03811	1530.93	291.471	1550.32	0.900195	0.311897	456.017	40.0816	17.0843	17.1401	1.05324	1.2345	5.47831	30.608	49.3438	246.536	42.1954	861.077	103.938	3179.56
		Electrical equipment	18	0	0.14832	0.284336	99.3342	1.45796	2.79639	0.339893	3.53215	18.1412	118.381	5.10583	154.231	48.8098	29.2027	326.111	27228.8	25405.1	56230.6	23610.9	19323.3	640.728	474.883	3.47547	29625.7	1415.55	4316.39	7.60934	5844.86	9365.41	24803.6	0.21666	2.83272	228.169	10.6376	15.0219	5.56229	0.774197	1.05058	0.613926	77.3181	0.779262	258.838	82.4086	811.778	206.209	17292.8
		Electronic equipment	19	0	0.0270735	0.126916	8.74257	1.59125	1.56673	0.138667	3.52557	17.4988	31.5442	1.35788	175.606	18.4279	13.0627	269.081	27528.7	20175.7	16050.2	523258	23856.8	750.25	32.0538	3.01829	2438.25	1445.93	8934.99	15.3468	4921.5	9252.62	250260	0.000809524	0.0564572	9.48521	0.684054	0.487782	0.311478	0.100209	0.107544	0.0859242	33.3999	0.960649	50.9482	0.583026	36.933	2.7341	1603.65
		Instrument and meter	20	0	0.00770589	0.29776	2.89833	3.99372	0.648652	0.00619755	0.120761	0.094082	8.07842	8.96682	68.36	8.00776	8.22	154.764	6640.97	23623.5	947.194	595.825	24414.4	375.632	8.37159	5.92992	587.235	185.862	160.498	0.236012	65.3171	22892.3	7968.54	0.106403	0.211691	0.603565	0.569317	4.3163	1.79595	0.0188624	0.00672569	2.85196	1.28431	9.78883	117.485	4.95281	180.617	68.0436	6666.05
		Other manufacturing	21	0.091003	0.0509935	0.457583	49.0298	0.522325	4.31593	0.859817	8.95559	7.35517	134.19	9.79521	205.223	150.586	74.7977	117.163	787.953	475.708	163.56	410.728	134.799	214.153	51.4894	11.0455	31.284	2394.95	118.101	12.4749	382.932	235.282	4013.27	0.00211352	0.00766623	0.495625	0.067357	0.00401993	0.0433968	0.0495814	0.279436	0.0105266	10.5204	0.357996	4.94282	0.445684	96.5454	55.263	8.60651
		Electricity and hot water production and supply	22	0	0	0	0	0	0	0	0	0	0	0	0	0	0	0	0	0	0	0	0	0	0	0	0	0	0	0	0	0	0	0	0	0	0	0	0	0	0	0	0	0	0	0	0	0	0
		Gas and water production and supply	23	0	0	0	0	0	0	0	0	0	0	0	0	0	0	0	0	0	0	0	0	0	0	0	0	0	0	0	0	0	0	0	0	0	0	0	0	0	0	0	0	0	0	0	0	0	0
		Construction	24	0	4.47387e-06	0.000715008	0.0114972	8.80959e-06	0.000902054	2.37234e-05	0.000589176	0.00772927	0.0184682	0.000733905	0.0276416	0.0700106	0.00353364	0.315174	0.153569	0.0563473	0.0781783	0.121328	0.0123702	0.0129344	0.0269596	0.00185359	1.67426	0.564133	0.145979	0.00925466	0.331408	0.177002	10.3188	0.0171907	0	5.65365	0	0.0273611	0.0418799	0.00588009	0.001621	0.00366135	0.0843346	0.233825	7.33631	0.834633	2.54602	0.655598	4.30074
		Transport and storage	25	17.4216	57.3092	5.74455	1617.73	12.3585	632.214	35.3847	205.226	972.294	5016.67	2461.13	13962	4138.88	2178.72	5589.23	33394.1	37971.6	11043.2	17152.6	7325.28	2517.8	392.325	269.861	44052.7	385876	80906.5	358.671	72870.3	39042.1	233232	9.61836	16.1115	661.37	217.382	6.31383	281.779	8.78306	34.5482	76.77	486.563	2012.54	6185.85	439.985	6945.39	2954.9	11106.8
		Wholesale and retailing	26	19.0546	34.3991	4.3236	1582.07	38.6474	996.063	76.3121	770.047	1978.96	12394.5	2950.84	22350.7	3904.03	3691.3	8738.67	124043	254986	52985.8	213845	38423.3	7011.1	879.839	356.416	80296.1	41028.8	103481	1177.74	35145.7	38204.4	203995	0.1708	0.298854	43.2338	6.93134	0.234095	8.14591	0.265011	1.88369	2.41349	15.5643	25.6317	181.119	5.72492	256.606	84.2035	346.081
		Hotel and restaurant	27	0.695626	0.122462	8.22748	86.119	2.27548	123.194	2.01865	28.1341	101.987	624.017	19.8836	5185.94	353.022	119.512	813.543	8811.58	4219.45	2021.41	3789.06	2336.23	347.538	104.691	24.5386	9260.72	8312.59	11699.6	46.9908	35016.4	17856.9	180928	0.00270102	0.00179779	3.84595	1.44198	0.154001	3.34399	0.143698	1.49108	0.716048	9.96898	1.51173	315.07	6.24839	34.3086	37.8238	389.294
		Leasing and commercial services	28	0.017853	0.0366593	6.23831	32.8713	0.492422	35.2768	0.180176	16.5336	24.9328	151.159	37.9427	991.959	69.0486	52.639	117.101	1533.42	1971.2	389.404	1146.47	250.367	99.5411	30.9198	13.8296	1449.25	3826.83	11718.1	116.847	10139.4	1148.62	43264.7	1.06379	0.133914	951.407	42.7494	6.28659	144.215	3.52717	128.407	12.2799	97.2455	68.3262	4311.63	76.8568	970.577	348.53	5421.89
		Scientific research	29	0	0	0	0	0	0	0	0	0	0	0	0	0	0	0	0	0	0	0	0	0	0	0	0	0	0	0	0	0	0	0.122837	0.00479534	90.072	0	0.0364703	0.288359	0.057525	0.0145164	0.0253065	2.09338	0.802976	73.229	14.7226	15.5422	8.13115	47.1135
		Other services	30	0.974513	0.207628	2.14659	200.165	0.917602	14.7387	0.66057	11.8697	26.7176	174.194	18.4185	434.072	79.8625	57.759	179.413	1521.84	902.516	477.209	1136.89	466.306	76.5664	261.194	26.902	2364.9	7155.32	6502.26	86.4913	12356.3	3634.06	81462.3	2.75561	2.76137	2121.78	325.734	10.3427	169.844	10.9632	39.8461	40.6313	423.396	255.987	6218.99	300.476	7388.54	1928.76	10016.3
10	Jiangsu	Agriculture	1	1657.71	0.0470924	0.00402396	0.00503021	0.0131639	1785.46	485.739	83.6227	252.949	0.0247043	0.253372	24497.6	11.7085	0.47527	10.3973	50.9454	11.5769	19.9147	17.3065	1.51721	2020	0.828631	1.3106	9476.35	60.594	59.4203	1483.32	4148.38	1021.78	24070.6	2714.29	0	1.95376	0.0186339	0.0335338	12302.9	1742.31	2379.04	6170.77	0.275643	33.3239	34811.7	5.93275	10.98	27.1312	35.0957
		Coal mining	2	0	0	0	0	0	0	0	0	0	0	0	0	0	0	0	0	0	0	0	0	0	0	0	0	0	0	0	0	0	0	0	0	0	0	0	0	0	0	0	0	0	0	0	0	0	0
		Petroleum and gas	3	0	0	0	0	0	0	0	0	0	0	0	0	0	0	0	0	0	0	0	0	0	0	0	0	0	0	0	0	0	0	0	0	0	0	0	0	0	0	0	0	0	0	0	0	0	0
		Metal mining	4	0	0	0	0	0	0	0	0	0	0	0	0	0	0	0	0	0	0	0	0	0	0	0	0	0	0	0	0	0	0	0	0	0	0	0	0	0	0	0	0	0	0	0	0	0	0
		Nonmetal mining	5	0	0	0	0	0	0	0	0	0	0	0	0	0	0	0	0	0	0	0	0	0	0	0	0	0	0	0	0	0	0	0	0	0	0	0	0	0	0	0	0	0	0	0	0	0	0
		Food processing and tobaccos	6	7917.59	0.0617952	0.734862	0.680357	0.730614	16270.3	54.1394	173.518	204.951	0.0997351	20.0351	48421.9	655.951	36.085	84.348	3747.45	610.884	1890.69	2434.41	682.281	406.212	87.126	14.1513	3244.52	33612.7	2669.77	35303.5	8118.52	7746.15	58333.8	1858.08	0.00806233	1.12153	0.0489832	0.220496	18635.2	192.52	60.3597	4.07921	0.174418	7.43691	14393.2	57.325	112.371	16.952	590.2
		Textile	7	40.9186	0.873896	0.237082	2.32292	10.9484	151.632	37830.9	104582	6481.06	3.80974	711.294	15900.3	12704.8	156.893	151.584	12724.8	26856.9	5427.8	3477.52	1338.29	9992.49	2.9032	8.52935	1697.21	12722.6	5325	443.23	4165.33	4021.79	37190.7	19.2982	116.907	366.992	0.0169235	52.9975	363.575	40477.2	158091	2610.36	7.88752	2768.67	48121.2	6701.48	1387.46	2954.87	13174
		Clothing, leather, fur, etc.	8	0	1.06665	2.60195	3.98153	6.0881	85.8129	68.7464	18796	1969.96	0.432886	86.6184	8704.91	3135.75	104.198	346.173	12008.8	45828	3618.93	3457.72	1192.54	1182.16	624.931	237.63	33328.2	6144.95	3863.38	289.849	6014.54	1631.62	94429.2	2.44345	5.52341	39.3759	0.0943081	11.0964	14.3993	8.22691	3230.57	174.635	0.0607926	98.4835	2723.76	226.814	375.636	66.2894	2515.94
		Wood processing and furnishing	9	37.2299	0.106275	0.110164	0.0990126	0.169087	9.00668	26.8896	47.2756	14326.8	0.351373	25.7536	786.791	483.96	32.3586	71.1368	2694.06	14673.1	2377.33	796.923	152.222	189.688	1.24706	1.05137	53158.4	539.677	151.726	21.9944	751.575	146.341	3002.84	9.61182	2.7459	0.567907	0.00477162	1.25488	8.69531	15.868	6.49294	2833.17	0.162929	58.1051	1862.13	314.249	190.81	441.138	6734.84
		Paper making, printing, stationery, etc.	10	0	0	0	0	0	0	0	0	0	0	0	0	0	0	0	0	0	0	0	0	0	0	0	0	0	0	0	0	0	0	0	0	0	0	0	0	0	0	0	0	0	0	0	0	0	0
		Petroleum refining, coking, etc.	11	12.7821	0.0227827	0.128218	1.04948	2.72977	1.51598	1.92815	6.3413	11.5721	0.0307743	342.934	1212.24	875.756	9.29222	15.1916	599.856	279.058	176.146	163.898	43.5031	71.4308	37.9909	8.23295	1047.85	5520.13	358.366	2.34398	601.694	135.167	1459.73	2.98225	3.1057	7.74613	0.683437	2.10389	0.329671	0.272677	0.27479	1.01719	0.000413889	279.224	1088.82	47.0574	293.39	1.27944	100.989
		Chemical industry	12	1437.97	2.62526	0.122105	11.0146	94.5144	1434.89	1738.68	901.364	4464.56	7.09431	2981.91	693290	42690.8	9736.21	4437.85	91844.9	202639	99328.9	179169	9985.95	9142.71	192.541	270.049	98835	3157.28	1862.77	434.351	11536.7	34394.6	613521	787.597	12.2425	287.04	0.161961	20.1793	334.001	151.784	328.322	113.118	0.392304	602.014	116996	1899.39	1069.91	513.591	13601.9
		Nonmetal products	13	0.445502	0.0938659	0.00258634	0.270602	1.03565	57.9386	0.226589	3.21561	187.748	0.013175	2.37171	1204.95	16508.7	37.2472	319.191	2083.24	2482.45	6630.63	9548.13	474.432	163.705	23.0145	2.66915	108751	198.14	7.94383	17.5184	1119.86	345.074	1611.98	52.7428	1.37545	35.7226	5.84836	4.70326	80.5846	15.2501	9.70492	27.4652	0.0098959	60.9625	818.139	9711.37	781.674	575.968	1530.16
		Metallurgy	14	0.376298	0.036046	0	0.586743	0.123567	0.191359	0.0771568	0.261458	58.0753	0.155763	0.388141	251.63	1023.16	1416.8	928.368	8116.24	3082.83	6437.85	1168.06	481.033	141.216	1.75673	1.27164	17922.2	91.3028	0.589141	0.048214	0.621231	81.87	19.6115	0.0364045	0.19058	6.04557	0.0033224	0.597996	0.122602	0.160357	0.0973332	1.42134	0.0086226	0.0732933	36.2065	20.8387	2325.2	270.601	2271.41
		Metal products	15	1.41956	0.00816106	0.000923674	0.0300035	0.0888196	4.12822	0.0959344	0.904226	13.1414	0.00314217	1.05791	68.152	100.249	2.73783	63.3392	1294.76	629.047	583.58	366.606	61.5244	170.088	14.0023	1.94287	1188.76	13.5337	19.3534	1.09649	392.26	490.013	281.697	0.484122	1.49122	0.00233013	0.0123251	0.0736391	3.73349	0.401242	1.07222	4.14734	0.00109946	1.80208	129.525	7.02271	46.8832	136.768	612.488
		General and specialist machinery	16	36.5471	0.295552	0.245906	3.97297	30.4932	10.506	4.63011	27.573	65.2844	0.0522185	22.1451	1305.34	869.253	79.8749	174.538	108455	19433	31921	7298	3031.74	1548.64	367.446	27.0821	3455.92	556.711	63.0466	32.7818	3588.45	4389.22	26856.4	5.91267	29.8948	481.397	0.333303	44.8354	74.5058	71.0549	105.941	19.6878	0.0380205	124.854	4236.09	457.219	1787.67	146.414	87277.5
		Transport equipment	17	20.5483	0.0396116	0.0244053	0.448736	1.67862	0.581324	0.226819	1.8356	2.79806	0.00271143	0.665609	87.7909	121.143	4.59179	6.32049	4123.22	190686	169.065	89.608	201.141	3255.09	0.625867	1.10559	187.607	3818.11	2310.15	2.13821	1099.71	163.802	881.027	12.4557	0.263334	56.1024	0.30431	12.8771	9.79371	4.31156	2.2728	6.19779	0.00378766	31.7325	290.428	114.851	380.417	18.0085	2873.81
		Electrical equipment	18	0	0.735163	0.277661	4.45299	6.36262	9.37306	8.71054	38.2505	121.255	0.0848714	19.2375	1155.99	784.085	61.1964	361.105	144789	72935.3	623804	168848	65081.1	2978.93	2522.36	15.9446	172834	2242.56	12945.7	31.5643	24745.5	31020.8	83077.8	17.6689	14.0961	165.447	0.47601	66.734	18.7322	18.6792	11.3999	4.09362	0.0563922	2.95363	1797.16	1322.04	2113.77	210.577	92120.7
		Electronic equipment	19	0	0.0713044	0.0658551	0.208248	3.6899	2.79039	1.88827	20.2869	62.1484	0.0120167	2.71852	699.37	157.297	14.5453	158.321	77782.6	30777.5	94611.6	1.98833e+06	42694.6	1853.45	90.4667	7.35784	7558.34	1217.17	14239.2	33.8263	11071.5	16284.7	445401	0.0350792	0.149281	3.65458	0.0162649	1.15143	0.557378	1.2847	0.62008	0.304435	0.0129441	1.93475	187.965	4.9699	51.1002	1.48356	4539.3
		Instrument and meter	20	0	0.0591174	0.450048	0.201099	26.9759	3.36515	0.245828	2.02411	0.973305	0.00896421	52.2913	793.032	199.102	26.6614	265.244	54657.3	104971	16263.8	6594.94	127271	2703.08	68.8236	42.1074	5302.5	455.74	745.048	1.51527	428.014	117361	41310.3	13.4306	1.63045	0.677384	0.0394309	29.6786	9.36133	0.704388	0.112958	29.4336	0.00144983	57.4265	1262.55	122.979	727.926	107.547	54963
		Other manufacturing	21	6.54542	0.220784	0.390322	1.91992	1.99113	12.6365	19.2477	84.7152	42.9434	0.0840365	32.2378	1343.62	2113.05	136.918	113.326	3659.98	1192.96	1584.97	2565.71	396.579	869.721	238.896	44.2646	159.423	3314.22	309.406	45.2018	1416.16	680.744	11741.9	0.15056	0.0333233	0.313924	0.00263285	0.0155995	0.127662	1.04495	2.64864	0.0613128	0.00670252	1.18528	29.9781	6.24553	219.595	49.2955	40.0488
		Electricity and hot water production and supply	22	0	0	0	0	0	0	0	0	0	0	0	0	0	0	0	0	0	0	0	0	0	0	0	0	0	0	0	0	0	0	0	0	0	0	0	0	0	0	0	0	0	0	0	0	0	0
		Gas and water production and supply	23	0	0	0	0	0	0	0	0	0	0	0	0	0	0	0	0	0	0	0	0	0	0	0	0	0	0	0	0	0	0	0	0	0	0	0	0	0	0	0	0	0	0	0	0	0	0
		Construction	24	0	7.23421e-05	0.00227782	0.0016814	0.000125421	0.0098637	0.00198337	0.0208145	0.168537	4.31943e-05	0.00902082	0.675876	3.66897	0.0241573	1.13852	2.664	0.527732	2.82934	2.83054	0.135917	0.19618	0.467152	0.0277421	31.8645	2.91556	1.4283	0.125237	4.57729	1.91262	112.752	4.57352	0	13.3738	0	0.396535	0.460113	0.462823	0.0573825	0.0796445	0.000200663	2.89127	166.173	43.6809	21.6275	2.18406	74.7412
		Transport and storage	25	85.7731	16.9847	0.335421	4.33621	3.22483	126.706	54.2212	132.887	388.581	0.215052	554.456	6257.15	3975.47	272.995	370.058	10617.7	6518.19	7325.21	7334.4	1475.19	699.936	124.6	74.0272	15366.8	36552.3	14509	88.9602	18446.9	7732.32	46709.9	46.9012	4.79384	28.6746	0.581631	1.67713	56.7405	12.6708	22.4154	30.6079	0.0212191	456.109	2568.09	422.047	1081.35	180.425	3537.8
		Wholesale and retailing	26	100.623	10.9349	0.270779	4.54847	10.8167	214.12	125.425	534.812	848.315	0.56989	713.041	10743.8	4022.12	496.097	620.581	42302.7	46948.2	37698.2	98077.5	8299.54	2090.54	299.716	104.868	30042.8	4168.61	19904.5	313.316	9542.9	8115.68	43820.3	0.89332	0.0953766	2.01053	0.0198919	0.0666962	1.75938	0.410069	1.31089	1.0321	0.000728037	6.23069	80.6507	5.89016	42.8521	5.51467	118.238
		Hotel and restaurant	27	16.7267	0.177259	2.34624	1.12739	2.89991	120.586	15.1073	88.9719	199.067	0.130646	21.8776	11350.9	1656.07	73.1369	263.069	13683.1	3537.49	6548.66	7912.91	2297.79	471.857	162.387	32.8756	15777.1	3845.69	10247	56.9224	43292.7	17272.5	176970	0.0643252	0.00261251	0.81438	0.0188432	0.199788	3.28868	1.01246	4.72493	1.3943	0.0021233	1.67328	638.834	29.2726	26.0882	11.2795	605.608
		Leasing and commercial services	28	0.199876	0.0247062	0.828301	0.200358	0.29219	16.0772	0.627823	24.3447	22.6591	0.0147349	19.4378	1010.91	150.816	14.9985	17.6306	1108.68	769.459	587.372	1114.76	114.654	62.9255	22.3303	8.62676	1149.58	824.313	4778.59	65.903	5836.75	517.295	19703.4	11.7957	0.0906069	93.8007	0.260101	3.79731	66.0362	11.571	189.451	11.1333	0.00964373	35.2126	4070.42	167.646	343.627	48.3928	3927.18
		Scientific research	29	0	0	0	0	0	0	0	0	0	0	0	0	0	0	0	0	0	0	0	0	0	0	0	0	0	0	0	0	0	0	0.00522625	1.24493e-05	0.0340738	0	8.45262e-05	0.000506637	0.00072409	8.21784e-05	8.80344e-05	7.96554e-07	0.00158783	0.26526	0.123221	0.0211136	0.00433196	0.130938
		Other services	30	11.2491	0.144274	0.293867	1.25794	0.561388	6.92569	2.37324	18.0201	25.0352	0.0175077	9.72871	456.101	179.853	16.9684	27.8509	1134.48	363.238	742.169	1139.78	220.173	49.905	194.493	17.3023	1934.16	1589.15	2733.94	50.2968	7333.82	1687.47	38251.3	31.5043	1.92638	215.686	2.04341	6.44131	80.1871	37.082	60.6145	37.9814	0.0432916	136.022	6053.39	675.773	2697.11	276.121	7480.34
11	Zhejiang	Agriculture	1	79.0948	0.330568	0.00109946	0.149701	0.395447	296.847	104.487	30.682	48.9278	67.7835	0.222339	3040.19	0.722605	0.180339	20.5338	6.51545	1.64506	1.69971	0.977287	0.155935	530.873	1.78288	2.82014	610.264	11.2166	15.6385	442.916	2.53382	125.077	2609.71	127.163	0	0.506497	0.546393	0.997664	2008.09	369.471	861.214	1173.62	704.65	29.1282	4289.11	0.359694	3.56275	53.7802	4.44109
		Coal mining	2	9.61699e-05	0.23384	0	0.0086101	0.000686426	0.00014879	0.000119136	0.000508069	0.000127711	0.00769132	0.00108425	0.0111499	0.00976762	0.000396162	0.00434309	0.00232669	0.00278658	0.00127277	0.00012487	0.000111071	0.00948571	0.217799	1.61219e-05	0.000610454	0.0010561	0.00121894	0.000265323	3.67769e-05	0.000724971	0.0195176	1.90426e-06	0.00100808	1.19426e-07	5.94641e-05	0.000207888	3.04468e-06	5.09405e-06	3.26191e-06	3.72779e-07	3.19092e-05	0.000141801	0.000361645	3.57175e-05	0.00154204	9.82195e-05	4.64126e-05
		Petroleum and gas	3	0	0	0	0	0	0	0	0	0	0	0	0	0	0	0	0	0	0	0	0	0	0	0	0	0	0	0	0	0	0	0	0	0	0	0	0	0	0	0	0	0	0	0	0	0	0
		Metal mining	4	0	0.00864065	0	340.572	0	0.000159703	0	0	0	0.00654046	0	9.93438	2.56329	6.11756	20.3208	3.58502	0.0416455	5.10715	0.0842288	0.0483412	0.216528	0	0	0	2.98902e-05	0	0.0019733	0	0	0.00858922	0	0	0.0395873	25.3741	3.37463e-05	0	0	0	3.4971e-05	0	0	0.0267561	0.640072	84.9922	5.06562	0.34452
		Nonmetal mining	5	0	0.05714	0	15.4253	94.4975	0.0183443	0.00559226	0.000385401	0.000193014	1.75757	0.00432444	35.8581	153.579	2.14791	15.5158	2.88134	0.630418	1.02623	1.55309	0.0566229	0.0297363	2.6975	0.0227119	307.37	1.20579	0.0406532	0.00964546	0.000381497	1.95239	0.220086	0.54705	17.7641	4.36172	2.09452	282.914	1.26407	0.00223285	0.0347995	0.850199	0.0885763	1.12035	129.502	54.18	22.1567	4.87262	15.5558
		Food processing and tobaccos	6	1076.52	1.23611	0.572163	57.6986	62.5433	7708.48	33.1867	181.424	112.97	779.81	50.1	17124.1	115.362	39.0181	474.693	1365.73	247.364	459.844	391.739	199.826	304.216	534.193	86.7735	595.411	17730.6	2002.27	30039.5	14.1307	2702.07	18022.6	248.061	0.157754	0.828526	4.09298	18.6936	8667.62	116.337	62.2654	2.21083	1270.6	18.5242	5053.46	9.90401	103.903	95.7555	212.826
		Textile	7	5.54956	17.4369	0.184128	196.503	934.876	71.6592	23131.6	109072	3563.41	29712.8	1774.21	5608.93	2228.77	169.22	850.939	4625.83	10847.8	1316.81	558.188	390.973	7464.68	17.7556	52.1693	310.677	6694.29	3983.61	376.194	7.23177	1399.39	11461.4	2.56991	2281.74	270.433	1.41056	4481.81	168.682	24398.4	162673	1411.2	57314.4	6879.02	16852.9	1154.9	1279.67	16649.1	4738.63
		Clothing, leather, fur, etc.	8	0	66.6156	6.3251	1054.22	1627.16	126.934	131.569	61357.8	3390.18	10567.4	676.256	9611.36	1721.81	351.764	6082.55	13664.2	57938	2748.05	1737.19	1090.48	2764.14	11962.9	4549.32	19095.6	10120.3	9046.31	770.018	32.6847	1776.99	91087	1.01848	337.427	90.8195	24.6034	2937.16	20.9104	15.5215	10404.8	295.505	1382.68	765.888	2985.76	122.346	1084.41	1169.07	2832.56
		Wood processing and furnishing	9	6.21198	2.60879	0.10526	10.3045	17.7628	5.23656	20.2276	60.6589	9691.02	3371.46	79.0304	341.456	104.45	42.9376	491.294	1204.89	7291.35	709.56	157.372	54.7109	174.333	9.38309	7.91147	11971.5	349.352	139.642	22.9665	1.60535	62.645	1138.51	1.57474	65.9343	0.51485	0.48929	130.558	4.96318	11.7673	8.21957	1884.34	1456.54	177.611	802.322	66.6269	216.511	3057.92	2980.31
		Paper making, printing, stationery, etc.	10	14.0869	2.54333	1.60836	86.4389	355.303	622.436	38.0075	912.643	1106.47	196598	575.665	17437	717.349	149.626	4109.32	9539.82	9007.87	3174.97	14382.2	1428.26	1129.3	3199.45	333.269	4413.5	5607.6	3611.75	562.923	620.068	8906.2	196474	2.07222	64.2398	5.22059	10.6869	176.226	267.762	125.114	461.01	121.101	21709.6	132.811	3659.27	149.174	192.292	1104.94	2989.51
		Petroleum refining, coking, etc.	11	12.8454	3.36839	0.737866	657.836	1727.17	5.30862	8.73587	49.0053	47.1453	1778.46	6338.3	3168.63	1138.38	74.2634	631.913	1615.82	835.197	316.651	194.936	94.1724	395.395	1721.65	373.132	1421.29	21522.1	1986.52	14.7416	7.74068	348.497	3333.39	2.94275	449.153	42.2956	422.091	1318.35	1.13334	1.21789	2.09516	4.0747	22.2851	5140.63	2825.55	60.091	2005.08	53.4169	269.162
		Chemical industry	12	188.476	50.6233	0.0916483	900.482	7799.52	655.342	1027.42	908.502	2372.29	53472.1	7188.15	236351	7237.7	10148.6	24076.1	32267.1	79100.4	23288.6	27793.5	2819.38	6600.56	1138.02	1596.28	17484.5	1605.5	1346.74	356.281	19.3573	11565.8	182727	101.362	230.922	204.416	13.046	1649.2	149.758	88.4191	326.494	59.0997	2754.96	1445.54	39598.3	316.342	953.662	2796.65	4728.26
		Nonmetal products	13	0.033505	1.03858	0.00111386	12.6937	49.0388	15.1835	0.0768281	1.8597	57.2424	56.98	3.2805	235.703	1605.95	22.2774	993.617	419.952	556.02	892.025	849.87	76.8587	67.8144	78.0518	9.05307	11039	57.8128	3.29542	8.24517	1.07816	66.5816	275.478	3.89483	14.8866	14.5972	270.306	220.557	20.7324	5.09737	5.53761	8.23364	39.8751	83.9928	158.887	928.064	399.786	1799.59	305.206
		Metallurgy	14	0.0843509	1.18874	0	82.0361	17.4392	0.149468	0.0779747	0.450693	52.7756	2007.86	1.60017	146.71	296.662	2525.66	8613.64	4876.56	2058.05	2581.43	309.883	232.27	174.358	17.7576	12.8553	5422.33	79.4025	0.728446	0.0676358	0.00178267	47.0831	9.98932	0.00801269	6.14788	7.3631	0.457691	83.583	0.0940136	0.159757	0.165535	1.27	103.558	0.300982	20.9578	5.93562	3544.54	2520.01	1350.36
		Metal products	15	15.3628	12.9938	0.0572427	202.529	605.188	155.676	4.68072	75.2513	576.556	1955.5	210.563	1918.37	1403.32	235.632	28372.6	37558.3	20274.5	11297.4	4695.59	1434.25	10138.9	6833.4	948.25	17364	568.229	1155.3	74.2623	54.3437	13605.3	6927.32	5.14443	2322.46	0.137014	81.9728	496.921	138.219	19.2991	88.0379	178.91	637.506	357.281	3619.71	96.5737	3450.45	61491.9	17579.7
		General and specialist machinery	16	4.22474	5.02635	0.16278	286.458	2219.29	4.23183	2.41301	24.5104	30.5943	347.123	47.0807	392.472	129.973	73.429	835.114	33604.5	6690.17	6600.64	998.448	754.917	986.048	1915.41	141.186	539.199	249.671	40.2003	23.7152	5.31023	1301.72	7054.43	0.671114	497.317	302.354	23.6782	3231.7	29.4628	36.5053	92.9144	9.0718	235.479	264.405	1264.49	67.1597	1405.32	703.147	26757.6
		Transport equipment	17	3.29875	0.935554	0.0224359	44.9329	169.664	0.325189	0.164163	2.26607	1.82102	25.0314	1.96522	36.6574	25.1556	5.86229	41.9985	1774.23	91168.1	48.5501	17.0253	69.5559	2878.31	4.53083	8.00445	40.65	2378.01	2045.67	2.14818	2.26001	67.4647	321.388	1.96339	6.08375	48.9352	30.023	1289.01	5.37847	3.07626	2.76826	3.96607	32.5786	93.3248	120.397	23.4286	415.314	120.106	1223.57
		Electrical equipment	18	0	7.91882	0.116414	203.356	293.295	2.39128	2.87522	21.5358	35.9904	357.337	25.9043	220.138	74.2555	35.6321	1094.33	28414.6	15903.5	81698.7	14631	10264.1	1201.34	8327.87	52.6481	17079.3	637.001	5228.19	14.4626	23.1932	5826.94	13821.6	1.27023	148.524	65.8158	21.4182	3046.59	4.69171	6.07824	6.33252	1.19471	221.213	3.96169	339.777	122.995	1052.46	640.517	17887.9
		Electronic equipment	19	0	0.432396	0.0155442	5.35393	95.7575	0.400776	0.350897	6.43027	10.385	28.4833	2.06084	74.9788	8.38636	4.7679	270.111	8593.63	3778.13	6975.9	96996.3	3790.76	420.799	168.153	13.6775	420.492	194.642	3237.43	8.72558	5.84199	1722.09	41716.8	0.00141974	0.885498	0.818459	0.412011	29.5933	0.0785924	0.235347	0.193915	0.0500194	28.5859	1.46096	20.0065	0.260303	14.3238	2.54047	496.226
		Instrument and meter	20	0	0.188524	0.0558628	2.71886	368.145	0.254171	0.0240233	0.337391	0.0855285	11.1738	20.8462	44.7103	5.58233	4.59592	237.976	3175.61	6776.39	630.614	169.186	5942.47	322.729	67.2726	41.1623	155.13	38.3255	89.0806	0.205549	0.118767	6526.57	2034.72	0.285851	5.086	0.0797774	0.525265	401.129	0.69415	0.0678586	0.0185766	2.54315	1.68377	22.804	70.6693	3.38726	107.302	96.8485	3159.7
		Other manufacturing	21	0.928574	4.60807	0.317093	169.887	177.845	6.24668	12.3106	92.4188	24.6978	685.58	84.1128	495.785	387.748	154.472	665.451	1391.74	504.029	402.218	430.784	121.19	679.609	1528.3	283.203	30.5259	1824.11	242.118	40.131	2.57188	247.768	3785.16	0.0209726	0.680326	0.241974	0.229545	1.37992	0.0619552	0.658854	2.85084	0.034672	50.9452	3.08048	10.9821	1.12586	211.857	290.536	15.0683
		Electricity and hot water production and supply	22	0.635638	0.463771	0.0370415	48.0899	4.08888	1.11073	1.51719	4.17133	6.91998	91.7811	24.4241	115.299	28.6416	17.2313	118.679	101.412	52.5433	45.1396	47.4359	9.8681	27.5178	9349.54	31.617	28.1134	83.9545	104.191	10.1205	0.486592	23.8595	538.171	1.47401	1.90813	5.37486	31.1269	104.252	3.1575	4.74252	2.05728	1.73761	47.9501	362.666	342.392	14.9139	314.138	153.871	117.098
		Gas and water production and supply	23	0.001252	0.00107176	4.91029e-05	0.0857781	0.0214126	0.00752973	0.00852862	0.0158318	0.0202229	0.431444	0.126043	0.41669	0.191495	0.366741	0.589129	0.360471	0.473038	0.107902	0.208756	0.0274032	0.166264	11.6422	0.42862	0.382369	1.14594	0.268371	0.220147	0.00374848	0.324739	5.47224	1.78595	2.4073	0.344236	1.00785	13.2984	3.51237	2.80243	1.69014	0.992925	12.0456	14.976	144.492	6.21487	58.5608	23.7603	51.5232
		Construction	24	0	0	0	0	0	0	0	0	0	0	0	0	0	0	0	0	0	0	0	0	0	0	0	0	0	0	0	0	0	0	0	0	0	0	0	0	0	0	0	0	0	0	0	0	0	0
		Transport and storage	25	12.7781	372.26	0.286148	402.926	302.473	65.7744	36.4171	152.236	234.682	1842.34	1519.15	2424.54	766.064	323.43	2281.89	4239.79	2891.96	1952.08	1293.16	473.394	574.346	837.057	497.358	3089.84	21126.2	11922.7	82.9387	35.1801	2955.34	15812.2	6.86064	102.775	23.2102	53.2507	155.792	28.9165	8.38945	25.3357	18.176	169.367	1244.81	987.932	79.8939	1095.53	1116.68	1397.8
		Wholesale and retailing	26	44.0334	704.001	0.678555	1241.51	2980.19	326.501	247.451	1799.72	1504.96	14341.3	5738.75	12228.7	2276.67	1726.48	11240.7	49619.5	61186.2	29509.9	50795.9	7823.44	5038.99	5914.48	2069.62	17744.4	7077.31	48045.9	858.051	53.4594	9111.54	43573.9	0.383846	6.00643	4.78037	5.34964	18.199	2.63379	0.797546	4.35232	1.80035	17.0697	49.9505	91.1371	3.27529	127.526	100.258	137.226
		Hotel and restaurant	27	17.0799	26.629	13.7193	718.039	1864.34	429.057	69.5477	698.632	824.058	7671.54	410.858	30146.9	2187.34	593.912	11118.7	37450.7	10757.7	11961.6	9562.81	5054.11	2653.91	7477.35	1513.95	21744	15235	57715.7	363.752	565.913	45249.3	410622	0.0644944	0.383905	4.51823	11.8248	127.206	11.4877	4.59482	36.605	5.67518	116.164	31.3013	1684.48	37.9817	181.16	478.498	1640.08
		Leasing and commercial services	28	0	0	0	0	0	0	0	0	0	0	0	0	0	0	0	0	0	0	0	0	0	0	0	0	0	0	0	0	0	0	0	0	0	0	0	0	0	0	0	0	0	0	0	0	0	0
		Scientific research	29	0	0	0	0	0	0	0	0	0	0	0	0	0	0	0	0	0	0	0	0	0	0	0	0	0	0	0	0	0	0	0	0	0	0	0	0	0	0	0	0	0	0	0	0	0	0
		Other services	30	0.847825	1.59974	0.12683	59.1352	26.6388	1.81884	0.806398	10.4439	7.64929	75.8802	13.4853	89.4099	17.5334	10.1704	86.8832	229.184	81.532	100.058	101.668	35.7446	20.7172	661.016	58.8104	196.75	464.669	1136.57	23.7232	7.07581	326.292	6550.89	2.33143	20.8938	88.3234	94.6469	302.708	20.6742	12.4212	34.6604	11.4106	174.814	187.809	1178.12	64.718	1382.38	864.572	1495.22
12	Anhui	Agriculture	1	5644.84	14.5762	0.00866092	1.4784	4.00466	7350.06	286.635	67.4259	522.471	198.115	1.08382	15260.9	16.3518	3.54203	130.251	36.1388	15.1641	25.3942	8.09262	0.530813	3938.67	37.016	24.0761	14090.3	166.088	157.885	2230.98	9821.84	2667.65	41599.8	9112.97	0	3.98389	5.49404	10.9574	50518.8	1026.7	1888.78	12512.1	2166.31	136.98	23129.8	8.13451	75.9214	329.631	24.408
		Coal mining	2	3.75628	5643.08	0	46.5364	3.8044	2.01626	0.178864	0.611056	0.746363	12.3029	2.89258	30.6315	120.967	4.25844	15.0774	7.0629	14.0579	10.407	0.5659	0.206926	38.5162	2474.78	0.0753261	7.71385	8.55853	6.7351	0.731419	78.02	8.46223	170.271	0.0746863	24.4628	0.000514098	0.327233	1.24959	0.0419206	0.00774712	0.00391524	0.00217505	0.0536882	0.364953	1.06734	0.442074	17.9842	0.329472	0.139603
		Petroleum and gas	3	0	0	0	0	0	0	0	0	0	0	0	0	0	0	0	0	0	0	0	0	0	0	0	0	0	0	0	0	0	0	0	0	0	0	0	0	0	0	0	0	0	0	0	0	0	0
		Metal mining	4	0	0.184919	0	1632.42	0	0.00191922	0	0	0	0.00927802	0	24.2033	28.1524	58.3168	62.5615	9.65104	0.186318	37.0333	0.338518	0.0798673	0.779698	0	0	0	0.000214813	0	0.00482417	0	0	0.0664517	0	0	0.151126	123.832	0.000179888	0	0	0	0.000180953	0	0	0.0700294	7.02556	879.047	15.0692	0.918989
		Nonmetal mining	5	0	0.22524	0	13.6184	85.55	0.0406052	0.00137143	7.57143e-05	0.000184254	0.459226	0.00188449	16.0913	310.684	3.77139	8.79854	1.42872	0.519499	1.37065	1.1497	0.0172311	0.0197228	5.00669	0.0173336	634.433	1.59615	0.0366914	0.00434331	0.132199	3.72253	0.313627	3.50468	70.4142	3.06698	1.88275	277.779	2.84291	0.000554682	0.00682286	0.8103	0.0243437	0.470998	62.4313	109.537	42.2091	2.66987	7.64288
		Food processing and tobaccos	6	25433.7	18.0436	1.49207	188.633	209.673	63184.6	30.1379	131.984	399.348	754.511	80.8471	28456	864.191	253.696	996.804	2507.72	754.841	2274.33	1073.86	225.182	747.179	3671.55	245.237	4550.96	86913	6691.98	50090.2	18132.8	19077.9	95104.2	5884.94	2.31557	2.15735	13.6242	67.967	72186.1	107.02	45.2065	7.80265	1293.12	28.8382	9021.47	74.147	732.976	194.291	387.215
		Textile	7	14.7347	28.6042	0.0539618	72.1968	352.217	66.01	2360.74	8917.37	1415.64	3230.84	321.755	1047.47	1876.33	123.649	200.812	954.549	3720.11	731.917	171.96	49.5135	2060.39	13.7145	16.5695	266.865	3687.74	1496.25	70.4963	1042.89	1110.37	6796.99	6.85167	3763.93	79.1352	0.527663	1831.28	157.876	2522.33	13272.9	559.719	6555.27	1203.51	3381.11	971.68	1014.51	3796.43	968.891
		Clothing, leather, fur, etc.	8	0	42.9545	0.728624	152.248	240.966	45.9607	5.27799	1971.8	529.394	451.659	48.2062	705.529	569.769	101.033	564.219	1108.31	7809.93	600.391	210.36	54.283	299.894	3632.06	567.951	6447.4	2191.39	1335.57	56.7186	1852.72	554.22	21232.7	1.06734	218.789	10.4462	3.61769	471.736	7.69274	0.630732	333.697	46.0699	62.1609	52.6693	235.455	40.4612	337.925	104.784	227.652
		Wood processing and furnishing	9	43.7114	11.3418	0.0817539	10.0336	17.7358	12.7839	5.47103	13.1431	10203.2	971.565	37.9837	168.996	233.042	83.1497	307.266	658.925	6626.79	1045.22	128.486	18.3625	127.526	19.2076	6.65937	27252.8	510.037	139.003	11.406	613.545	131.733	1789.36	11.1268	288.249	0.399275	0.485081	141.379	12.3109	3.22402	1.77738	1980.72	441.501	82.3521	426.593	148.562	454.904	1847.96	1614.97
		Paper making, printing, stationery, etc.	10	8.37009	0.933674	0.105482	7.10704	29.9562	128.311	0.868049	16.6976	98.3682	4783.89	23.3627	728.725	135.147	24.4669	217.017	440.535	691.3	394.921	991.522	40.4776	69.7558	553.035	23.6875	848.391	691.296	303.582	23.6067	20010.9	1581.44	26074.4	1.23636	23.7143	0.34187	0.894643	16.1139	56.0828	2.89452	8.41766	10.7489	555.66	5.19982	164.289	28.0868	34.1154	56.3838	136.789
		Petroleum refining, coking, etc.	11	19.9553	3.23304	0.126523	141.414	380.732	2.86119	0.521648	2.34419	10.9585	113.147	672.546	346.226	560.737	31.75	87.2523	195.087	167.583	102.979	35.137	6.97795	63.8552	778.072	69.34	714.317	6936.96	436.562	1.61632	653.134	161.791	1156.62	4.5905	433.507	7.24157	92.3846	315.18	0.620638	0.0736675	0.100022	0.945596	1.49132	526.218	331.677	29.5812	930.076	7.12674	32.2005
		Chemical industry	12	652.749	108.323	0.0350346	431.549	3832.94	787.432	136.772	96.8848	1229.3	7584.15	1700.38	57573.8	7947.88	9672.85	7411.17	8685.13	35383.4	16884.6	11168.6	465.734	2376.44	1146.58	661.319	19590.4	1153.65	659.809	87.0872	3641.23	11970.5	141347	352.501	496.875	78.0245	6.36577	878.988	182.83	11.9232	34.7482	30.5756	411.007	329.883	10362.6	347.17	986.19	831.82	1261.04
		Nonmetal products	13	0.369107	7.06905	0.00135443	19.3507	76.6577	58.0321	0.0325329	0.630848	94.3545	25.7072	2.46843	182.635	5609.66	67.5406	972.905	359.557	791.158	2057.2	1086.32	40.3859	77.664	250.143	11.9302	39343.3	132.142	5.13566	6.41082	645.114	219.201	677.837	43.085	101.89	17.723	419.549	373.923	80.5115	2.18648	1.8747	13.5498	18.9229	60.971	132.261	3239.78	1315.06	1702.62	258.925
		Metallurgy	14	1.13717	9.90153	0	153.041	33.3608	0.699102	0.0404065	0.187092	106.456	1108.56	1.47347	139.114	1268.12	9370.68	10321.3	5109.47	3583.64	7285.4	484.727	149.356	244.362	69.6442	20.7315	23649.5	222.098	1.38924	0.0643555	1.30533	189.691	30.0793	0.10847	51.4937	10.9402	0.869346	173.41	0.44678	0.0838598	0.0685792	2.55764	60.1399	0.267372	21.3493	25.357	14268.3	2917.7	1401.93
		Metal products	15	62.1667	32.4865	0.0255677	113.407	347.498	218.557	0.72805	9.37651	349.085	324.068	58.1982	546.007	1800.55	262.41	10204.6	11811.9	10596.7	9570.26	2204.66	276.825	4265.14	8044.29	459.01	22731.9	477.073	661.343	21.2094	11944	16452.8	6261.08	20.9036	5838.85	0.0611052	46.7349	309.452	197.162	3.04077	10.9477	108.149	111.126	95.2658	1106.78	123.835	4169.07	21370.1	5478.21
		General and specialist machinery	16	11.2077	8.23851	0.0476652	105.158	835.422	3.89494	0.246058	2.0022	12.1439	37.7129	8.53098	73.2324	109.328	53.6097	196.912	6928.52	2292.37	3665.72	307.331	95.5236	271.938	1478.23	44.8044	462.77	137.423	15.0866	4.44033	765.144	1032	4179.99	1.78776	819.675	88.4017	8.85014	1319.37	27.5523	3.77078	7.57473	3.59509	26.91	46.2195	253.473	56.4574	1113.19	160.201	5466.42
		Transport equipment	17	24.8405	4.35269	0.0186481	46.8209	181.29	0.849572	0.0475166	0.525439	2.05176	7.7194	1.01079	19.4155	60.0627	12.1489	28.1095	1038.36	88671.3	76.5343	14.8754	24.9826	2253.22	9.92546	7.21029	99.0305	3715.33	2179.15	1.1417	924.341	151.821	540.55	14.8461	28.4625	40.6124	31.8528	1493.77	14.2769	0.901967	0.640594	4.46139	10.5678	46.3069	68.5055	55.9052	933.818	77.6742	709.542
		Electrical equipment	18	0	73.7346	0.193651	424.085	627.207	12.5031	1.66558	9.99386	81.1562	220.546	26.6651	233.348	354.831	147.785	1465.85	33281.3	30956.8	257753	25584.1	7378.11	1882.15	36511.5	94.913	83272.6	1991.8	11146.2	15.3834	18984.8	26243.3	46524.8	19.2224	1390.65	109.317	45.4777	7065.85	24.9246	3.56671	2.93275	2.68964	143.611	3.93416	386.925	587.373	4736.01	829.019	20760.1
		Electronic equipment	19	0	1.77497	0.0113994	4.92231	90.2772	0.923821	0.0896132	1.31553	10.3238	7.75016	0.935221	35.0386	17.6671	8.71801	159.508	4437.45	3242.19	9702.59	74773.8	1201.3	290.644	325.011	10.8705	903.832	268.312	3042.82	4.09164	2108.16	3419.26	61906.8	0.00947187	3.65519	0.599315	0.385677	30.2582	0.184068	0.0608831	0.0395922	0.0496443	8.18138	0.6396	10.0439	0.548031	28.4162	1.44959	253.893
		Instrument and meter	20	0	0.248763	0.0131688	0.803513	111.566	0.188331	0.00197212	0.0221878	0.0273309	0.977311	3.04093	6.71622	3.78022	2.70129	45.1734	527.101	1869.26	281.943	41.9245	605.343	71.6528	41.7967	10.516	107.186	16.9825	26.9133	0.0309834	13.7768	4165.54	970.6	0.613021	6.74851	0.0187779	0.158053	131.839	0.522589	0.00564291	0.0012192	0.811357	0.154906	3.20915	11.4044	2.29237	68.4265	17.7638	519.667
		Other manufacturing	21	4.15545	12.7409	0.156629	105.203	112.932	9.69853	2.11759	12.7351	16.5372	125.646	25.7101	156.053	550.189	190.243	264.684	484.044	291.332	376.808	223.679	25.8681	316.167	1989.64	151.604	44.1946	1693.66	153.275	12.6752	625.123	331.354	3783.4	0.0942433	1.89152	0.119343	0.144728	0.950326	0.0977341	0.114802	0.39205	0.0231783	9.82086	0.908363	3.71353	1.59655	283.087	111.662	5.19285
		Electricity and hot water production and supply	22	93.0161	41.9306	0.598302	973.795	84.9038	56.3913	8.53391	18.7959	151.515	550.036	244.122	1186.73	1328.94	693.943	1543.59	1153.36	993.107	1382.81	805.414	68.8773	418.618	398017	553.452	1330.95	2548.98	2156.86	104.526	3867.46	1043.41	17590	216.593	173.479	86.6848	641.752	2347.74	162.876	27.0218	9.25141	37.984	302.261	3496.99	3785.93	691.569	13726	1933.78	1319.58
		Gas and water production and supply	23	0.0033029	0.0017469	1.42982e-05	0.0313136	0.00801558	0.00689168	0.000864829	0.00128606	0.00798246	0.0466127	0.0227116	0.0773181	0.16018	0.266262	0.138137	0.0739073	0.161182	0.0595906	0.0638988	0.00344816	0.0455979	8.93488	0.135261	0.326342	0.627228	0.100154	0.0409897	0.537104	0.256018	3.22442	4.73104	3.94559	0.100086	0.374602	5.39896	3.26631	0.287861	0.137019	0.391297	1.36887	2.6033	28.8029	5.19538	46.129	5.38324	10.4672
		Construction	24	0	0.000163089	3.57083e-05	0.0035993	0.000277901	0.000295748	8.52451e-06	0.000122239	0.00253551	0.00252296	0.000281052	0.00306666	0.0373206	0.0013113	0.103883	0.013764	0.00503474	0.0262777	0.00964029	0.000346347	0.00278609	0.151994	0.0037119	0.345085	0.0582064	0.0276418	0.00137194	0.0789339	0.0363698	1.41929	0.111839	0	0.198624	0	0.943724	0.013761	0.00198642	0.000331818	0.00117622	0.0114863	0.0865624	0.804169	0.436222	1.0892	0.19327	0.378599
		Transport and storage	25	113.046	2034.76	0.279422	493.262	379.707	201.883	12.3838	41.4709	310.649	667.494	917.966	1508.67	2148.89	787.457	1794.28	2915.13	3304.54	3615.28	1327.41	199.758	528.222	2154.3	526.342	8843.47	38777.8	14921.3	51.7865	16904.3	7813.41	31244.6	60.9464	564.895	22.6305	66.3738	212.105	90.1778	2.88987	6.8879	24.0207	64.5448	725.654	660.413	223.973	2893.93	848.43	952.297
		Wholesale and retailing	26	196.16	1937.67	0.333653	765.319	1883.85	504.623	42.3718	246.873	1003.13	2616.41	1746.16	3831.64	3215.8	2116.65	4450.71	17179.3	35205.6	27520.2	26255.4	1662.34	2333.6	7664.92	1102.89	25573.4	6541.38	30278	269.782	12934.9	12130.1	43356.1	1.71704	16.624	2.34702	3.35765	12.4765	4.13596	0.138338	0.59582	1.19808	3.27564	14.6625	30.6778	4.62352	169.63	38.3573	47.0765
		Hotel and restaurant	27	7.01053	6.75304	0.621557	40.783	108.583	61.0992	1.09726	8.82985	50.6087	128.955	11.5185	870.331	284.67	67.0882	405.629	1194.68	570.317	1027.81	455.422	98.9475	113.242	892.845	74.334	2887.38	1297.42	3351.22	10.5376	12616.2	5550.38	37644.6	0.0265817	0.0978996	0.204391	0.683821	8.03509	1.66213	0.0734331	0.461714	0.347973	2.05391	0.846578	52.2434	4.94009	22.2026	16.8674	51.8404
		Leasing and commercial services	28	0.236344	2.65545	0.619068	20.4481	30.8664	22.9821	0.128648	6.81625	16.2521	41.0329	28.8727	218.68	73.1395	38.8149	76.6951	273.096	349.984	260.084	181.01	13.9291	42.6054	346.387	55.0305	593.551	784.585	4409.07	34.4196	4798.72	468.974	11824.6	13.752	9.57911	66.4174	26.6299	430.862	94.1603	2.3677	52.2297	7.8389	26.3183	50.2618	939.127	79.8191	825.065	204.164	948.417
		Scientific research	29	0	0	0	0	0	0	0	0	0	0	0	0	0	0	0	0	0	0	0	0	0	0	0	0	0	0	0	0	0	0	0.257183	0.0555543	1.01837	0	0.404821	0.0304924	0.00625398	0.000956283	0.00261633	0.0917565	0.0956652	2.58325	2.47634	2.1398	0.771422	1.33473
		Other services	30	14.8226	17.2801	0.244751	143.064	66.0857	11.0323	0.541913	5.62241	20.0098	54.3296	16.1034	109.947	97.1953	48.9347	135.009	311.408	184.11	366.208	206.237	29.8074	37.6535	3361.97	122.994	1112.84	1685.53	2810.98	29.2728	6719.04	1704.79	25580.8	40.9295	226.949	170.185	233.136	814.443	127.413	8.45555	18.6217	29.8007	131.656	216.359	1556.35	358.541	7216.43	1298.14	2013.09
13	Fujian	Agriculture	1	15.4043	0.0218788	0.00497564	0.0287538	0.107994	116.293	29.3916	30.6513	37.5265	33.4345	0.00495844	226.704	0.935376	0.022589	4.42192	1.54751	0.245468	0.567468	0.903738	0.0533867	132.119	0.0995684	0.23508	474.893	4.66923	7.59564	7.52099	2.14285	98.068	25.4186	24.1476	0	2.25073	0.115865	0.294452	777.448	102.336	838.02	874.055	336.958	0.643987	339.815	0.450901	0.434507	12.3853	1.06156
		Coal mining	2	1.1996e-05	0.00991252	0	0.00105921	0.000120063	3.73335e-05	2.14637e-05	0.000325081	6.27355e-05	0.00242982	1.54867e-05	0.000532516	0.00809798	3.17822e-05	0.000599024	0.000353941	0.00026631	0.000272156	7.39571e-05	2.43553e-05	0.00151198	0.00779036	8.6072e-07	0.000304253	0.000281575	0.000379188	2.88557e-06	1.99202e-05	0.000364059	0.000121755	2.31602e-07	4.09634e-05	3.39899e-07	8.07614e-06	3.92973e-05	7.54977e-07	9.03678e-07	2.03291e-06	1.77813e-07	9.77286e-06	2.00791e-06	1.8351e-05	2.86769e-05	0.000120451	1.44872e-05	7.10548e-06
		Petroleum and gas	3	0	0	0	0	0	0	0	0	0	0	0	0	0	0	0	0	0	0	0	0	0	0	0	0	0	0	0	0	0	0	0	0	0	0	0	0	0	0	0	0	0	0	0	0	0	0
		Metal mining	4	0	0.000338013	0	38.6637	0	3.69792e-05	0	0	0	0.00190679	0	0.437847	1.96113	0.452908	2.58647	0.503275	0.00367286	1.00779	0.0460368	0.00978209	0.0318503	0	0	0	7.35425e-06	0	1.98049e-05	0	0	4.94466e-05	0	0	0.103974	3.18025	5.88681e-06	0	0	0	1.53937e-05	0	0	0.00125292	0.474243	6.12653	0.689511	0.0486736
		Nonmetal mining	5	0	0.000848661	0	0.664869	5.79114	0.0016127	0.000353003	8.63992e-05	3.32201e-05	0.194542	2.16417e-05	0.600035	44.6118	0.0603749	0.749807	0.153574	0.0211092	0.0768853	0.32229	0.00435024	0.00166071	0.0338059	0.000424843	53.6748	0.112639	0.00443095	3.67543e-05	7.23999e-05	0.343516	0.000481042	0.0233116	0.252913	4.34947	0.0996694	18.7377	0.109823	0.000138784	0.00759885	0.14209	0.00950499	0.00555839	2.30241	15.2412	0.606384	0.251813	0.834409
		Food processing and tobaccos	6	636.204	0.248256	7.85727	33.6292	51.8291	9163.7	28.3272	549.972	262.92	1167.19	3.39038	3874.78	453.134	14.8305	310.196	984.318	112.003	465.862	1099.25	207.597	229.74	90.5271	21.9488	1405.97	22397	2951.03	1547.84	36.2627	6428.74	532.667	142.939	0.0303708	11.1721	2.6337	16.7418	10182.8	97.7795	183.853	4.99627	1843.7	1.24275	1214.91	37.6739	38.452	66.9157	154.369
		Textile	7	0.41741	0.4457	0.321812	14.5764	98.6	10.8419	2512.9	42081.5	1055.5	5660.12	15.2808	161.529	1114.19	8.18597	70.7705	424.317	625.123	169.785	199.348	51.695	717.459	0.382953	1.67946	93.3682	1076.22	747.237	2.46704	2.36195	423.739	43.113	0.18847	55.9081	464.107	0.115517	510.852	25.2213	2609.88	61132.1	405.891	10584.7	58.7355	515.658	559.12	60.2729	1480.76	437.441
		Clothing, leather, fur, etc.	8	0	13.2058	85.7362	606.497	1330.97	148.945	110.851	183595	7788.09	15612.3	45.1717	2146.69	6675.68	131.973	3923.32	9720.75	25894.1	2748.01	4811.64	1118.23	2060.45	2001.07	1135.84	44507.9	12618.4	13160.3	39.1634	82.7916	4173.09	2657.3	0.579284	64.1214	1208.79	15.6267	2596.48	24.248	12.8768	30325.1	659.176	1980.38	50.7171	708.526	459.373	396.123	806.402	2027.97
		Wood processing and furnishing	9	3.49067	0.498182	1.37441	5.71061	13.9962	5.91906	16.4168	174.842	21445.5	4798.16	5.08521	73.4646	390.102	15.5178	305.26	825.697	3139.1	683.504	419.888	54.0442	125.181	1.51193	1.90277	26878.9	419.599	195.692	1.12521	3.91715	141.716	31.9949	0.862794	12.0696	6.60105	0.299363	111.178	5.54413	9.4039	23.0769	4049.07	2009.61	11.3297	183.404	240.982	76.1863	2031.87	2055.43
		Paper making, printing, stationery, etc.	10	3.26566	0.200367	8.66395	19.7624	115.497	290.253	12.726	1085.25	1010.14	115428	15.2813	1547.72	1105.29	22.3088	1053.35	2697.06	1599.91	1261.73	15830.9	582.046	334.539	212.685	33.0673	4088.11	2778.58	2088.09	11.378	624.189	8311.93	2277.85	0.468392	4.85135	27.6139	2.69749	61.9099	123.395	41.249	533.968	107.354	12357	3.4951	345.088	222.589	27.9147	302.889	850.581
		Petroleum refining, coking, etc.	11	0.0786643	0.00701006	0.104999	3.97305	14.8315	0.0653943	0.0772686	1.53938	1.13699	27.5836	4.44467	7.42962	46.3351	0.292496	4.27894	12.0675	3.91866	3.32417	5.66824	1.0138	3.09416	3.02331	0.978009	34.7774	281.713	30.3388	0.00787111	0.205841	8.59179	1.02089	0.0175713	0.896041	5.90989	2.81442	12.2348	0.0137971	0.010607	0.0641056	0.0954207	0.335085	3.57368	7.03907	2.36862	7.68919	0.386812	2.02305
		Chemical industry	12	10.0859	0.920615	0.113962	47.5237	585.255	70.5432	79.4092	249.377	499.935	7247.09	44.0466	4842.63	2574.25	349.284	1424.61	2105.79	3243.07	2136.36	7062.01	265.222	451.357	17.4629	36.5611	3738.5	183.637	179.73	1.66231	4.49807	2491.67	489.019	5.28874	4.02557	249.589	0.760131	133.743	15.931	6.72912	87.2938	12.0938	361.979	8.78131	862.02	108.961	31.9574	176.965	310.543
		Nonmetal products	13	0.0305258	0.321563	0.0235812	11.4057	62.6492	27.8264	0.101098	8.69107	205.382	131.479	0.342242	82.2219	9724.83	13.0538	1000.98	466.61	388.12	1393.18	3676.52	123.097	78.9516	20.3914	3.53023	40185.7	112.583	7.48763	0.654964	4.26541	244.212	12.5519	3.45992	4.41831	303.445	268.143	304.52	37.5493	6.60477	25.2075	28.6858	89.2008	8.68698	58.8882	5442.4	228.088	1938.75	341.281
		Metallurgy	14	0.00642205	0.0307567	0	6.15978	1.86178	0.0228908	0.00857439	0.176009	15.8236	387.163	0.0139504	4.27668	150.12	123.673	725.136	452.786	120.049	336.913	112.023	31.0865	16.9632	0.387681	0.418906	1649.51	12.9214	0.138311	0.000448974	0.000589353	14.4312	0.0380351	0.000594814	0.15248	12.7908	0.037941	9.64358	0.0142288	0.017298	0.0629683	0.369747	19.3587	0.00260132	0.649099	2.90874	168.99	226.87	126.182
		Metal products	15	0.938824	0.269848	0.0812853	12.2061	51.8588	19.1366	0.413136	23.5885	138.753	302.657	1.47344	44.8861	569.983	9.26111	1917.18	2799.09	949.255	1183.5	1362.48	154.076	791.746	119.745	24.802	4239.83	74.2215	176.07	0.395679	14.4207	3347.15	21.1712	0.306529	46.2344	0.191043	5.45427	46.0191	16.791	1.67728	26.8803	41.8087	95.6551	2.47853	89.9849	37.9864	132.041	4443.47	1318.52
		General and specialist machinery	16	0.403759	0.163246	0.361493	26.9998	297.41	0.813539	0.33308	12.0156	11.5146	84.0201	0.51523	14.3614	82.5596	4.5134	88.2505	3916.66	489.866	1081.39	453.079	126.829	120.421	52.4917	5.77517	205.9	51.0015	9.58138	0.19761	2.20373	500.834	33.717	0.0625371	15.4831	659.314	2.4639	468.047	5.59746	4.96171	44.3664	3.31537	55.2565	2.86854	49.1607	41.3129	84.1039	79.4618	3138.56
		Transport equipment	17	0.385805	0.037184	0.060973	5.18273	27.8244	0.0765036	0.0277306	1.35945	0.838725	7.41446	0.0263187	1.64151	19.5544	0.44096	5.43127	253.061	8169.19	9.73377	9.45452	14.3004	430.167	0.15195	0.400682	18.996	594.462	596.663	0.0219053	1.14776	31.765	1.87981	0.223895	0.231789	130.585	3.82317	228.46	1.25046	0.511675	1.61761	1.77376	9.35532	1.23904	5.72815	17.6368	30.4167	16.6102	175.634
		Electrical equipment	18	0	0.423685	0.425889	31.5752	64.7496	0.757306	0.65381	17.3919	22.3146	142.485	0.467005	13.2701	77.7023	3.60802	190.507	5455.72	1918.34	22049.7	10937.4	2840.73	241.691	375.97	3.5477	10744.1	214.361	2052.77	0.198528	15.8561	3693.25	108.827	0.194991	7.6175	236.427	3.67155	726.883	1.46838	1.36096	4.98127	0.719271	85.5133	0.0708049	21.7615	124.64	103.762	119.244	3456.48
		Electronic equipment	19	0	0.0720722	0.177159	2.5898	65.8579	0.395409	0.248578	16.1777	20.0591	35.3822	0.115744	14.0805	27.339	1.50404	146.49	5140.31	1419.75	5865.29	225891	3268.43	263.738	23.6497	2.87126	824.06	204.054	3959.99	0.37314	12.4423	3400.37	1023.28	0.000678961	0.141484	9.1594	0.220028	21.9961	0.0766288	0.164164	0.475201	0.0938149	34.4253	0.0813438	3.99181	0.821771	4.3994	1.4734	298.716
		Instrument and meter	20	0	0.00801816	0.162457	0.335585	64.6065	0.0639873	0.00434248	0.216593	0.042154	3.54176	0.298746	2.14245	4.6435	0.369935	32.9323	484.689	649.765	135.293	100.538	1307.38	51.6129	2.41425	2.2049	77.5748	10.2522	27.8035	0.00224293	0.0645441	3288.36	12.7353	0.0348817	0.207357	0.22781	0.0715765	76.0782	0.172698	0.0120781	0.0116159	1.2171	0.517406	0.32398	3.59792	2.72862	8.4094	14.3325	485.341
		Other manufacturing	21	0.148551	0.250523	1.17875	26.8038	39.8951	2.01018	2.84449	75.8388	15.5598	277.776	1.54084	30.368	412.287	15.8936	117.713	271.526	61.7779	110.305	327.224	34.0818	138.931	70.1089	19.3913	19.5124	623.739	96.5968	0.559757	1.78662	159.572	30.2837	0.00327138	0.0354551	0.883246	0.0399833	0.33454	0.019703	0.1499	2.27867	0.0212107	20.0111	0.0559431	0.714702	1.15931	21.2236	54.9604	2.95859
		Electricity and hot water production and supply	22	0	0	0	0	0	0	0	0	0	0	0	0	0	0	0	0	0	0	0	0	0	0	0	0	0	0	0	0	0	0	0	0	0	0	0	0	0	0	0	0	0	0	0	0	0	0
		Gas and water production and supply	23	0	0	0	0	0	0	0	0	0	0	0	0	0	0	0	0	0	0	0	0	0	0	0	0	0	0	0	0	0	0	0	0	0	0	0	0	0	0	0	0	0	0	0	0	0	0
		Construction	24	0	0	0	0	0	0	0	0	0	0	0	0	0	0	0	0	0	0	0	0	0	0	0	0	0	0	0	0	0	0	0	0	0	0	0	0	0	0	0	0	0	0	0	0	0	0
		Transport and storage	25	2.38854	23.6473	1.24289	74.2793	79.2813	24.7315	9.83191	145.967	172.756	872.195	32.5164	173.524	951.748	38.8831	471.638	966.511	414.168	625.513	1147.75	155.555	137.19	44.867	39.791	2307.74	8440.71	5557.98	1.35171	28.5552	2223.97	147.816	1.2504	6.25832	98.9915	10.8379	44.1313	10.745	2.23025	23.6618	12.9921	77.7328	26.4142	75.1233	96.1246	128.236	246.821	320.681
		Wholesale and retailing	26	7.96094	43.2538	2.85065	221.364	755.517	118.739	64.6155	1669.01	1071.51	6566.7	118.805	846.497	2735.73	200.751	2247.1	10940.3	8475.28	9145.8	43605	2486.43	1164.14	306.623	160.149	12818.2	2734.9	21662.8	13.5256	41.9689	6631.75	393.98	0.0676641	0.353754	19.7195	1.05307	4.98616	0.946582	0.205065	3.93144	1.24467	7.57732	1.02516	6.70283	3.81142	14.4377	21.4334	30.4495
		Hotel and restaurant	27	0	0	0	0	0	0	0	0	0	0	0	0	0	0	0	0	0	0	0	0	0	0	0	0	0	0	0	0	0	0	0	0	0	0	0	0	0	0	0	0	0	0	0	0	0	0
		Leasing and commercial services	28	0	0	0	0	0	0	0	0	0	0	0	0	0	0	0	0	0	0	0	0	0	0	0	0	0	0	0	0	0	0	0	0	0	0	0	0	0	0	0	0	0	0	0	0	0	0
		Scientific research	29	0	0	0	0	0	0	0	0	0	0	0	0	0	0	0	0	0	0	0	0	0	0	0	0	0	0	0	0	0	0	2.9198e-08	3.40578e-09	2.46501e-05	0	4.66089e-07	2.01052e-08	2.67079e-08	1.81784e-08	7.83064e-09	6.1149e-07	1.92695e-08	1.62605e-06	5.88108e-06	5.24689e-07	1.24185e-06	2.48716e-06
		Other services	30	0.000853229	0.000547113	0.00296592	0.0586924	0.0375917	0.00368197	0.00117213	0.0539133	0.0303158	0.193404	0.00155402	0.0344516	0.117278	0.00658283	0.0966816	0.281281	0.0628646	0.172617	0.485813	0.0632362	0.0266423	0.190755	0.0253317	0.791152	0.999526	2.85254	0.00208158	0.0309212	1.32197	0.329704	0.00228771	0.00684984	2.0281	0.103709	0.461657	0.0413602	0.0177778	0.174278	0.043912	0.431962	0.0214558	0.482313	0.419218	0.871174	1.02885	1.84683
14	Jiangxi	Agriculture	1	2335.45	2.95588	0.00931408	0.800201	0.595568	1862.69	90.5976	53.403	259.709	101.255	0.12174	9629.61	8.46601	2.13249	53.3482	6.19381	1.15745	3.27802	4.05327	0.502098	841.673	14.6556	2.3536	10678.2	73.6911	69.5016	2392.99	2339.34	1872.56	10076.1	3641.69	0	4.19919	2.83674	1.45427	12506.3	316.47	1453.19	6026.84	1040.12	15.4178	13609.7	4.05683	53.5008	149.792	4.20724
		Coal mining	2	0.0835929	61.5532	0	1.35485	0.0304329	0.0274847	0.00304091	0.0260323	0.0199557	0.338221	0.0174765	1.03965	3.36879	0.137904	0.332167	0.0651117	0.0577164	0.0722593	0.0152457	0.0105282	0.44272	52.7042	0.000396081	0.314442	0.204253	0.159474	0.0421991	0.999536	0.319511	2.21836	0.00160538	0.25268	2.91471e-05	0.00908819	0.00892066	0.000558206	0.000128447	0.000162029	5.63534e-05	0.00138654	0.0022095	0.0337809	0.0118589	0.681677	0.00805323	0.00129435
		Petroleum and gas	3	0	0	0	0	0	0	0	0	0	0	0	0	0	0	0	0	0	0	0	0	0	0	0	0	0	0	0	0	0	0	0	0	0	0	0	0	0	0	0	0	0	0	0	0	0	0
		Metal mining	4	0	0.03166	0	745.973	0	0.00041064	0	0	0	0.0040035	0	12.894	12.3059	29.6425	21.6337	1.39651	0.0120068	4.03604	0.143147	0.0637825	0.140671	0	0	0	8.0468e-05	0	0.00436871	0	0	0.0135892	0	0	0.134488	53.9815	2.0157e-05	0	0	0	7.35883e-05	0	0	0.0347892	2.95816	522.991	5.78146	0.13374
		Nonmetal mining	5	0	0.00198732	0	0.32071	0.553561	0.000447727	1.886e-05	2.60914e-06	3.98494e-06	0.0102119	9.20982e-06	0.441772	6.99863	0.0987909	0.156794	0.010654	0.00172525	0.00769813	0.0250543	0.000709151	0.000183376	0.0862476	7.37253e-05	20.9191	0.0308127	0.000702745	0.000202696	0.00136997	0.113691	0.00330518	0.0609358	0.588319	0.140653	0.0422962	1.60405	0.030621	7.439e-06	0.000228396	0.0169818	0.000508546	0.00230656	1.59831	2.37681	1.29415	0.0527874	0.0573195
		Food processing and tobaccos	6	6272.82	2.18121	0.956532	60.8636	18.5884	9545.43	5.67851	62.3152	118.334	229.878	5.41345	10703.7	266.72	91.0504	243.378	256.21	34.3459	175.011	320.625	126.974	95.1813	866.56	14.2911	2055.96	22987.7	1756.07	32028.1	2574.53	7983.11	13732	1401.91	0.265072	1.35554	4.19345	5.37736	10652.8	19.6648	20.7337	2.24044	370.114	1.93494	3164.38	22.0436	307.907	52.6316	39.7878
		Textile	7	3.76242	3.57997	0.0358153	24.1174	32.3283	10.3245	460.514	4358.95	434.294	1019.11	22.3053	407.919	599.554	45.9446	50.7616	100.969	175.246	58.3104	53.1557	28.9053	271.737	3.35123	0.999683	124.817	1009.82	406.502	46.6678	153.302	481.041	1016.07	1.68985	446.088	51.4795	0.168148	150.003	24.1212	479.843	6302.51	166.393	1942.49	83.6028	1227.84	299.079	441.225	1064.74	103.073
		Clothing, leather, fur, etc.	8	0	12.5888	1.13243	119.094	51.791	16.8333	2.41095	2257.01	380.309	333.612	7.82549	643.391	426.328	87.9086	333.979	274.523	861.52	112.007	152.269	74.2067	92.6178	2078.27	80.2398	7061.46	1405.17	849.676	87.9231	637.739	562.242	7432.56	0.616421	60.7198	15.9129	2.69955	90.4836	2.75225	0.280975	371.045	32.0707	43.1332	8.56753	200.225	29.1627	344.151	68.8159	56.7112
		Wood processing and furnishing	9	17.2614	2.19527	0.0839165	5.18353	2.51756	3.09228	1.65052	9.93575	4840.88	473.951	4.07227	101.781	115.162	47.7814	120.12	107.791	482.783	128.781	61.4236	16.5784	26.0109	7.25859	0.621359	19712.9	215.994	58.4038	11.6772	139.479	88.2607	413.676	4.244	52.8328	0.401692	0.239059	17.9096	2.9089	0.948529	1.30522	910.637	202.329	8.84714	239.582	70.7176	305.97	801.522	265.701
		Paper making, printing, stationery, etc.	10	5.13008	0.280487	0.168047	5.69861	6.59973	48.1713	0.40645	19.5915	72.436	3622.05	3.88752	681.186	103.656	21.8218	131.676	111.851	78.1676	75.5201	735.687	56.7199	22.0825	324.372	3.43036	952.461	454.376	197.972	37.5106	7060.58	1644.5	9355.99	0.731918	6.74616	0.533817	0.684308	3.16821	20.5674	1.32173	9.59417	7.66999	395.226	0.867018	143.206	20.7507	35.614	37.9567	34.9294
		Petroleum refining, coking, etc.	11	2.30089	0.182715	0.0379198	21.3314	15.7799	0.202077	0.04595	0.51743	1.51808	16.1162	21.0532	60.8845	80.9082	5.3272	9.95944	9.31819	3.5648	3.70463	4.90457	1.83948	3.80285	85.8529	1.88908	150.865	857.762	53.5573	0.483161	43.3533	31.6506	78.075	0.511238	23.2	2.12721	13.2937	11.6578	0.0428187	0.00632828	0.0214464	0.126936	0.19955	16.5063	54.3891	4.11141	182.656	0.902548	1.54685
		Chemical industry	12	578.765	47.0759	0.0807439	500.58	1221.62	427.663	92.645	164.449	1309.55	8306.97	409.317	77855.6	8818.64	12480.4	6505.22	3190.05	5787.92	4670.94	11988.1	944.11	1088.32	972.876	138.546	31816.8	1096.96	622.455	200.187	1858.6	18007.7	73371.2	301.885	204.483	176.249	7.04394	250.01	96.9971	7.87628	57.2943	31.5624	422.911	79.5725	13067.2	371.052	1489.34	810.078	465.835
		Nonmetal products	13	0.221001	2.07456	0.00210792	15.1574	16.4985	21.2834	0.0148811	0.72308	67.8751	19.0141	0.401254	166.777	4203.12	58.8468	576.675	89.1814	87.3919	384.305	787.402	55.2839	24.0179	143.327	1.68779	43148.9	84.8476	3.27169	9.95132	222.361	222.676	237.601	24.9168	28.3155	27.0345	313.496	71.8195	28.844	0.975347	2.08735	9.44527	13.1484	9.93142	112.624	2338.26	1341.11	1119.69	64.5894
		Metallurgy	14	1.87226	7.99036	0	329.635	19.7434	0.705039	0.050823	0.589681	210.581	2254.65	0.658626	349.318	2612.73	22450.6	16822.6	3484.82	1088.51	3742.42	966.129	562.201	207.802	109.729	8.06489	71321.4	392.142	2.43361	0.274695	1.2372	529.879	28.9928	0.172495	39.3503	45.8885	1.78625	91.5867	0.440139	0.102864	0.209969	4.90252	114.907	0.119758	49.9899	50.324	40012	5276.21	961.64
		Metal products	15	11.6858	2.99314	0.0124925	27.8888	23.4801	25.1651	0.104552	3.37414	78.8388	75.252	2.97008	156.534	423.546	71.7793	1898.97	919.785	367.483	561.286	501.696	118.969	414.104	1447.06	20.3869	7827.01	96.1713	132.27	10.3361	1292.51	5247.24	689.021	3.79531	509.428	0.029263	10.9636	18.6601	22.1759	0.42585	3.82692	23.6681	24.2416	4.87176	295.885	28.0595	1334.81	4412.15	429.029
		General and specialist machinery	16	0.903322	0.325459	0.00998579	11.0881	24.2034	0.19229	0.0151507	0.308925	1.17596	3.75487	0.186673	9.00196	11.0268	6.28761	15.7115	231.329	34.086	92.1814	29.9867	17.6021	11.3206	114.016	0.853244	68.32	11.878	1.29375	0.927825	35.5017	141.122	197.234	0.139174	30.6634	18.152	0.890192	34.1122	1.32874	0.226426	1.13531	0.337345	2.51699	1.01344	29.0546	5.48507	152.817	14.1818	183.558
		Transport equipment	17	1.10894	0.0952425	0.00216392	2.73449	2.90918	0.0232318	0.00162056	0.0449048	0.110048	0.42571	0.0122509	1.32192	3.35544	0.789227	1.24229	19.2027	730.298	1.06602	0.803925	2.54986	51.955	0.424031	0.0760554	8.09798	177.871	103.508	0.132138	23.7555	11.4993	14.1276	0.640157	0.589761	4.61899	1.77462	21.392	0.381365	0.0299993	0.0531809	0.231878	0.547493	0.562396	4.34945	3.00842	71.0051	3.80862	13.197
		Electrical equipment	18	0	2.09421	0.0291677	32.1489	13.0642	0.443787	0.0737325	1.10861	5.65007	15.7872	0.419494	20.6224	25.7301	12.4616	84.0879	798.897	330.939	4660.02	1794.7	977.46	56.3318	2024.66	1.29951	8838.65	123.774	687.205	2.31101	633.304	2580.08	1578.31	1.07587	37.4023	16.1381	3.28877	131.344	0.864193	0.15398	0.316027	0.181451	9.6573	0.0620189	31.8868	41.0277	467.429	52.7632	501.189
		Electronic equipment	19	0	0.206129	0.00702041	1.52574	7.68862	0.134074	0.0162205	0.596683	2.93881	2.26837	0.0601583	12.6613	5.23822	3.00579	37.4133	435.534	141.719	717.25	21447.2	650.734	35.568	73.6918	0.608555	392.256	68.1747	767.068	2.51332	287.548	1374.5	8587.05	0.00216763	0.401965	0.361758	0.11404	2.29978	0.026095	0.0107471	0.0174444	0.0136941	2.24954	0.0412268	3.38444	0.156519	11.4675	0.377234	25.0622
		Instrument and meter	20	0	0.072865	0.0204556	0.628188	23.9657	0.0689388	0.000900353	0.025383	0.0196232	0.721477	0.49337	6.1213	2.82697	2.34908	26.7247	130.487	206.085	52.5689	30.3302	827.065	22.1166	23.9028	1.48487	117.329	10.8835	17.1124	0.0480025	4.73958	4223.48	339.572	0.353843	1.87185	0.0285888	0.117875	25.2739	0.186864	0.00251238	0.0013549	0.564496	0.107429	0.521731	9.69261	1.65132	69.6484	11.6597	129.384
		Other manufacturing	21	1.09563	1.64653	0.107343	36.2877	10.7031	1.56633	0.426537	6.42787	5.23859	40.9237	1.84037	62.7518	181.531	72.9915	69.0864	52.8683	14.171	30.9973	71.395	15.5933	43.0563	502.015	9.44461	21.3438	478.885	42.9984	8.66413	94.8839	148.227	583.995	0.0240005	0.231478	0.0801646	0.0476219	0.080378	0.0154187	0.022551	0.192225	0.00711484	3.00496	0.0651556	1.39249	0.507416	127.129	32.3363	0.570424
		Electricity and hot water production and supply	22	3.48758	0.770584	0.0583099	47.7661	1.1443	1.29512	0.244446	1.34911	6.82539	25.4763	2.48501	67.8618	62.3543	37.8622	57.295	17.9141	6.86955	16.1766	36.5579	5.90431	8.10694	14281.2	4.90312	91.408	102.492	86.0441	10.1605	83.478	66.3757	386.11	7.84393	3.01903	8.28031	30.029	28.238	3.65409	0.754834	0.645053	1.65808	13.152	35.6702	201.881	31.2563	876.572	79.6368	20.6133
		Gas and water production and supply	23	0	0	0	0	0	0	0	0	0	0	0	0	0	0	0	0	0	0	0	0	0	0	0	0	0	0	0	0	0	0	0	0	0	0	0	0	0	0	0	0	0	0	0	0	0	0
		Construction	24	0	1.35018e-05	1.56772e-05	0.000795328	1.68725e-05	3.05981e-05	1.09997e-06	3.95249e-05	0.000514532	0.00052642	1.2888e-05	0.000789979	0.00788831	0.000322299	0.0173702	0.000963054	0.000156886	0.0013848	0.00197119	0.000133746	0.000243058	0.0245677	0.000148138	0.106764	0.0105431	0.00496755	0.000600761	0.00767514	0.0104225	0.140344	0.0182457	0	0.0854695	0	0.0511334	0.00139075	0.000249967	0.000104223	0.000231296	0.00225147	0.00397756	0.193173	0.0888147	0.313348	0.0358547	0.026642
		Transport and storage	25	44.3383	391.166	0.284867	253.099	53.5327	48.5016	3.71063	31.1379	146.387	323.409	97.7482	902.46	1054.71	449.436	696.683	473.64	239.112	442.41	630.27	179.125	107.008	808.588	48.7776	6353.39	16310.4	6226.79	52.6583	3816.84	5199.42	7174.33	23.0886	102.836	22.6129	32.4885	26.6866	21.1632	0.844452	5.02383	10.9686	29.3785	77.4285	368.382	105.891	1933.26	365.495	155.612
		Wholesale and retailing	26	48.9456	236.977	0.216399	249.823	168.964	77.1262	8.07698	117.922	300.722	806.469	118.289	1458.13	1004.12	768.543	1099.39	1775.72	1620.62	2142.46	7930.84	948.311	300.749	1830.24	65.0221	11688.3	1750.37	8038.3	174.518	1858.01	5135.2	6333.37	0.413817	1.92527	1.49196	1.04556	0.998655	0.617497	0.0257167	0.276465	0.348037	0.948512	0.995305	10.8864	1.39063	72.0913	10.5122	4.89388
		Hotel and restaurant	27	15.7282	7.42594	3.62465	119.7	87.5667	83.9646	1.88065	37.923	136.415	357.393	7.01589	2977.98	799.218	219.024	900.902	1110.31	236.054	719.448	1236.92	507.53	131.223	1916.91	39.4043	11865.6	3121.53	7999.55	61.291	16294.4	21127.2	49444	0.0576019	0.101944	1.16823	1.91461	5.78281	2.23126	0.122742	1.9263	0.908894	5.34755	0.516705	166.694	13.3598	84.8418	41.564	48.4555
		Leasing and commercial services	28	0.0140008	0.0771029	0.0953243	1.58471	0.657265	0.833932	0.0058221	0.772991	1.15671	3.00276	0.464358	19.7572	5.42194	3.34598	4.49775	6.70177	3.82493	4.80708	12.981	1.88652	1.30361	19.6367	0.770264	64.4058	49.8434	277.9	5.28615	163.65	47.1353	410.088	0.786866	0.263383	10.0237	1.96874	8.18777	3.33758	0.104498	5.75372	0.540633	1.8093	0.810015	79.1209	5.6997	83.248	13.284	23.4074
		Scientific research	29	0	0	0	0	0	0	0	0	0	0	0	0	0	0	0	0	0	0	0	0	0	0	0	0	0	0	0	0	0	0	0.0054844	0.000569289	0.0572804	0	0.00286711	0.000402819	0.00010287	3.92619e-05	6.72503e-05	0.00235094	0.000574596	0.0811123	0.0659035	0.0804658	0.0187066	0.0122773
		Other services	30	1.79919	1.02807	0.0772207	22.718	2.88341	0.820259	0.0502517	1.30646	2.91811	8.14646	0.530673	20.3537	14.7636	8.64341	16.2232	15.6584	4.12284	13.8688	30.3051	8.27186	2.36065	390.52	3.52747	247.425	219.405	363.032	9.21175	469.506	351.085	1817.81	4.79858	12.786	52.6275	35.3158	31.7126	9.25384	0.764654	4.20334	4.21131	18.5454	7.14453	268.669	52.46	1491.94	173.067	101.803
15	Shandong	Agriculture	1	2.0847	0.168255	0.00111976	0.0152039	0.0320172	269.565	10.201	1.07102	7.02226	4.65712	0.071861	488.4	0.0169221	0.000643035	0.615193	1.04002	0.0384261	0.184629	0.119205	0.00773587	5.63642	1.34941	1.4708	325.243	0.802157	5.95224	28.6205	9.87114	119.223	492.966	3.88657	0	0.531822	0.0730975	0.0950727	2132.82	39.7868	33.9419	192.373	55.7246	9.37854	771.816	0.00992007	0.0153523	1.84773	0.808024
		Coal mining	2	0.00859449	403.563	0	2.96501	0.188441	0.458134	0.0394375	0.0601347	0.0621493	1.79177	1.18821	6.07343	0.775585	0.00478966	0.441193	1.25928	0.2207	0.46877	0.0516434	0.0186833	0.341483	558.937	0.0285092	1.10314	0.25609	1.57309	0.0581324	0.485794	2.34309	12.5008	0.000197342	2.12522	0.000425183	0.0269736	0.0671719	0.0109648	0.00185998	0.000435897	0.000207183	0.0085561	0.154806	0.220656	0.00334003	0.0225306	0.011442	0.0286323
		Petroleum and gas	3	0	0	2.71161e-05	0	3.10273e-05	0	0	0	0	0	1.03584	0.000293681	0	0	0	0	0	0	0	0	0	0	0.531446	0	0	0	0	0	0	9.01034e-07	0	0.114314	2.07693	0	0.00465383	0.00115202	0.000360333	0.000133752	0.00035239	0.00334886	3.03382	0.0538543	0.000544563	0.00279333	0.0129142	0.0165707
		Metal mining	4	0	0.0806103	0	633.984	0	0.00265817	0	0	0	0.00823646	0	29.2519	1.10025	0.399817	11.1589	10.4888	0.0178299	10.1681	0.188308	0.0439564	0.0421372	0	0	0	3.91802e-05	0	0.00233716	0	0	0.0297383	0	0	0.761875	62.2196	5.89434e-05	0	0	0	0.000105066	0	0	0.0882486	0.323556	6.71285	3.18998	1.14891
		Nonmetal mining	5	0	0.0464982	0	2.5047	12.2322	0.0266332	0.000872886	2.15089e-05	4.42893e-05	0.193061	0.00223459	9.20985	5.75012	0.0122448	0.743205	0.73533	0.023543	0.178221	0.30287	0.00449105	0.000504765	3.26417	0.0189377	261.904	0.137868	0.0247384	0.000996481	0.00237614	2.97535	0.0664671	0.0267315	17.6585	7.32213	0.447994	43.1039	2.14651	0.000384423	0.00219274	0.222806	0.011199	0.576721	37.2574	2.38897	0.152646	0.267651	4.52498
		Food processing and tobaccos	6	2258.25	50.0745	46.3792	466.392	403.024	557129	257.869	504.04	1290.44	4264.2	1288.76	218947	215.016	11.073	1131.91	17350.7	459.87	3975.48	3802.97	788.992	257.069	32179.2	3601.85	25255.9	100920	60654.7	154491	4381.38	204991	270954	603.42	7.80649	69.239	43.5805	141.781	732700	997.088	195.311	28.8421	7997.16	474.697	72375.4	21.7394	35.6346	261.839	3081.87
		Textile	7	1.64447	99.781	2.10835	224.375	850.986	731.607	25389.8	42805.9	5749.91	22951.5	6446.97	10130.5	586.804	6.78375	286.626	8301.57	2848.78	1608.13	765.465	218.065	891.041	151.088	305.895	1861.55	5382.42	17046.6	273.301	316.745	14996.7	24340.9	0.883076	15950.1	3192.44	2.12159	4801.74	2014.25	29538.9	72079.8	2600.62	50957.8	24901.3	34095.4	358.097	61.9958	6431.03	9693.07
		Clothing, leather, fur, etc.	8	0	44.8662	8.5242	141.677	174.326	152.528	16.997	2834.15	643.846	960.727	289.219	2043.14	53.3551	1.65972	241.138	2886.15	1790.79	394.991	280.385	71.5847	38.8339	11981.1	3139.55	13466.7	957.7	4556.12	65.8407	168.49	2241.32	22767.7	0.0411904	277.613	126.185	4.35542	370.371	29.3881	2.21172	542.619	64.0942	144.687	326.305	710.95	4.46489	6.18329	53.1491	681.948
		Wood processing and furnishing	9	1.00334	8.13705	0.656949	6.41327	8.81311	29.1407	12.1017	12.9757	8523.39	1419.49	156.529	336.149	14.9894	0.938219	90.1999	1178.59	1043.69	472.319	117.631	16.6326	11.3426	43.52	25.285	39098.4	153.103	325.705	9.09437	38.325	365.923	1317.9	0.294942	251.22	3.31278	0.40113	76.2422	32.3038	7.76525	1.98516	1892.77	705.86	350.44	884.743	11.2604	5.71731	643.82	3322.9
		Paper making, printing, stationery, etc.	10	0.548219	1.9114	2.41866	12.9624	42.4753	834.585	5.4789	47.0392	234.478	19944.1	274.72	4136.11	24.8044	0.787764	181.784	2248.44	310.677	509.223	2590.24	104.62	17.7038	3575.53	256.638	3473.1	592.133	2029.77	53.7092	3566.76	12534.8	54799.1	0.0935157	58.9752	8.09381	2.11103	24.7961	419.918	19.8933	26.8274	29.3095	2534.94	63.1393	972.265	6.07462	1.22347	56.053	803.114
		Petroleum refining, coking, etc.	11	22.2333	112.587	49.3501	4387.43	9183.16	316.574	56.0078	112.336	444.346	8024.16	134528	33427.9	1750.67	17.3893	1243.26	16937.5	1281.13	2258.74	1561.43	306.797	275.68	85571.5	12779.3	49743.3	101076	49652.4	62.5551	1980.3	21814.4	41349.7	5.90639	18339.1	2916.4	3708.22	8250.18	79.0488	8.61248	5.42254	43.8605	115.731	108692	33389.7	108.831	567.393	120.519	3215.96
		Chemical industry	12	76.5767	397.194	1.43886	1409.78	9734.39	9173.74	1546.22	488.864	5248.49	56632.7	35813	585301	2612.77	557.824	11119.3	79396.9	28481.8	38995.4	52258.9	2156.09	1080.29	13277.6	12833.3	143645	1769.93	7901.62	354.891	1162.47	169944	532075	47.7559	2213.26	3308.64	26.9043	2422.66	2451.93	146.775	198.356	149.33	3358.42	7174.61	109842	134.488	63.3476	1481.15	13261.2
		Nonmetal products	13	0.00173415	1.03807	0.00222773	2.53165	7.79681	27.0761	0.0147293	0.12748	16.1333	7.68776	2.0821	74.3574	73.8534	0.155988	58.4582	131.638	25.5045	190.276	203.566	7.48759	1.4139	116.008	9.27176	11553.2	8.11907	2.46309	1.04626	8.24814	124.629	102.187	0.233764	18.1761	30.0983	71.0129	41.2739	43.2418	1.07792	0.428578	2.65028	6.19239	53.1063	56.146	50.2624	3.38299	121.415	109.046
		Metallurgy	14	0.000595817	0.162151	0	2.23287	0.378398	0.0363756	0.00204015	0.00421623	2.02994	36.9705	0.138603	6.31629	1.86185	2.41351	69.1606	208.612	12.8833	75.1473	10.1297	3.08807	0.496116	3.60193	1.79678	774.471	1.52181	0.0743039	0.00117128	0.00186118	12.0275	0.505695	6.56316e-05	1.02441	2.07195	0.0164096	2.13461	0.0267603	0.00461049	0.00174841	0.055789	2.19474	0.0259711	1.0107	0.0438709	4.09334	23.2032	65.8436
		Metal products	15	0.10088	1.64771	0.0145247	5.12458	12.2074	35.2204	0.11385	0.654439	20.6159	33.4728	16.9551	76.7801	8.18747	0.209324	211.778	1493.63	117.987	305.734	142.692	17.7268	26.819	1288.54	123.21	2305.58	10.1242	109.552	1.19554	52.7448	3230.93	326.009	0.0391727	359.757	0.035842	2.73217	11.7977	36.5746	0.517769	0.864439	7.3062	12.5602	28.6597	162.278	0.663561	3.70429	526.349	796.867
		General and specialist machinery	16	0.838368	19.2619	1.24822	219.045	1352.85	28.9335	1.7737	6.4418	33.0599	179.563	114.567	474.706	22.9165	1.9713	188.378	40386.4	1176.58	5398.23	916.93	281.972	78.8227	10915	554.391	2163.62	134.434	115.201	11.5378	155.756	9341.99	10032.9	0.154434	2328.06	2390.27	23.85	2318.69	235.606	29.5975	27.5707	11.1957	140.206	640.96	1713.17	13.9454	45.5938	181.887	36654
		Transport equipment	17	0.116728	0.639303	0.0306777	6.12671	18.4424	0.396461	0.0215173	0.106199	0.350887	2.30893	0.85275	7.90622	0.790898	0.0280637	1.68931	380.224	2859.02	7.08022	2.78803	4.63268	41.0282	4.60395	5.60464	29.0859	228.321	1045.33	0.186363	11.8204	86.3357	81.5055	0.0805647	5.07838	68.9832	5.39242	164.914	7.66942	0.444748	0.146475	0.872788	3.45889	40.3413	29.0867	0.867484	2.40269	5.54006	298.879
		Electrical equipment	18	0	16.2711	0.478636	83.3755	95.8631	8.76624	1.13319	3.03479	20.8526	99.1113	33.7988	142.765	7.01995	0.512906	132.356	18310.1	1499.64	35825.4	7204.39	2055.59	51.4909	25445.2	110.845	36746.3	183.904	8033.2	3.77272	364.757	22422	10539.8	0.156725	372.794	278.979	11.5673	1172.03	20.1166	2.64234	1.00752	0.790551	70.6213	5.14936	246.827	13.6937	18.3082	88.838	13138.5
		Electronic equipment	19	0	1.13822	0.0818755	2.81217	40.0963	1.88222	0.177173	1.16087	7.70842	10.1209	3.44476	62.2947	1.0157	0.0879246	41.8526	7094.32	456.412	3918.88	61187.6	972.59	23.106	658.207	36.8916	1159.01	71.99	6372.71	2.916	117.703	8489.35	40754.3	0.000224415	2.84739	4.44451	0.285065	14.5848	0.431707	0.13107	0.0395251	0.0424025	11.6913	2.43275	18.619	0.0371277	0.319217	0.451406	466.93
		Instrument and meter	20	0	0.0617845	0.0366335	0.177798	19.192	0.148616	0.00151015	0.00758328	0.00790387	0.494316	4.33822	4.62477	0.0841738	0.0105518	4.59076	326.386	101.918	44.1059	13.2875	189.82	2.20627	32.7844	13.8226	53.2348	1.7648	21.8312	0.00855224	0.297916	4005.67	247.478	0.0056254	2.03613	0.0539359	0.0452464	24.6129	0.474715	0.00470513	0.00047141	0.268408	0.0857362	4.72758	8.18815	0.0601504	0.297718	2.14248	370.159
		Other manufacturing	21	0.00937235	0.898178	0.123672	6.60737	5.5141	2.17229	0.460253	1.23542	1.35743	18.038	10.4106	30.5004	3.47729	0.210927	7.63479	85.073	4.50854	16.7311	20.1218	2.30235	2.76318	442.963	56.5612	6.23012	49.9561	35.2899	0.993055	3.83689	90.4407	273.808	0.000245469	0.161985	0.0972964	0.0117599	0.0503572	0.0251992	0.0271697	0.0430263	0.00217637	1.54282	0.379819	0.756778	0.0118906	0.349599	3.82256	1.04987
		Electricity and hot water production and supply	22	0.0868887	1.22424	0.195657	25.3305	1.71695	5.23118	0.768205	0.755178	5.15092	32.7044	40.9407	96.0639	3.47865	0.318655	18.4406	83.9548	6.3653	25.4297	30.008	2.53897	1.51525	36700.3	85.519	77.7075	31.1388	205.672	3.39171	9.83138	117.951	527.234	0.233649	6.15302	29.2695	21.5969	51.5244	17.393	2.64866	0.42051	1.47716	19.6663	605.601	319.543	2.13321	7.02052	27.4178	110.495
		Gas and water production and supply	23	0.00231394	0.0382521	0.00350678	0.610885	0.121567	0.479472	0.0583863	0.0387524	0.203525	2.0786	2.85659	4.69397	0.314459	0.0916974	1.23767	4.03478	0.774803	0.821878	1.78551	0.0953279	0.123784	617.885	15.675	14.2898	5.74661	7.16264	0.997517	1.024	21.7054	72.4839	3.82761	104.955	25.3454	9.45465	88.8636	261.591	21.1614	4.67089	11.4126	66.7965	338.118	1823.24	12.0189	17.6949	57.2427	657.338
		Construction	24	0	0	0	0	0	0	0	0	0	0	0	0	0	0	0	0	0	0	0	0	0	0	0	0	0	0	0	0	0	0	0	0	0	0	0	0	0	0	0	0	0	0	0	0	0	0
		Transport and storage	25	0.757713	426.28	0.655666	92.0661	55.0966	134.379	7.99889	11.9557	75.7783	284.779	1104.64	876.292	40.3611	2.59459	153.809	1522.6	151.977	477.052	354.869	52.8363	13.7193	1425.34	583.575	3704.85	3399.1	10209.5	12.0575	308.342	6337.72	6719.85	0.471753	143.765	54.8292	16.0276	33.401	69.0973	2.03253	2.24647	6.70283	30.1333	901.712	399.961	4.95723	10.6208	86.3151	572.168
		Wholesale and retailing	26	42.7422	13196.5	25.4515	4643.66	8886.25	10919.3	889.71	2313.67	7954.74	36287.9	68308.5	72349.4	1963.52	226.719	12402.7	291695	52635.2	118052	228181	14293.7	1970.32	164861	39751.6	348283	18640	673476	2041.97	7670	319855	303132	0.432059	137.537	184.855	26.3574	63.8703	103.023	3.16297	6.31721	10.8681	49.7139	592.299	603.979	3.32668	20.2381	126.857	919.5
		Hotel and restaurant	27	0.0127912	0.385117	0.397021	2.0721	4.28895	11.0708	0.192928	0.692941	3.36055	14.9764	3.77313	137.61	1.45546	0.0601727	9.46519	169.859	7.13995	36.9187	33.1427	7.12432	0.800628	160.805	22.435	329.277	30.958	624.183	0.667871	62.643	1225.53	2203.93	5.60093e-05	0.00678231	0.1348	0.0449493	0.344437	0.346687	0.0140592	0.0409918	0.0264319	0.261022	0.286362	8.6128	0.0297638	0.0221811	0.46712	8.47872
		Leasing and commercial services	28	2.19462e-06	0.000770703	0.00201245	0.00528739	0.0062048	0.0211928	0.000115118	0.00272235	0.00549226	0.0242526	0.0481335	0.175966	0.00190312	0.000177177	0.009108	0.19761	0.0222988	0.0475449	0.0670397	0.00510408	0.00153301	0.317498	0.0845274	0.344486	0.0952768	4.17937	0.0111023	0.121262	0.526995	3.5232	0.000147469	0.00337736	0.222929	0.00890853	0.0939968	0.0999527	0.00230701	0.0235992	0.00303035	0.0170219	0.086525	0.787937	0.00244746	0.00419492	0.0287751	0.789435
		Scientific research	29	0	0	0	0	0	0	0	0	0	0	0	0	0	0	0	0	0	0	0	0	0	0	0	0	0	0	0	0	0	0	0.0415934	0.295406	51.5513	0	1.33195	0.488168	0.0919029	0.00651652	0.0152539	0.895031	2.48375	32.6877	1.14517	0.164081	1.63975	16.7556
		Other services	30	0.21509	7.83742	1.24334	57.809	20.76	15.8981	0.757788	3.50912	10.5672	50.1812	41.9524	138.255	3.95219	0.349062	25.0552	352.128	18.3311	104.615	119.364	17.0685	2.11721	4815.61	295.227	1009.31	319.861	4163.9	14.7553	265.33	2993.69	11910.9	0.685877	125.043	892.656	121.877	277.66	211.358	12.8749	13.1485	18.0029	133.067	582.045	2040.58	17.1801	57.3371	285.915	2618.53
16	Henan	Agriculture	1	5321.04	14.4042	0.00451181	1.30318	2.56639	9977.53	641.778	99.3554	470.476	525.085	0.760835	19576.8	98.2774	4.87086	96.9409	47.3408	8.68463	11.7465	7.77298	0.686112	2625.38	28.8371	19.9766	21938.3	141.15	114.1	2412.28	5696.56	3313.11	25025.5	8118.16	0	1.97772	4.51851	5.24955	64601.7	2200.8	2652.81	10675.5	5253.41	98.0212	28338	45.9555	109.007	252.285	30.4746
		Coal mining	2	11.7251	18466.1	0	135.837	8.07344	9.06349	1.32616	2.98168	2.22557	107.979	6.72409	130.12	2407.53	19.3919	37.1593	30.638	26.6607	15.9409	1.79992	0.885693	85.0162	6384.34	0.206965	39.7713	24.0857	16.1178	2.61886	149.845	34.8023	339.192	0.22032	72.9355	0.000845121	0.891202	1.98243	0.177515	0.0549913	0.0182095	0.00614527	0.431136	0.8648	4.33028	8.27022	85.5055	0.835022	0.577183
		Petroleum and gas	3	0	0	4.17614e-12	0	9.5062e-11	0	0	0	0	0	4.19191e-07	4.4995e-10	0	0	0	0	0	0	0	0	0	0	2.75899e-07	0	0	0	0	0	0	1.74836e-12	0	2.80552e-07	2.95219e-07	0	9.82201e-09	1.33374e-09	7.61848e-10	3.99571e-10	7.47463e-10	1.20674e-08	1.21199e-06	7.55788e-08	9.64261e-08	7.58095e-07	6.73973e-08	2.3888e-08
		Metal mining	4	0	0.192952	0	1519.37	0	0.00275092	0	0	0	0.0259651	0	32.7836	178.659	84.6778	49.1648	13.3493	0.112671	18.0878	0.343322	0.109004	0.54877	0	0	0	0.000192764	0	0.00550776	0	0	0.0422103	0	0	0.0792172	107.537	9.09995e-05	0	0	0	0.000163021	0	0	0.0905942	41.9091	1332.67	12.178	1.21154
		Nonmetal mining	5	0	0.106828	0	5.76147	26.3132	0.0264552	0.00147376	5.35475e-05	7.96322e-05	0.584166	0.000634927	9.90712	896.198	2.48915	3.14291	0.898266	0.142796	0.304296	0.530005	0.0106896	0.00630967	1.87202	0.00690274	474.095	0.651049	0.0127264	0.00225397	0.0367999	2.21893	0.0905526	1.49845	30.428	0.730744	0.743179	63.8722	1.74482	0.000570662	0.00459925	0.331817	0.0283337	0.161763	36.7111	297.004	29.0865	0.980734	4.57993
		Food processing and tobaccos	6	55517.6	41.2898	1.79992	385.04	311.154	198619	156.259	450.363	832.728	4630.79	131.424	84529.9	12027.5	807.873	1717.95	7607.05	1001.07	2436.14	2388.49	674.005	1153.3	6623.52	471.191	16408.3	171043	11198.9	125418	24353.5	54867.4	132485	12139.9	4.82783	2.48002	25.9471	75.4033	213757	531.227	147.029	15.4161	7261.65	47.7867	25594.8	970.01	2436.99	344.345	1119.52
		Textile	7	61.9442	126.063	0.125368	283.821	1006.66	399.629	23573.3	58602.5	5685.15	38189.4	1007.33	5992.6	50293.4	758.334	666.547	5576.66	9501.76	1509.9	736.614	285.425	6125	47.6496	61.3139	1853.06	13977.2	4822.41	339.948	2697.58	6150.21	18235.7	27.2213	15113.8	175.203	1.93542	3912.78	900.374	24113.2	83138.8	2129.81	70896.5	3840.84	18474.5	24481.8	6496.22	12958.5	5395.04
		Clothing, leather, fur, etc.	8	0	84.2783	0.753621	266.456	306.603	123.875	23.4632	5768.86	946.493	2376.77	67.1891	1796.96	6799.07	275.855	833.751	2882.62	8880.64	551.404	401.167	139.309	396.894	5617.97	935.641	19931.1	3697.66	1916.36	121.764	2133.51	1366.64	25360.6	1.88783	391.116	10.2963	5.90742	448.723	19.5315	2.6844	930.551	78.0434	299.296	74.8314	572.757	453.846	963.324	159.23	564.338
		Wood processing and furnishing	9	51.8678	14.1086	0.0536109	11.1334	14.3076	21.8452	15.42	24.3793	11565.6	3241.47	33.5651	272.894	1763.11	143.937	287.871	1086.56	4777.44	608.611	155.35	29.8775	107.004	18.8363	6.95546	53413.5	545.637	126.453	15.5246	447.945	205.95	1355.02	12.4774	326.695	0.24951	0.502198	85.2628	19.8171	8.6995	3.14241	2127.34	1347.75	74.1815	657.916	1056.51	822.179	1780.39	2538.21
		Paper making, printing, stationery, etc.	10	71.4864	8.35964	0.497869	56.7607	173.937	1578.13	17.6096	222.929	802.562	114879	148.595	8469.78	7359.38	304.847	1463.41	5228.65	3587.15	1655.13	8628.78	474.041	421.28	3903.59	178.075	11968.1	5323	1987.79	231.267	105156	17795.4	142119	9.97907	193.453	1.53768	6.66655	69.9464	649.784	56.2165	107.118	83.0933	12208.9	33.7132	1823.71	1437.66	443.799	390.991	1547.41
		Petroleum refining, coking, etc.	11	58.4611	9.92933	0.204843	387.408	758.3	12.071	3.62993	10.7355	30.6684	932.011	1467.3	1380.33	10474	135.694	201.821	794.244	298.283	148.042	104.889	28.0315	132.283	1883.85	178.807	3456.52	18322.2	980.52	5.43154	1177.3	624.492	2162.45	12.7093	1213.05	11.1726	236.139	469.288	2.46657	0.490771	0.436599	2.50741	11.2397	1170.29	1262.93	519.381	4150.22	16.952	124.949
		Chemical industry	12	1678.64	292.032	0.0497909	1037.79	6701.24	2916.16	835.449	389.482	3019.96	54838.6	3256.46	201489	130318	36289	15048	31038.8	55284.1	21307.3	29265.9	1642.32	4321.5	2436.88	1496.97	83213.2	2674.76	1300.86	256.893	5761.49	40559	231977	856.692	1220.48	105.671	14.283	1148.86	637.83	69.7267	133.144	71.1701	2719.17	644.006	34636.4	5350.75	3862.92	1736.84	4295.38
		Nonmetal products	13	4.25437	85.4168	0.00862741	208.567	600.691	963.251	0.890672	11.3665	1038.91	833.116	21.1881	2864.73	412252	1135.68	8853.9	5759.28	5540.33	11635.5	12758.4	638.295	632.995	2382.81	121.038	749018	1373.16	45.3817	84.7584	4575.04	3328.8	4986.02	469.313	1121.72	107.581	4219.14	2190.47	1258.89	57.3091	32.1954	141.36	561.108	533.488	1981.39	223800	23087.3	15933.8	3952.91
		Metallurgy	14	8.62008	78.684	0	1084.82	171.922	7.63156	0.727524	2.21698	770.881	23627.2	8.3179	1435.07	61289.7	103625	61772.9	53824.1	16504.3	27099.8	3744	1552.45	1309.83	436.303	138.327	296104	1517.85	8.07352	0.559572	6.08807	1894.5	145.512	0.777048	372.83	43.6739	5.74957	668.081	4.59436	1.44555	0.774563	17.5483	1172.8	1.53858	210.34	1151.98	164741	17957.5	14075.7
		Metal products	15	27.9776	15.3269	0.00635894	47.7265	106.32	141.646	0.77826	6.5965	150.077	410.068	19.5052	334.4	5166.54	172.283	3626.01	7387.35	2897.41	2113.51	1010.99	170.831	1357.32	2991.98	181.829	16897.6	193.569	228.181	10.9488	3307.33	9755.63	1798.24	8.89049	2509.87	0.0144825	18.3507	70.781	120.371	3.11193	7.34102	44.0541	128.66	32.5467	647.393	334.007	2857.82	7808.7	3265.51
		General and specialist machinery	16	14.3279	11.0411	0.033675	125.711	726.077	7.17055	0.747161	4.00122	14.8305	135.557	8.12178	127.404	891.128	99.981	198.755	12309	1780.49	2299.6	400.336	167.45	245.829	1561.8	50.4169	977.165	158.389	14.7862	6.51128	601.843	1738.23	3410.24	2.15986	1000.87	59.5166	9.87127	857.239	47.7825	10.962	14.4282	4.15993	88.5019	44.8547	421.163	432.561	2167.59	166.283	9256.09
		Transport equipment	17	7.19282	1.32128	0.00298412	12.6778	35.6883	0.354264	0.0326811	0.237838	0.56754	6.28479	0.217965	7.65073	110.889	5.13197	6.42648	417.833	15599.5	10.8748	4.38896	9.91941	461.36	2.37524	1.83773	47.3638	969.922	483.758	0.379209	164.682	57.9207	99.8897	4.0626	7.87198	6.19314	8.0472	219.833	5.60816	0.593914	0.276377	1.16928	7.87227	10.179	25.7821	97.0181	411.856	18.2615	272.131
		Electrical equipment	18	0	18.2416	0.0252553	93.5861	100.627	4.24909	0.933614	3.68676	18.2955	146.339	4.68622	74.9397	533.895	50.8783	273.125	10914.6	4438.5	29848.5	6151.99	2387.51	314.082	7120.97	19.7155	32458.8	423.777	2016.6	4.16417	2756.59	8159.68	7006.83	4.28699	313.461	13.5861	9.36373	847.476	7.97934	1.91405	1.03121	0.574508	87.1873	0.704793	118.679	830.745	1702.35	158.846	6489.06
		Electronic equipment	19	0	1.46782	0.00496941	3.63092	48.414	1.04944	0.167905	1.62218	7.77951	17.1894	0.549393	37.6135	88.8566	10.0325	99.3446	4864.42	1553.85	3755.74	60101.4	1299.4	162.121	211.884	7.54779	1177.62	190.819	1840.17	3.70224	1023.2	3553.66	31164.8	0.00706105	2.754	0.248971	0.265438	12.1309	0.196972	0.109212	0.0465339	0.0354455	16.6028	0.383008	10.2977	2.59088	34.1421	0.928424	265.272
		Instrument and meter	20	0	0.230665	0.00643701	0.664593	67.0875	0.239887	0.00414326	0.0306782	0.0230931	2.43051	2.00304	8.0842	21.3185	3.4856	31.5472	647.899	1004.51	122.373	37.7849	734.188	44.8154	30.5532	8.18726	156.593	13.5425	18.2501	0.0314348	7.49758	4854.35	547.876	0.512419	5.70134	0.00874696	0.121971	59.2667	0.627052	0.01135	0.00160675	0.64956	0.352484	2.15479	13.1106	12.1518	92.1858	12.7571	608.811
		Other manufacturing	21	5.26335	16.9178	0.109637	124.606	97.2466	17.6904	6.37084	25.2154	20.0095	447.467	24.2513	268.987	4443.23	351.53	264.699	852.011	224.193	234.202	288.684	44.9279	283.177	2082.74	169.023	92.4593	1934.06	148.839	18.4155	487.175	552.967	3058.24	0.11281	2.28837	0.0796077	0.159939	0.611769	0.167933	0.330664	0.739885	0.0265727	32.0013	0.873416	6.11342	12.1196	546.144	114.833	8.71184
		Electricity and hot water production and supply	22	3.86931	1.82855	0.0137543	37.8799	2.40112	3.37812	0.843208	1.22225	6.02091	64.3331	7.56257	67.1804	352.473	42.1123	50.6977	66.674	25.0993	28.2271	34.1388	3.92881	12.3138	13683.5	20.265	91.4481	95.5963	68.7857	4.98753	98.9867	57.1865	466.967	8.51475	6.8928	1.89903	23.2917	49.636	9.19137	2.55614	0.573407	1.43017	32.3469	110.43	204.692	172.414	869.689	65.3135	72.7062
		Gas and water production and supply	23	0.00104736	0.000580722	2.50567e-06	0.0092854	0.00172802	0.00314713	0.000651394	0.000637503	0.00241807	0.0415599	0.00536336	0.0333655	0.323857	0.123174	0.0345854	0.0325691	0.0310534	0.00927272	0.0206466	0.00149933	0.0102246	2.34158	0.0377543	0.170928	0.179319	0.0243485	0.0149095	0.104794	0.106963	0.652527	1.41779	1.19505	0.0167143	0.103641	0.870127	1.40509	0.207577	0.0647384	0.11231	1.11671	0.626679	11.8711	9.87372	22.2802	1.38601	4.39637
		Construction	24	0	0.00131564	0.000151852	0.0258997	0.00145383	0.00327733	0.000155809	0.00147042	0.0186383	0.054587	0.00161059	0.0321138	1.83106	0.0147204	0.631154	0.147188	0.0235384	0.099226	0.0755883	0.00365453	0.0151601	0.966618	0.0251419	4.38607	0.403813	0.163072	0.0121096	0.373723	0.368735	6.96989	0.813315	0	0.804924	0	3.69085	0.143651	0.0347596	0.00380443	0.00819238	0.227388	0.505659	8.04288	20.1177	12.7662	1.20752	3.85878
		Transport and storage	25	213.345	4025.68	0.291428	870.507	487.178	548.674	55.5129	122.347	560.053	3541.95	1290.16	3874.7	25857.4	2168.02	2673.62	7645.45	3789.03	3348.09	2552.62	516.941	704.924	3360.1	874.352	27567	65979.7	21589.1	112.106	19629.1	19428.2	37631.2	108.7	1018.28	22.4923	109.291	203.446	230.873	12.4023	19.3684	41.0321	313.375	1039.62	1619.93	2533.29	8318.79	1300.06	2380.46
		Wholesale and retailing	26	121.797	1261.26	0.114489	444.359	795.213	451.212	62.4906	239.618	594.993	4567.71	807.416	3237.62	12730.9	1917.27	2181.9	14823.4	13280.9	8385.03	16611.1	1415.32	1024.59	3933.25	602.763	26227.3	3661.8	14413	192.143	4941.58	9923.25	17179.9	1.00753	9.85902	0.767459	1.81895	3.93723	3.48376	0.195327	0.551214	0.673319	5.23235	6.91115	24.7573	17.2052	160.425	19.3372	38.716
		Hotel and restaurant	27	21.2253	21.4339	1.03998	115.464	223.5	266.395	7.89083	41.7903	146.372	1097.76	25.9709	3585.94	5495.25	296.318	969.643	5026.55	1049.08	1527.01	1404.98	410.786	242.441	2234.07	198.098	14439.2	3541.46	7778.68	36.5957	23502	22140.5	72736.2	0.0760568	0.28311	0.325894	1.80635	12.3642	6.82675	0.505578	2.08284	0.953582	15.9978	1.94575	205.583	89.6394	102.388	41.4638	207.889
		Leasing and commercial services	28	0.0993509	1.17022	0.143816	8.038	8.82115	13.9125	0.128452	4.47913	6.52633	48.4984	9.03864	125.098	196.03	23.8032	25.4552	159.537	89.3852	53.65	77.5327	8.02899	12.6646	120.34	20.3621	412.121	297.35	1420.94	16.5966	1241.16	259.74	3172.2	5.46321	3.84614	14.7036	9.76689	92.0529	53.696	2.26333	32.7133	2.98259	28.4617	16.0393	513.104	201.093	528.274	69.6831	528.065
		Scientific research	29	0	0	0	0	0	0	0	0	0	0	0	0	0	0	0	0	0	0	0	0	0	0	0	0	0	0	0	0	0	0	0.339193	0.0740528	0.748463	0	0.287135	0.0577285	0.0198473	0.00198846	0.00330488	0.32943	0.10135	4.68566	20.712	4.54849	0.874104	2.46721
		Other services	30	6.55216	8.00765	0.0597896	59.1365	19.86	7.02285	0.568984	3.8851	8.44953	67.5249	5.30109	66.1388	273.935	31.5562	47.1198	191.296	49.4454	79.4354	92.8921	18.0672	11.7696	1228.21	47.8557	812.514	671.729	952.617	14.8426	1827.44	992.871	7216.38	17.0981	95.8209	39.6181	89.9137	182.975	76.4046	8.49953	12.2647	11.9233	149.718	72.6025	894.17	949.861	4858.75	465.908	1178.64
17	Hubei	Agriculture	1	509.035	1.03778	0.0429212	0.333043	4.5396	2241.22	162.431	6.03953	74.5388	92.4143	0.0146691	852.502	0.950845	0.299542	49.188	9.32481	1.49392	0.0290925	1.07148	0.158434	791.864	4.82821	8.87989	3806.16	0.0116306	0.0897881	50.2802	15.1812	496.525	66.336	790.901	0	19.2026	1.18694	9.83359	14733	562.35	163.74	1732.03	1002.33	1.83025	1226.01	0.452714	5.75864	132.15	6.34228
		Coal mining	2	0.00181331	2.15079	0	0.0561202	0.0230865	0.00329126	0.000542604	0.000293006	0.00057002	0.0307221	0.000209581	0.00916014	0.0376559	0.00192786	0.0304806	0.00975594	0.00741398	6.38249e-05	0.000401101	0.00033063	0.0414538	1.72804	0.000148726	0.0111547	3.20836e-06	2.05041e-05	8.82444e-05	0.000645562	0.00843175	0.00145351	3.46995e-05	0.00876021	1.32653e-05	0.000378456	0.00600334	6.54464e-05	2.27157e-05	1.81699e-06	1.61181e-06	0.000132981	2.61042e-05	0.000302863	0.000131707	0.00730241	0.000707094	0.00019419
		Petroleum and gas	3	0	0	0.00254437	0	0.0107692	0	0	0	0	0	0.517618	0.00125488	0	0	0	0	0	0	0	0	0	0	7.85452	0	0	0	0	0	0	2.96812e-07	0	1.33496	183.578	0	1.17835	0.0194806	0.0124675	0.00157952	0.00776679	0.147458	1.44935	0.209416	0.0608365	2.56492	2.261	0.318398
		Metal mining	4	0	0.00906351	0	253.158	0	0.000402876	0	0	0	0.00297941	0	0.93077	1.12697	3.3951	16.2644	1.71433	0.0126362	0.0292073	0.0308552	0.0164108	0.107915	0	0	0	1.03556e-08	0	7.48473e-05	0	0	7.29487e-05	0	0	0.50147	18.4171	0.000111137	0	0	0	1.72442e-05	0	0	0.00255539	0.26917	45.9008	4.15895	0.16439
		Nonmetal mining	5	0	0.934749	0	178.822	5652.76	0.721715	0.0453006	0.000395315	0.00153224	12.4864	0.00148673	52.3955	1053.06	18.5907	193.677	21.4883	2.98321	0.09153	8.87297	0.299784	0.231131	38.066	0.37265	9989.44	0.00651518	0.00121627	0.00570572	0.0119105	40.3869	0.0291515	17.7297	274.56	861.692	23.7094	14531	48.3272	0.0177092	0.034477	6.53822	0.656547	0.366828	192.893	355.338	186.617	62.3905	115.76
		Food processing and tobaccos	6	10969.6	6.14425	35.3658	203.241	1136.79	92149.1	81.6843	56.5436	272.494	1683.35	5.23356	7602.8	240.347	102.613	1800.42	3094.78	355.673	12.462	680.031	321.46	718.475	2290.51	432.607	5879.7	29.1095	18.2019	5399.32	134.049	16983.6	725.343	2442.81	0.740853	49.7346	14.0778	291.736	100688	280.36	18.7439	5.16598	2861.63	1.84292	2287.11	19.7366	265.908	372.544	481.227
		Textile	7	7.58638	11.6276	1.52684	92.8588	2279.61	114.922	7638.13	4560.49	1153.11	8604.71	24.864	334.082	622.947	59.7029	432.979	1406.25	2092.49	4.78747	129.993	84.3781	2365.09	10.2135	34.8923	411.581	1.47443	4.85824	9.07121	9.20345	1179.99	61.8832	3.39514	1437.56	2177.81	0.650867	9383.38	262.878	7887.97	6569.56	442.377	17317.2	91.8122	1023.25	308.755	439.351	8689.85	1437.43
		Clothing, leather, fur, etc.	8	0	1.46242	1.72669	16.4007	130.621	6.70171	1.43025	84.4583	36.1163	100.748	0.312	18.8466	15.8433	4.08576	101.89	136.752	367.926	0.328916	13.3187	7.74775	28.8319	226.545	100.17	832.828	0.0733818	0.363203	0.611267	1.36939	49.3286	16.1908	0.0442963	6.99869	24.0777	0.373743	202.446	1.07281	0.165202	13.8335	3.04962	13.7534	0.336524	5.96811	1.0768	12.2569	20.0881	28.2871
		Wood processing and furnishing	9	2.90582	0.595283	0.298673	1.66626	14.8211	2.87368	2.28554	0.867869	1073.09	334.098	0.378987	6.95937	9.9898	5.18376	85.5405	125.338	481.274	0.882746	12.5409	4.04035	18.9007	1.84693	1.81065	5426.96	0.0263297	0.0582749	0.189501	0.699097	18.0754	2.10346	0.711886	14.2146	1.41874	0.0772557	93.5343	2.64672	1.30179	0.113588	202.129	150.592	0.811162	16.6693	6.09511	25.4364	546.149	309.355
		Paper making, printing, stationery, etc.	10	4.30949	0.379539	2.98462	9.14104	193.882	223.387	2.80857	8.53947	80.1263	12741	1.80539	232.423	44.8693	11.8137	467.919	649.002	388.845	2.58319	749.545	68.9799	80.0721	411.86	49.8817	1308.47	0.276394	0.985719	3.03764	176.595	1680.6	237.396	0.612643	9.05728	9.40833	1.10354	82.5672	93.3831	9.05195	4.16644	8.49546	1467.91	0.396682	49.7202	8.92473	14.7743	129.061	202.939
		Petroleum refining, coking, etc.	11	0.152765	0.0195408	0.053229	2.70439	36.6387	0.0740646	0.025095	0.0178254	0.132721	4.48059	0.772749	1.64189	2.76804	0.227939	2.7972	4.2733	1.40155	0.0100153	0.394938	0.176809	1.08985	8.6156	2.17108	16.3805	0.0412386	0.0210762	0.00309241	0.0857006	2.55645	0.156574	0.0338214	2.46181	2.96315	1.69436	24.0123	0.0153655	0.00342539	0.0007361	0.0111122	0.0585771	0.596883	1.49248	0.139758	5.98885	0.242549	0.710306
		Chemical industry	12	57.351	7.51415	0.169163	94.719	4233.34	233.942	75.5157	8.45535	170.875	3446.9	22.423	3133.57	450.293	797.002	2726.87	2183.45	3396.32	18.8467	1440.76	135.44	465.508	145.714	237.647	5155.95	0.0787116	0.365591	1.9123	5.48353	2170.83	219.607	29.8073	32.3843	366.423	1.33995	768.579	51.95	6.36296	2.93498	4.12382	185.284	4.29451	535.17	18.825	72.8813	324.914	319.259
		Nonmetal products	13	0.0256695	0.388143	0.00517647	3.36182	67.0159	13.6469	0.0142178	0.0435785	10.3813	9.24799	0.0257655	7.8681	251.565	4.40495	283.347	71.5491	60.1096	1.81758	110.923	9.29625	12.0418	25.1626	3.39345	8196.11	0.00713633	0.00225239	0.111426	0.768988	31.4648	0.833593	2.88376	5.2564	65.881	69.9021	258.796	18.1079	0.923596	0.125336	1.44653	6.75224	0.628272	5.40663	139.052	76.9258	526.413	51.8868
		Metallurgy	14	0.121488	0.835168	0	40.8436	44.802	0.252549	0.027127	0.0198538	17.993	612.62	0.0236265	9.20655	87.3604	938.829	4617.65	1561.9	418.258	9.88805	76.0331	52.8131	58.203	10.762	9.05864	7568.3	0.0184255	0.000935977	0.00171829	0.00239024	41.8283	0.0568246	0.0111528	4.08086	62.4722	0.222505	184.37	0.154363	0.0544164	0.00704331	0.419445	32.9657	0.00423234	1.34066	1.67186	1282.15	1385.77	431.568
		Metal products	15	11.7497	4.84773	0.265567	53.5455	825.616	139.68	0.864722	1.76032	104.382	316.835	1.65094	63.9275	219.444	46.5116	8076.97	6387.94	2188.03	22.9797	611.803	173.176	1797.25	2199.17	354.829	12870	0.0700204	0.788277	1.00185	38.6934	6418.41	20.9258	3.8024	818.635	0.617313	21.1619	582.069	120.514	3.49079	1.98918	31.3778	107.766	2.66788	122.959	14.4447	662.781	17956.5	2983.5
		General and specialist machinery	16	2.87119	1.66632	0.671056	67.2978	2690.34	3.374	0.396121	0.509488	4.92187	49.9761	0.328017	11.6216	18.0604	12.8795	211.252	5078.75	641.571	11.9304	115.598	80.9969	155.318	547.759	46.9454	355.125	0.0273385	0.0243735	0.284293	3.35974	545.686	18.9358	0.44078	155.769	1210.49	5.43172	3363.74	22.8269	5.8674	1.86548	1.41379	35.3714	1.7544	38.1686	8.92614	239.869	182.454	4035.2
		Transport equipment	17	2.92882	0.405187	0.120832	13.7906	268.697	0.338713	0.0352065	0.061537	0.382722	4.70807	0.0178873	1.41808	4.56653	1.34331	13.8793	350.308	11421.7	0.114641	2.57514	9.74951	592.299	1.69272	3.47706	34.9762	0.340173	1.62033	0.0336427	1.86802	36.9472	1.12702	1.68466	2.48942	255.945	8.99749	1752.77	5.4439	0.645941	0.0726095	0.807479	6.39311	0.808978	4.74774	4.06801	92.6094	40.7149	241.062
		Electrical equipment	18	0	0.00808418	0.00147785	0.147117	1.09488	0.00587104	0.00145348	0.00137852	0.0178298	0.158426	0.000555768	0.0200735	0.0317738	0.019246	0.852452	13.2242	4.69644	0.45473	5.21637	3.39123	0.582717	7.33381	0.0539077	34.6395	0.00021479	0.0097613	0.000533895	0.0451878	7.52202	0.114247	0.00256906	0.143255	0.811418	0.01513	9.76504	0.0111936	0.00300841	0.000391519	0.000573352	0.102325	8.09485e-05	0.0315831	0.0503397	0.553187	0.511808	8.30704
		Electronic equipment	19	0	0.0970753	0.0433956	0.851789	78.6114	0.216391	0.0390093	0.0905174	1.1314	2.77708	0.00972338	1.50355	0.789162	0.566342	46.2718	879.54	245.36	8.53867	7605.02	275.433	44.8868	32.565	3.07983	187.547	0.0144332	1.32926	0.070836	2.50307	488.878	75.832	0.000631472	0.187825	2.21903	0.0640055	20.8595	0.0412356	0.0256164	0.00263657	0.00527897	2.90785	0.00656475	0.408963	0.023429	1.65568	0.446417	50.6779
		Instrument and meter	20	0	0.0264983	0.0976395	0.270815	189.215	0.0859188	0.00167204	0.00297346	0.00583373	0.682067	0.0615779	0.561321	0.328877	0.341782	25.5231	203.485	275.519	0.483258	8.3049	270.322	21.5529	8.15663	5.80291	43.3186	0.00177925	0.022899	0.00104472	0.0318591	1159.99	2.31564	0.0795995	0.675411	0.135416	0.0510872	177.019	0.228019	0.00462425	0.000158132	0.168038	0.107233	0.0641528	0.904416	0.190875	7.76519	10.6548	202.027
		Other manufacturing	21	0.478893	1.15927	0.991981	30.2872	163.604	3.77941	1.53358	1.45781	3.01514	74.9025	0.444707	11.1406	40.8865	20.5608	127.741	159.616	36.6794	0.551684	37.8481	9.86724	81.2347	331.661	71.459	15.2567	0.151571	0.111397	0.365072	1.23482	78.8186	7.71018	0.0104529	0.161705	0.735148	0.039959	1.08994	0.0364258	0.0803597	0.0434349	0.00410043	5.80715	0.0155109	0.251556	0.113553	27.441	57.2094	1.72442
		Electricity and hot water production and supply	22	0.0364916	0.0129877	0.0128993	0.954364	0.418715	0.0748077	0.0210391	0.00732451	0.0940407	1.11623	0.0143745	0.288407	0.336194	0.255311	2.536	1.2947	0.425643	0.00689206	0.463931	0.0894383	0.366149	225.859	0.888059	1.56411	0.000776551	0.00533628	0.0102486	0.0260062	0.844904	0.122029	0.0817797	0.0504865	1.81775	0.603177	9.16633	0.20665	0.0643902	0.00348916	0.0228752	0.608431	0.203277	0.873044	0.167443	4.5294	3.37277	1.49172
		Gas and water production and supply	23	8.50799e-05	3.55274e-05	2.02407e-05	0.002015	0.00259551	0.000600282	0.000139993	3.29058e-05	0.000325307	0.00621102	8.78073e-05	0.00123376	0.00266066	0.00643207	0.0149013	0.0054474	0.0045359	1.95012e-05	0.0024167	0.000293989	0.00261868	0.332906	0.0142506	0.0251811	1.25466e-05	1.62698e-05	0.000263883	0.000237141	0.0136119	0.00146874	0.117288	0.0753938	0.137804	0.0231176	1.38405	0.272102	0.0450385	0.00339305	0.0154727	0.180921	0.00993607	0.43611	0.0825936	0.99946	0.61648	0.776928
		Construction	24	0	0	0	0	0	0	0	0	0	0	0	0	0	0	0	0	0	0	0	0	0	0	0	0	0	0	0	0	0	0	0	0	0	0	0	0	0	0	0	0	0	0	0	0	0	0
		Transport and storage	25	0	0	0	0	0	0	0	0	0	0	0	0	0	0	0	0	0	0	0	0	0	0	0	0	0	0	0	0	0	0	0	0	0	0	0	0	0	0	0	0	0	0	0	0	0	0
		Wholesale and retailing	26	0	0	0	0	0	0	0	0	0	0	0	0	0	0	0	0	0	0	0	0	0	0	0	0	0	0	0	0	0	0	0	0	0	0	0	0	0	0	0	0	0	0	0	0	0	0
		Hotel and restaurant	27	0	0	0	0	0	0	0	0	0	0	0	0	0	0	0	0	0	0	0	0	0	0	0	0	0	0	0	0	0	0	0	0	0	0	0	0	0	0	0	0	0	0	0	0	0	0
		Leasing and commercial services	28	0	0	0	0	0	0	0	0	0	0	0	0	0	0	0	0	0	0	0	0	0	0	0	0	0	0	0	0	0	0	0	0	0	0	0	0	0	0	0	0	0	0	0	0	0	0
		Scientific research	29	0	0	0	0	0	0	0	0	0	0	0	0	0	0	0	0	0	0	0	0	0	0	0	0	0	0	0	0	0	0	7.95917e-10	1.32516e-10	1.75033e-07	0	1.29548e-08	3.17098e-10	1.22147e-10	2.95612e-12	1.29146e-11	1.51387e-09	4.55796e-11	4.88262e-09	4.91434e-09	5.7875e-09	1.10279e-08	1.23671e-08
		Other services	30	0.00166232	0.00153003	0.00150843	0.0400802	0.0931647	0.00418364	0.000381911	0.000626313	0.00355022	0.0315175	0.000271055	0.00763816	0.00702882	0.00514653	0.0634066	0.0999282	0.0225569	0.000521755	0.0339589	0.0110643	0.00941455	0.54536	0.0564156	0.373846	0.000146789	0.00198805	0.000820461	0.0129155	0.394617	0.0507301	0.00441765	0.0188803	1.02015	0.0626381	0.90899	0.046211	0.0057597	0.00200764	0.00513031	0.0757569	0.00359518	0.102595	0.0248156	0.680723	0.647222	0.650532
18	Hunan	Agriculture	1	7252.24	2.46882	0.0156201	0.588449	5.04964	8396.41	280.609	13.3852	444.06	279.703	0.375683	17945.7	23.8504	3.94675	62.204	112.176	4.23907	6.14022	11.0906	0.545064	1986.03	1.79518	3.75808	19401.7	41.6045	25.9675	1867.34	2158.44	3599.25	42319.8	11099.5	0	6.9602	2.05732	12.6699	54633.9	976.737	358.347	10112.8	2869.49	47.6885	26036.7	11.1676	81.9309	170.564	72.6847
		Coal mining	2	0.0999917	19.8037	0	0.38379	0.0993954	0.0477239	0.00362811	0.00251342	0.0131436	0.359894	0.0207747	0.746333	3.65582	0.0983159	0.149193	0.454252	0.0814255	0.0521385	0.016069	0.00440257	0.402407	2.4868	0.000243619	0.220078	0.0444209	0.0229519	0.0126847	0.355254	0.236567	3.58904	0.00188481	0.0805505	1.861e-05	0.00253895	0.0299378	0.00093934	0.000152708	1.5391e-05	3.64248e-05	0.00147349	0.00263257	0.0248944	0.0125751	0.402124	0.00353234	0.0086137
		Petroleum and gas	3	0	0	0	0	0	0	0	0	0	0	0	0	0	0	0	0	0	0	0	0	0	0	0	0	0	0	0	0	0	0	0	0	0	0	0	0	0	0	0	0	0	0	0	0	0	0
		Metal mining	4	0	0.000983228	0	20.3974	0	6.88263e-05	0	0	0	0.000411208	0	0.893472	1.28906	2.0399	0.937931	0.940436	0.00163507	0.281105	0.0145637	0.00257456	0.0123421	0	0	0	1.68923e-06	0	0.000126758	0	0	0.0021222	0	0	0.0082886	1.45569	6.52974e-06	0	0	0	4.59128e-06	0	0	0.0024747	0.302787	29.7798	0.244781	0.0859108
		Nonmetal mining	5	0	0.0558449	0	7.93479	157.909	0.0679014	0.00196535	2.20024e-05	0.000229239	0.949075	0.000956207	27.6989	663.352	6.15152	6.15093	6.49185	0.212585	0.485144	2.30644	0.0259007	0.0145578	0.355437	0.00396062	1278.79	0.585287	0.00883377	0.00532159	0.0425276	7.35218	0.467047	6.24862	16.3806	7.84366	1.03204	470.176	4.50057	0.000772456	0.00189488	0.958696	0.0472024	0.240033	102.875	220.132	66.6782	2.02228	33.3167
		Food processing and tobaccos	6	29243.2	2.73503	2.40826	67.1938	236.609	64596.5	26.4046	23.4485	303.756	953.324	25.0797	29946.6	1128.07	252.985	426.031	6966.28	188.844	492.151	1317.07	206.935	337.175	159.354	34.2579	5608.13	19484.2	985.003	37521	3566.21	23036.1	86585.9	6414.73	0.329328	3.3731	4.56579	70.3332	69864.8	91.1163	7.67571	5.64389	1532.91	8.98503	9088.38	91.0999	707.894	89.9717	1031.95
		Textile	7	13.0019	3.32751	0.0668421	19.7369	305.035	51.7914	1587.33	1215.85	826.372	3132.86	76.601	845.988	1879.68	94.6291	65.8677	2035.03	714.255	121.55	161.859	34.9201	713.559	0.456819	1.77637	252.381	634.466	169.019	40.5264	157.41	1028.95	4749.13	5.7317	410.83	94.9574	0.13571	1454.35	117.266	1648.1	1729.55	310.711	5963.74	287.773	2614.08	916.215	751.945	1349.21	1981.67
		Clothing, leather, fur, etc.	8	0	0.418519	0.0755935	3.48601	17.4788	3.02031	0.297237	22.5176	25.8833	36.682	0.961233	47.7261	47.807	6.47609	15.5005	197.903	125.592	8.35114	16.584	3.20651	8.69894	10.1329	5.09979	510.701	31.578	12.6362	2.73096	23.4218	43.0158	1242.57	0.0747834	2.00015	1.04987	0.0779299	31.3783	0.478578	0.0345178	3.64198	2.14201	4.73655	1.05482	15.247	3.19544	20.9781	3.11901	38.9982
		Wood processing and furnishing	9	27.7548	0.949405	0.0728704	1.97377	11.0527	7.21758	2.64707	1.2895	4285.87	677.915	6.50706	98.2153	167.992	45.7901	72.5229	1010.85	915.546	124.906	87.0249	9.31885	31.7803	0.460378	0.513732	18546.2	63.1433	11.2989	4.71826	66.6372	87.8422	899.649	6.69783	22.6395	0.344754	0.0897734	80.7936	6.57997	1.51585	0.166658	791.205	289.027	14.1695	237.33	100.8	242.62	472.579	2376.84
		Paper making, printing, stationery, etc.	10	13.3612	0.196488	0.236372	3.5148	46.9328	182.122	1.05588	4.1186	103.88	8391.85	10.062	1064.73	244.925	33.8738	128.773	1699.04	240.113	118.647	1688.35	51.6437	43.7031	33.3248	4.59405	1451.48	215.161	62.0383	24.5504	5463.98	2651.14	32958.2	1.87104	4.68254	0.742115	0.416252	23.1508	75.3591	3.42144	1.98431	10.7944	914.509	2.24927	229.784	47.9102	45.7436	36.2501	506.127
		Petroleum refining, coking, etc.	11	7.41568	0.158391	0.0660029	16.281	138.863	0.945416	0.147714	0.134606	2.69403	46.2058	67.4309	117.764	236.572	10.233	12.0528	175.158	13.5505	7.20227	13.9284	2.07256	9.31333	10.9147	3.13067	284.501	502.626	20.7686	0.391316	41.5166	63.141	340.343	1.61724	19.9271	3.65949	10.0065	105.414	0.194143	0.0202715	0.00548895	0.221065	0.571381	52.9902	107.995	11.7467	290.319	1.06665	27.7362
		Chemical industry	12	862.475	18.8688	0.0649825	176.655	4970.57	925.116	137.705	19.7804	1074.53	11012	606.164	69628.1	11922.4	11084.6	3640.02	27725.8	10172.6	4198.74	15741.3	491.841	1232.37	57.1877	106.163	27742.3	297.206	111.606	74.9656	822.954	16610.3	147884	441.553	81.2087	140.193	2.45155	1045.28	203.347	11.6657	6.78008	25.4154	559.903	118.113	11996.7	490.176	1094.52	442.658	3862.08
		Nonmetal products	13	0.642756	1.62285	0.00331091	10.4397	131.016	89.8556	0.0431687	0.169745	108.696	49.1935	1.15973	291.097	11090.2	102.006	629.769	1512.76	299.771	674.215	2017.88	56.2095	53.0797	16.4429	2.52408	73428.4	44.8659	1.14487	7.27301	192.157	400.866	934.656	71.1282	21.9472	41.9687	212.944	586.034	118.016	2.8194	0.482089	14.8439	33.9739	28.7709	201.8	6028.62	1923.55	1194.12	1045.1
		Metallurgy	14	2.8155	3.23189	0	117.39	81.066	1.53905	0.0762311	0.0715754	174.365	3016.11	0.984268	315.254	3564.51	20121.8	9499.02	30564.1	1930.57	3394.78	1280.18	295.555	237.453	6.50896	6.23619	62755.3	107.215	0.440326	0.103806	0.552809	493.219	58.9698	0.254602	15.7702	36.8339	0.627353	386.411	0.931134	0.153744	0.025074	3.98374	153.516	0.179384	46.3134	67.0866	29673.2	2909.43	8045.37
		Metal products	15	9.38232	0.646367	0.00541679	5.3026	51.4728	29.3292	0.0837271	0.218661	34.8532	53.7463	2.36977	75.424	308.509	34.3479	572.486	4307.05	347.98	271.835	354.926	33.3921	252.639	45.8287	8.41654	3676.95	14.0385	12.7775	2.08539	308.339	2607.69	748.227	2.99085	109.002	0.0125408	2.05581	42.0333	25.0475	0.339822	0.243994	10.2683	17.2915	3.89607	146.355	19.9712	528.512	1298.97	1916.38
		General and specialist machinery	16	44.8368	4.34501	0.267681	130.334	3280.18	13.8548	0.75008	1.23767	32.1393	165.793	9.20788	268.151	496.547	186.007	292.824	66967.7	1995.42	2759.98	1311.5	305.432	426.976	223.233	21.777	1984.19	107.191	7.72637	11.5728	523.585	4335.72	13241.1	6.78029	405.615	480.919	10.3195	4750.41	92.7822	11.1703	4.47493	9.04792	110.992	50.1048	888.472	241.35	3740.67	258.119	50688.7
		Transport equipment	17	3.87522	0.0895197	0.00408386	2.26293	27.7578	0.117847	0.00564852	0.0126659	0.211749	1.32337	0.0425442	2.77232	10.6378	1.64376	1.63007	391.373	3009.91	2.2471	2.47542	3.11502	137.961	0.05845	0.136662	16.5579	113.01	43.5204	0.116037	24.6658	24.8732	66.7736	2.19569	0.549243	8.61567	1.44835	209.733	1.87483	0.104194	0.0147578	0.437852	1.69975	1.95758	9.36389	9.31961	122.366	4.88036	256.57
		Electrical equipment	18	0	0.718948	0.0201058	9.71742	45.5289	0.822245	0.0938682	0.114212	3.97084	17.9251	0.532093	15.7967	29.7943	9.47983	40.3002	5947.16	498.185	3587.85	2018.44	436.147	54.6349	101.936	0.852878	6600.91	28.723	105.535	0.741242	240.178	2038.37	2724.7	1.34782	12.7226	10.9947	0.980372	470.342	1.55174	0.195338	0.0320317	0.125146	10.9509	0.0788479	25.074	46.4221	294.224	24.6947	3558.95
		Electronic equipment	19	0	0.225613	0.0154287	1.47032	85.4279	0.791988	0.0658374	0.195986	6.58487	8.21142	0.24328	30.921	19.3386	7.29009	57.1673	10336.9	680.173	1760.62	76902.7	925.733	109.983	11.8289	1.27337	933.975	50.4395	375.571	2.57011	347.68	3462.13	47262.7	0.00865776	0.435927	0.785773	0.108383	26.2566	0.149388	0.0434672	0.00563715	0.0301119	8.13275	0.167107	8.48489	0.564628	23.0132	0.562901	567.399
		Instrument and meter	20	0	0.0117838	0.00664232	0.0894466	39.3443	0.06017	0.000539959	0.00123188	0.00649663	0.385894	0.294798	2.20881	1.54206	0.841809	6.03358	457.59	146.143	19.0662	16.0689	173.845	10.1047	0.566911	0.459078	41.2773	1.18976	1.23797	0.00725288	0.846741	1571.85	276.152	0.20882	0.299943	0.00917522	0.0165527	42.6349	0.158061	0.00150139	6.4692e-05	0.183404	0.0573859	0.312465	3.59039	0.880173	20.652	2.57068	432.804
		Other manufacturing	21	1.9504	0.78837	0.103199	15.2978	52.0233	4.04757	0.757355	0.923603	5.13484	64.806	3.25576	67.0404	293.176	77.4431	46.1796	548.906	29.7527	33.2854	111.989	9.70411	58.2421	35.2515	8.64522	22.2318	154.994	9.20972	3.87585	50.1878	163.328	1406.11	0.0419351	0.109817	0.0761725	0.0197992	0.401445	0.0386137	0.0398997	0.0271737	0.00684396	4.75245	0.115532	1.52717	0.80075	111.606	21.108	5.6494
		Electricity and hot water production and supply	22	0	0	0	0	0	0	0	0	0	0	0	0	0	0	0	0	0	0	0	0	0	0	0	0	0	0	0	0	0	0	0	0	0	0	0	0	0	0	0	0	0	0	0	0	0	0
		Gas and water production and supply	23	0	0	0	0	0	0	0	0	0	0	0	0	0	0	0	0	0	0	0	0	0	0	0	0	0	0	0	0	0	0	0	0	0	0	0	0	0	0	0	0	0	0	0	0	0	0
		Construction	24	0	2.78524e-05	6.49353e-05	0.00144453	0.000353327	0.000340656	8.41461e-06	2.44681e-05	0.00217288	0.00359156	9.82294e-05	0.00363611	0.0548872	0.00147326	0.0500234	0.0430788	0.00141913	0.00640662	0.0133213	0.0003586	0.00141652	0.00743252	0.000584209	0.479114	0.0147016	0.00458403	0.00115785	0.0174905	0.0494785	1.45584	0.13735	0	0.349895	0	1.10028	0.0150056	0.00190545	6.34767e-05	0.000958566	0.0153411	0.0303863	0.912754	0.603849	1.18518	0.100836	1.13679
		Transport and storage	25	17.2464	40.9242	0.0598416	23.314	56.8546	27.3858	1.43963	0.97761	31.3525	111.905	37.7845	210.667	372.192	104.193	101.754	1074.51	109.695	103.804	216.019	24.3576	31.6283	12.4064	9.75598	1445.99	1153.48	291.418	5.14715	441.132	1251.84	3774.42	8.81481	10.6602	4.69495	2.95141	29.1233	11.5806	0.326466	0.155179	2.30542	10.1524	29.9992	88.2781	36.5131	370.847	52.1312	336.749
		Wholesale and retailing	26	2.44811	3.18805	0.00584541	2.95909	23.0749	5.59977	0.402949	0.476071	8.28199	35.8827	5.8796	43.7687	45.5638	22.9106	20.6475	518.005	95.6017	64.6399	349.53	16.5816	11.4304	3.61099	1.67229	342.066	15.9174	48.3745	2.19351	27.6129	158.983	428.453	0.0203153	0.0256633	0.0398319	0.0122137	0.14014	0.0434496	0.00127843	0.00109809	0.00940645	0.0421483	0.0495866	0.335458	0.0616598	1.77822	0.1928	1.36181
		Hotel and restaurant	27	1.42093	0.180446	0.176849	2.56093	21.6003	11.0114	0.169467	0.276538	6.7859	28.7224	0.629887	161.461	65.5051	11.7933	30.5611	585.034	25.152	39.207	98.4649	16.0293	9.00834	6.8312	1.8305	627.23	51.2727	86.9548	1.39146	437.398	1181.43	6041.68	0.00510772	0.00245448	0.056335	0.0403976	1.46575	0.283581	0.0110212	0.0138197	0.04437	0.429208	0.0464972	9.27788	1.06996	3.77998	1.37692	24.3546
		Leasing and commercial services	28	0.00691907	0.0102486	0.0254414	0.185461	0.886876	0.598241	0.00286984	0.0308338	0.314755	1.32006	0.228052	5.85963	2.43089	0.985529	0.834618	19.3164	2.22938	1.433	5.65263	0.325922	0.489535	0.382792	0.195734	18.6235	4.47843	16.5241	0.656472	24.0301	14.4184	274.108	0.381674	0.0346884	2.64411	0.227229	11.3524	2.32039	0.051327	0.2258	0.144371	0.794373	0.39873	24.0892	2.49701	20.2887	2.40725	64.3566
		Scientific research	29	0	0	0	0	0	0	0	0	0	0	0	0	0	0	0	0	0	0	0	0	0	0	0	0	0	0	0	0	0	0	0.170437	0.00480365	0.968051	0	0.254689	0.0179424	0.00323721	9.8716e-05	0.00115057	0.06613	0.0181213	1.58219	1.84977	1.25642	0.217185	2.16264
		Other services	30	10.1308	1.55701	0.234825	30.2933	44.3304	6.70455	0.282229	0.593774	9.04736	40.8053	2.96949	68.7798	75.4182	29.0071	34.3005	514.229	27.3798	47.106	150.359	16.2828	10.1005	86.7384	10.2132	815.18	224.615	245.95	13.0344	785.515	1223.64	13844.2	26.5203	19.1869	158.174	46.4429	500.989	73.3033	4.27935	1.8795	12.8135	92.7733	40.0711	932.013	261.86	4142.91	357.339	3189.14
19	Guangdong	Agriculture	1	1.84217	0.133503	0.00214167	0.0274615	0.0692463	53.1307	5.26318	2.64959	10.9274	12.0709	0.0968212	439.836	0.207818	0.0509745	2.02443	1.10032	0.417093	0.42807	0.502763	0.025787	93.7684	0.291775	0.428494	94.7143	2.01885	2.62691	1.52983	0.382326	19.3895	0.0161905	2.79742	0	0.929948	0.0931226	0.168088	342.63	18.1802	70.7735	248.429	118.096	11.2721	631.02	0.0969341	0.896682	5.06974	0.696881
		Coal mining	2	0	0	0	0	0	0	0	0	0	0	0	0	0	0	0	0	0	0	0	0	0	0	0	0	0	0	0	0	0	0	0	0	0	0	0	0	0	0	0	0	0	0	0	0	0	0
		Petroleum and gas	3	0	0	0.000718795	0	0.000930055	0	0	0	0	0	19.3428	0.00366557	0	0	0	0	0	0	0	0	0	0	2.14586	0	0	0	0	0	0	4.10144e-10	0	0.94915	50.3344	0	0.114036	0.00256496	0.002282	0.00386533	0.00630714	0.0983639	50.537	0.610241	0.0737499	2.26119	0.491094	0.198074
		Metal mining	4	0	0.124963	0	2237.25	0	0.0010236	0	0	0	0.0417092	0	51.4679	26.3989	61.9223	71.7432	21.6806	0.378115	46.0602	1.5517	0.286273	1.36958	0	0	0	0.000192655	0	0.000244074	0	0	1.90822e-06	0	0	2.60282	154.863	0.000203603	0	0	0	0.000265087	0	0	0.140963	6.17701	766.018	17.1002	1.93593
		Nonmetal mining	5	0	0.360778	0	44.2388	258.7	0.0513315	0.00440393	0.000520327	0.000673934	4.89325	0.0294411	81.1048	690.532	9.4918	23.9154	7.60742	2.49889	4.04069	12.4913	0.146392	0.0821148	6.90171	0.0539505	745.81	3.39302	0.106762	0.000520852	0.000899949	4.73178	2.13466e-05	0.188145	103.447	125.201	5.58089	745.207	3.37197	0.00171771	0.0447097	2.81361	0.232085	6.77817	297.866	228.271	87.1821	7.18117	38.1619
		Food processing and tobaccos	6	254.451	5.06625	11.3108	107.415	111.145	14001.8	16.9648	158.997	256.048	1409.31	221.408	25142	336.7	111.926	474.949	2340.66	636.484	1175.31	2045.22	335.358	545.316	887.207	133.801	937.811	32386.9	3413.3	1052.97	21.6383	4250.95	1.13471	55.3805	0.596327	15.4379	7.07929	31.9628	15008.7	58.0951	51.9286	4.74929	2161.07	72.7495	7545.1	27.0866	265.388	91.6067	338.918
		Textile	7	0.18414	10.0324	0.510979	51.3544	233.222	18.2723	1659.96	13418.9	1133.8	7538.21	1100.7	1156.05	913.177	68.1431	119.52	1112.94	3918.32	472.467	409.101	92.111	1878.39	4.1397	11.2927	68.6935	1716.55	953.315	1.85115	1.55457	309.055	0.101301	0.0805423	1210.82	707.375	0.342491	1075.76	41.0032	1710.36	19045.1	425.568	13684.6	3792.48	3532.31	443.401	458.839	2235.95	1059.33
		Clothing, leather, fur, etc.	8	0	45.196	20.6983	324.882	478.664	38.1668	11.1335	8901.39	1271.97	3161.4	494.72	2335.98	831.879	167.035	1007.43	3876.6	24677.8	1162.68	1501.35	302.947	820.2	3288.94	1161.22	4978.8	3060.07	2552.8	4.46804	8.28507	462.771	0.949331	0.0376395	211.144	280.127	7.04432	831.332	5.99374	1.28306	1436.44	105.083	389.291	497.906	737.945	55.3896	458.5	185.139	746.693
		Wood processing and furnishing	9	1.46264	10.6511	2.07282	19.1096	31.4446	9.47511	10.3004	52.9559	21880.4	6069.6	347.916	499.402	303.679	122.695	489.667	2057.05	18688.9	1806.57	818.455	91.4651	311.293	15.5238	12.1522	18783.2	635.672	237.134	0.801942	2.44879	98.1747	0.0714052	0.350212	248.28	9.55625	0.843027	222.372	8.56106	5.85356	6.82863	4032.35	2467.79	694.84	1193.3	181.517	550.882	2914.17	4727.76
		Paper making, printing, stationery, etc.	10	2.30241	7.20806	21.9859	111.274	436.608	781.796	13.4351	553.072	1734.14	245686	1759.18	17703.1	1447.77	296.794	2843.08	11305.7	16027.2	5611.34	51922.1	1657.48	1399.79	3674.41	355.347	4806.92	7082.83	4257.5	13.6445	656.573	9688.72	8.55379	0.319903	167.917	67.2647	12.7817	208.357	320.61	43.2026	265.862	179.89	25532.7	360.67	3777.94	282.113	339.625	730.95	3291.95
		Petroleum refining, coking, etc.	11	7.29017	33.1483	35.0236	2940.54	7369.75	23.1528	10.7226	103.121	256.571	7717.38	67257	11170.5	7977.73	511.501	1518.1	6649.27	5159.98	1943.26	2443.67	379.48	1701.79	6865.64	1381.48	5375.13	94392.9	8131.17	1.24073	28.4607	1316.42	0.503921	1.57747	4076.7	1892.28	1752.93	5412.43	4.71209	1.46028	4.19551	21.0174	91.009	48474.6	10129.5	394.605	12296.9	122.702	1029.18
		Chemical industry	12	21.4853	100.066	0.87378	808.497	6684.66	574.097	253.299	383.994	2593.17	46606.6	15320.6	167360	10187.9	14040.2	11617.8	26670.9	98159.5	28707	69982.3	2281.99	5706.24	911.55	1187.1	13281.8	1414.36	1107.23	6.02308	14.2957	8775.45	5.54847	10.9138	420.992	1836.96	10.8826	1359.98	125.065	21.2946	131.322	61.2298	2259.85	2737.94	28513.9	417.258	1174.77	1290.34	3631.39
		Nonmetal products	13	0.0156195	8.3955	0.0434291	46.6086	171.879	54.3953	0.0774606	3.21451	255.891	203.103	28.5938	682.546	9244.67	126.039	1960.78	1419.55	2821.74	4496.7	8751.26	254.405	239.753	255.673	27.5325	34292.9	208.279	11.08	0.570031	3.25624	206.595	0.0342083	1.71499	110.988	536.447	922.111	743.791	70.8057	5.02045	9.10874	34.8853	133.764	650.59	467.888	5006.08	2013.99	3395.57	958.601
		Metallurgy	14	0.0277671	6.78543	0	212.699	43.1612	0.378114	0.0555134	0.550092	166.592	5053.7	9.84875	299.991	1205.88	10090.2	12002.8	11639.8	7375.08	9188.86	2253.2	542.887	435.279	41.0744	27.6068	11894.4	201.994	1.72945	0.00330187	0.00380179	103.161	0.000875919	0.00249136	32.3661	191.075	1.10251	199.036	0.226722	0.111106	0.192269	3.7996	245.303	1.64623	43.5795	22.6084	12608.8	3357.58	2994.88
		Metal products	15	0.7549	11.0714	0.235252	78.3837	223.582	58.786	0.497433	13.7103	271.669	734.707	193.453	585.547	851.483	140.519	5901.62	13381.9	10845.2	6002.86	5096.48	500.401	3778.28	2359.4	303.973	5685.72	215.778	409.435	0.541165	17.3	4449.73	0.0906716	0.238766	1825.12	0.530742	29.4753	176.636	49.7565	2.00353	15.264	79.9002	225.415	291.7	1123.54	54.9087	1832.18	12229.8	5819.94
		General and specialist machinery	16	0.35842	7.39425	1.15501	191.413	1415.58	2.75901	0.442746	7.71004	24.8892	225.171	74.6808	206.828	136.159	75.6035	299.91	20672	6178.71	6055.33	1871.02	454.744	634.417	1141.82	78.1406	304.83	163.691	24.5976	0.298373	2.91865	735.05	0.159419	0.053778	674.76	2022.13	14.6998	1983.33	18.3117	6.54314	27.8134	6.99484	143.755	372.708	677.643	65.927	1288.37	241.446	15294.2
		Transport equipment	17	0.355759	1.74954	0.202368	38.1671	137.57	0.26951	0.0382899	0.906136	1.88321	20.6408	3.96271	24.5571	33.4997	7.67282	19.1732	1387.42	107033	56.6182	40.5566	53.2618	2354.12	3.43343	5.63158	29.2135	1981.91	1591.15	0.0343573	1.57904	48.4272	0.00923258	0.2	10.493	416.034	23.6935	1005.62	4.24939	0.700919	1.05339	3.8874	25.2823	167.229	82.0192	29.2359	484.011	52.4269	889.044
		Electrical equipment	18	0	25.037	1.7753	292.043	402.073	3.35069	1.13383	14.5596	62.9273	498.18	88.3118	249.332	167.187	78.8489	844.643	37567	31567.1	161082	58926.1	13288.2	1661.21	10669.7	62.6249	20752	897.586	6875.33	0.391076	27.3974	7071.64	0.671299	0.218761	433.104	946.027	28.5776	4018.45	6.26707	2.34147	4.07406	1.97983	290.244	12.0022	391.347	259.491	2073.72	472.7	21974.5
		Electronic equipment	19	0	3.79083	0.657301	21.3204	364.001	1.55718	0.383695	12.0544	50.3488	110.111	19.4815	235.478	52.3574	29.2559	578.094	31504.5	20794.5	38138.5	1.08323e+06	13608.3	1613.48	597.382	45.113	1416.7	760.506	11805.2	0.654243	19.1355	5795.16	5.61825	0.000677999	7.16003	32.6213	1.52434	108.235	0.291102	0.251391	0.345934	0.229845	104	12.273	63.8955	1.52281	78.259	5.19875	1690.33
		Instrument and meter	20	0	0.101509	0.145079	0.664957	85.9475	0.0606522	0.00161333	0.038845	0.025467	2.65293	12.1029	8.62391	2.14044	1.73198	31.2805	715.002	2290.63	211.744	116.041	1310.18	75.9994	14.6781	8.33835	32.0998	9.19684	19.9499	0.000946554	0.0238924	1348.9	0.0168298	0.00838386	2.52574	0.195285	0.119354	90.104	0.157907	0.00445176	0.00203532	0.717715	0.376227	11.7654	13.8616	1.21702	36.0054	12.172	661.031
		Other manufacturing	21	0.100064	8.61056	2.85787	144.192	144.09	5.17302	2.86909	36.9264	25.5211	564.881	169.472	331.867	515.956	202.02	303.551	1087.46	591.272	468.688	1025.38	92.727	555.401	1157.22	199.092	21.9204	1519.07	188.174	0.641334	1.79552	177.711	0.108651	0.00213468	1.17247	2.05557	0.181009	1.07569	0.0489105	0.15	1.08396	0.0339574	39.5044	5.51555	7.47553	1.40382	246.705	126.72	10.94
		Electricity and hot water production and supply	22	0.631375	7.98787	3.07723	376.227	30.5358	8.4785	3.25926	15.3627	65.9116	697.055	453.597	711.398	351.298	207.719	499.005	730.399	568.151	484.837	1040.75	69.5964	207.289	65254.8	204.876	186.084	644.444	746.411	1.49081	3.13126	157.741	0.142392	1.38291	30.3117	420.868	226.247	749.088	22.9764	9.95234	7.21023	15.6864	342.726	5985.38	2148.31	171.408	3371.87	618.611	783.635
		Gas and water production and supply	23	0.000199869	0.00296679	0.000655602	0.107854	0.0257002	0.00923743	0.00294457	0.00937095	0.0309573	0.526623	0.376211	0.413201	0.377483	0.710528	0.39811	0.417256	0.822062	0.186264	0.736103	0.0310611	0.201291	13.0593	0.446379	0.406761	1.41372	0.308991	0.00521187	0.00387678	0.345049	0.000232697	0.269294	6.14601	4.33209	1.17735	15.3572	4.10772	0.945175	0.952009	1.44062	13.8372	39.723	145.707	11.4798	101.023	15.3523	55.4153
		Construction	24	0	0	0	0	0	0	0	0	0	0	0	0	0	0	0	0	0	0	0	0	0	0	0	0	0	0	0	0	0	0	0	0	0	0	0	0	0	0	0	0	0	0	0	0	0	0
		Transport and storage	25	2.25093	1137.08	4.21579	559.035	400.598	89.0398	13.8741	99.4319	396.419	2481.42	5003.45	2652.98	1666.33	691.445	1701.54	5415.42	5545.7	3718.37	5031.64	592.098	767.28	1036.08	571.553	3627.01	28759.4	15147.5	2.16668	40.1485	3465.06	0.741948	1.1415	289.539	322.311	68.642	198.523	37.3166	3.12225	15.7473	29.0995	214.686	3643.39	1099.3	162.844	2085.42	796.167	1658.93
		Wholesale and retailing	26	5.45403	1512.02	7.02932	1211.16	2775.28	310.779	66.2868	826.522	1787.47	13581.8	13290	9408.57	3482.06	2595.25	5893.6	44563.6	82500.7	39524.1	138971	6880.32	4733.3	5147.5	1672.32	14645.8	6774.34	42920.2	15.7612	42.8979	7511.63	1.43763	0.0449065	11.898	46.6764	4.84874	16.3063	2.38989	0.208703	1.9021	2.02668	15.2138	102.797	71.3058	4.69405	170.69	50.2616	114.514
		Hotel and restaurant	27	0	0	0	0	0	0	0	0	0	0	0	0	0	0	0	0	0	0	0	0	0	0	0	0	0	0	0	0	0	0	0	0	0	0	0	0	0	0	0	0	0	0	0	0	0	0
		Leasing and commercial services	28	0	0	0	0	0	0	0	0	0	0	0	0	0	0	0	0	0	0	0	0	0	0	0	0	0	0	0	0	0	0	0	0	0	0	0	0	0	0	0	0	0	0	0	0	0	0
		Scientific research	29	0	0	0	0	0	0	0	0	0	0	0	0	0	0	0	0	0	0	0	0	0	0	0	0	0	0	0	0	0	0	0	0	0	0	0	0	0	0	0	0	0	0	0	0	0	0
		Other services	30	0	0	0	0	0	0	0	0	0	0	0	0	0	0	0	0	0	0	0	0	0	0	0	0	0	0	0	0	0	0	0	0	0	0	0	0	0	0	0	0	0	0	0	0	0	0
20	Guangxi	Agriculture	1	7083.17	0.111485	0.0217345	1.46013	2.29946	5972.41	221.022	12.9497	887.476	254.473	0.0551148	3511.29	8.54512	2.98721	23.3077	23.4569	11.707	6.67446	2.73105	0.251953	774.718	21.3158	3.87627	17425.3	135.881	125.749	4149.95	1543.83	3785.77	16580.8	10661.9	0	9.58796	5.01339	5.42297	38164.5	778.573	341.888	19860.9	2529.99	6.21864	4638.12	3.92576	65.6803	68.1001	15.6459
		Coal mining	2	0	0	0	0	0	0	0	0	0	0	0	0	0	0	0	0	0	0	0	0	0	0	0	0	0	0	0	0	0	0	0	0	0	0	0	0	0	0	0	0	0	0	0	0	0	0
		Petroleum and gas	3	0	0	0	0	0	0	0	0	0	0	0	0	0	0	0	0	0	0	0	0	0	0	0	0	0	0	0	0	0	0	0	0	0	0	0	0	0	0	0	0	0	0	0	0	0	0
		Metal mining	4	0	0.000532709	0	607.247	0	0.000587379	0	0	0	0.00448864	0	2.09747	5.54119	18.5243	4.21658	2.35942	0.0541773	3.66614	0.0430285	0.0142785	0.0577638	0	0	0	6.61935e-05	0	0.0033799	0	0	0.00997596	0	0	0.136991	42.5605	3.35326e-05	0	0	0	0.000108185	0	0	0.00528915	1.27705	286.43	1.17259	0.221877
		Nonmetal mining	5	0	0.000283328	0	2.21206	8.07891	0.00542642	0.000173922	2.39157e-06	5.14734e-05	0.0970116	1.57608e-05	0.608904	26.702	0.523103	0.258941	0.152516	0.0659605	0.0592491	0.0638113	0.00134512	0.000638019	0.474172	0.000458976	129.038	0.214766	0.00480619	0.00132874	0.00341751	0.868833	0.0205589	0.674364	0.0795785	1.21395	0.282557	22.6101	0.353218	6.91789e-05	0.000203115	0.211537	0.00467581	0.00351666	2.05894	8.69408	6.00551	0.0907156	0.805743
		Food processing and tobaccos	6	21292.8	0.0920752	2.49818	124.298	80.3251	34254.5	15.5049	16.9123	452.578	646.604	2.74298	4368.25	301.307	142.749	119.008	1085.98	388.803	398.827	241.789	71.3114	98.0543	1410.62	26.3428	3755.01	47441	3556.04	62165	1901.6	18063.6	25290.7	4593.71	0.0106162	3.46407	8.29465	22.4428	36383.8	54.1465	5.45949	8.2634	1007.59	0.873482	1206.97	23.8745	423.067	26.7806	165.602
		Textile	7	6.02719	0.0713181	0.0441438	23.2442	65.9278	17.485	593.408	558.299	783.869	1352.81	5.33376	78.564	319.638	33.9941	11.714	201.972	936.224	62.7106	18.9175	7.66124	132.111	2.5745	0.869631	107.584	983.511	388.477	42.7474	53.4374	513.678	883.136	2.61317	8.43145	62.0849	0.156962	295.45	38.8796	623.529	783.186	289.625	2495.66	17.8108	221.018	152.867	286.105	255.677	202.46
		Clothing, leather, fur, etc.	8	0	0.00606829	0.0337734	2.77738	2.55566	0.689814	0.075173	6.99489	16.6096	10.7157	0.0452793	2.99838	5.49967	1.57385	1.86489	13.2875	111.368	2.91475	1.31126	0.475913	1.08955	38.6324	1.68898	147.275	33.1151	19.648	1.94876	5.37903	14.5276	156.316	0.0230654	0.0277699	0.46437	0.0609757	4.31237	0.107343	0.00883464	1.11568	1.35074	1.34091	0.0441654	0.872097	0.360676	5.3998	0.399855	2.69541
		Wood processing and furnishing	9	65.2551	0.103205	0.244084	11.7896	12.1159	12.3586	5.01903	3.00314	20619.3	1484.71	2.29801	46.2601	144.887	83.4292	65.415	508.834	6086.59	326.84	51.587	10.3694	29.8426	13.1592	1.27557	40097.2	496.439	131.715	25.2419	114.735	222.416	848.505	15.4877	2.35654	1.14323	0.52662	83.2454	11.0647	2.9087	0.38276	3740.56	613.442	4.44792	101.772	85.2993	468.204	454.21	1231.62
		Paper making, printing, stationery, etc.	10	13.6082	0.00925259	0.342975	9.09459	22.2865	135.088	0.867256	4.15511	216.493	7961.63	1.53932	217.243	91.5068	26.7355	50.3161	370.486	691.495	134.489	433.549	24.8936	17.7775	412.631	4.94132	1359.41	732.791	313.282	56.8953	4075.39	2907.86	13465.5	1.87419	0.211139	1.06604	1.05775	10.333	54.8949	2.844	1.97419	22.1068	840.818	0.30586	42.6849	17.5627	38.2399	15.0928	113.61
		Petroleum refining, coking, etc.	11	0.36949	0.000364882	0.00468517	2.06092	3.22589	0.0343063	0.00593545	0.00664346	0.274672	2.14455	0.504663	1.17548	4.32395	0.395117	0.23039	1.8685	1.90909	0.39939	0.174974	0.0488736	0.185336	6.61152	0.164733	13.0353	83.745	5.13073	0.0443651	1.51488	3.38804	6.80258	0.0792506	0.043957	0.25717	1.24396	2.30175	0.00691853	0.000824331	0.000267156	0.0221484	0.0257001	0.352511	0.981417	0.210657	11.8729	0.021726	0.304578
		Chemical industry	12	160.401	0.162247	0.0172174	83.4669	431.001	125.302	20.6533	3.64396	408.921	1907.73	16.9333	2594.16	813.372	1597.55	259.711	1103.97	5349.48	869.074	738.113	43.2914	91.5388	129.301	20.8509	4744.47	184.833	102.912	31.7238	112.083	3326.78	11032.8	80.7643	0.668645	36.7735	1.13756	85.192	27.0483	1.77067	1.23174	9.5045	94.0009	2.93281	406.934	32.811	167.077	33.6539	158.301
		Nonmetal products	13	0.254287	0.0296845	0.00186611	10.4928	24.1664	25.8895	0.0137729	0.0665203	87.994	18.1291	0.0689172	23.071	1609.48	31.2734	95.584	128.133	335.341	296.861	201.277	10.5246	8.38706	79.0857	1.05457	26713.2	59.3549	2.24573	6.5472	55.6725	170.791	148.332	27.6756	0.384405	23.4182	210.193	101.604	33.3934	0.910333	0.186307	11.8086	12.1334	1.5197	14.5613	858.428	624.616	193.122	91.1249
		Metallurgy	14	2.44171	0.129588	0	258.64	32.7784	0.972055	0.053315	0.0614865	309.426	2436.54	0.128216	54.7708	1133.97	13523.1	3160.4	5674.96	4734.15	3276.62	279.917	121.309	82.2468	68.6261	5.7115	50046.3	310.925	1.89336	0.204843	0.35109	460.643	20.515	0.217158	0.605491	45.0541	1.35745	146.857	0.577553	0.108818	0.0212416	6.94704	120.185	0.0207705	7.32562	20.9402	21122	1031.46	1537.74
		Metal products	15	1.05998	0.00337628	0.000871848	1.52196	2.71129	2.41317	0.00762838	0.0244702	8.0573	5.6562	0.0402146	1.70706	12.7856	3.00717	24.8129	104.179	111.163	34.1798	10.1099	1.78545	11.3996	62.9455	1.00418	381.996	5.30358	7.15739	0.53609	25.5106	317.271	33.9098	0.332321	0.545198	0.0019983	0.579488	2.08108	2.02392	0.0313332	0.0269272	2.33268	1.76351	0.0587678	3.01576	0.812078	49.0088	59.9916	47.7166
		General and specialist machinery	16	3.16927	0.0142	0.0269559	23.405	108.102	0.713224	0.0427575	0.0866577	4.64858	10.9165	0.0977633	3.79713	12.8751	10.1888	7.94067	1013.45	398.821	217.124	23.3729	10.2177	12.054	191.833	1.62561	128.971	25.3365	2.70783	1.86135	27.103	330.045	375.452	0.471357	1.26932	47.9453	1.81994	147.151	4.69063	0.644399	0.308984	1.28601	7.08235	0.472858	11.4543	6.14016	217.023	7.45849	789.653
		Transport equipment	17	9.72461	0.0103864	0.0146002	14.427	32.4767	0.215375	0.0114311	0.0314842	1.08732	3.09346	0.0160364	1.3937	9.79251	3.19658	1.56931	210.271	21357.3	6.27588	1.56619	3.69958	138.272	1.7832	0.362174	38.209	948.32	541.489	0.662576	45.329	67.2193	67.218	5.41904	0.06102	30.494	9.06825	230.648	3.36495	0.213395	0.0361761	2.2094	3.85052	0.655875	4.2858	8.41745	252.04	5.00649	141.9
		Electrical equipment	18	0	0.0226443	0.0195129	16.8177	14.4606	0.407935	0.0515688	0.0770693	5.53517	11.3747	0.0544463	2.15579	7.44542	5.0045	10.5323	867.384	959.616	2720.2	346.678	140.617	14.8649	844.224	0.613577	4135.01	65.4307	356.457	1.14898	119.82	1495.41	744.583	0.90302	0.383705	10.5639	1.6663	140.414	0.756051	0.108603	0.0213154	0.171426	6.73441	0.00717142	3.11539	11.3821	164.512	6.87701	534.333
		Electronic equipment	19	0	0.00100666	0.00212123	0.360486	3.84378	0.0556631	0.00512389	0.018735	1.30033	0.738169	0.00352651	0.597796	0.684602	0.545194	2.11651	213.575	185.603	189.099	1871.16	42.2814	4.23912	13.8782	0.129777	82.8834	16.2773	179.705	0.56437	24.5715	359.814	1829.67	0.000821732	0.00186249	0.106953	0.0260966	1.11044	0.0103111	0.00342354	0.000531413	0.0058433	0.708507	0.00215312	0.149346	0.0196118	1.82287	0.0222068	12.0681
		Instrument and meter	20	0	0.000121442	0.00210933	0.0506528	4.08889	0.00976771	9.70628e-05	0.000271993	0.00296319	0.0801252	0.00987025	0.0986331	0.12609	0.145411	0.515957	21.8374	92.1102	4.72993	0.903067	18.3397	0.899578	1.53627	0.108067	8.46073	0.886817	1.36818	0.00367863	0.138219	377.319	24.6925	0.0457785	0.00295994	0.00288455	0.00920565	4.16472	0.0251988	0.000273132	1.4086e-05	0.0822038	0.0115472	0.00929908	0.145967	0.0706136	3.77839	0.234243	21.262
		Other manufacturing	21	0.263158	0.00491807	0.0198372	5.24384	3.27267	0.397729	0.0824085	0.12344	1.41768	8.14511	0.0659837	1.81209	14.5107	8.09741	2.39039	15.8564	11.3511	4.99832	3.80968	0.619676	3.13858	57.8242	1.23186	2.75836	69.9312	6.16113	1.18993	4.95903	23.7324	76.1059	0.00556477	0.000655989	0.0144957	0.00666524	0.023737	0.00372628	0.00439368	0.00358151	0.00185683	0.578855	0.00208123	0.037582	0.0388864	12.3599	1.16425	0.167995
		Electricity and hot water production and supply	22	15.1802	0.0417107	0.195277	125.087	6.34062	5.95958	0.855854	0.469505	33.473	91.8883	1.61458	35.5126	90.324	76.117	35.9248	97.3654	99.7165	47.2704	35.3512	4.25205	10.7092	29809.8	11.5892	214.075	271.226	223.424	25.288	79.0638	192.586	911.848	32.9581	0.155044	27.1335	76.1643	151.121	16.0033	2.66512	0.217798	7.84176	45.9118	20.648	98.7387	43.4082	1544.4	51.9604	110.014
		Gas and water production and supply	23	0	0	0	0	0	0	0	0	0	0	0	0	0	0	0	0	0	0	0	0	0	0	0	0	0	0	0	0	0	0	0	0	0	0	0	0	0	0	0	0	0	0	0	0	0	0
		Construction	24	0	2.06383e-07	1.48263e-05	0.000588157	2.64015e-05	3.9761e-05	1.08756e-06	3.88436e-06	0.000712584	0.000536182	2.36469e-06	0.000116742	0.00322684	0.000182975	0.00307566	0.00147815	0.000643104	0.00114274	0.000538279	2.71998e-05	9.06703e-05	0.0144816	9.88784e-05	0.0706095	0.00787894	0.00364258	0.000422238	0.00205281	0.00853971	0.0935965	0.0216494	0	0.0790909	0	0.0772774	0.00172003	0.000249232	9.93754e-06	0.000308911	0.0022195	0.000650197	0.0266805	0.0348318	0.155903	0.00660634	0.0401534
		Transport and storage	25	92.4535	10.1433	0.457026	317.519	142.103	106.918	6.22379	5.19123	343.92	558.811	30.425	226.242	731.912	432.846	209.268	1233.24	1662.76	619.322	291.97	61.7982	67.718	808.56	55.2318	7128.14	20677.4	7745.75	62.785	1731.8	7227.03	8116.74	46.4745	2.53002	35.4981	39.4757	68.4186	44.4017	1.42833	0.812612	24.8512	49.1306	21.4715	86.3136	70.4501	1631.75	114.243	397.862
		Wholesale and retailing	26	84.7997	5.10576	0.288463	260.405	372.662	141.265	11.2562	16.3348	587.027	1157.81	30.5916	303.724	578.962	614.993	274.382	3841.59	9363.69	2491.96	3052.59	271.835	158.135	1520.65	61.174	10895.7	1843.73	8308.08	172.889	700.456	5930.61	5953.49	0.69209	0.0393557	1.946	1.05556	2.12732	1.07644	0.0361416	0.0371558	0.65518	1.31796	0.229326	2.11935	0.768729	50.5571	2.73009	10.3963
		Hotel and restaurant	27	23.6883	0.139084	4.20024	108.464	167.892	133.691	2.27836	4.5666	231.487	446.035	1.5773	539.234	400.591	152.358	195.458	2088.11	1185.63	727.445	413.868	126.47	59.9801	1384.51	32.2272	9615.46	2858.3	7187.44	52.7831	5340.01	21210.7	40403.8	0.0837459	0.00181155	1.3246	1.68031	10.7085	3.38126	0.149953	0.225052	1.48737	6.45931	0.103493	28.2103	6.41999	51.7227	9.38369	89.4833
		Leasing and commercial services	28	0.00242469	0.000166053	0.0127017	0.165116	0.144904	0.152681	0.000811045	0.0107032	0.225705	0.430916	0.0120042	0.411367	0.312493	0.267638	0.112207	1.44927	2.20908	0.558897	0.499435	0.0540552	0.0685163	1.63084	0.0724382	6.00142	5.24803	28.7109	0.523465	6.16692	5.44139	38.5332	0.131546	0.000538176	1.30688	0.198676	1.74343	0.581581	0.0146798	0.0772958	0.101732	0.251299	0.0186557	1.53968	0.314945	5.83572	0.344854	4.97052
		Scientific research	29	0	0	0	0	0	0	0	0	0	0	0	0	0	0	0	0	0	0	0	0	0	0	0	0	0	0	0	0	0	0	0.103245	0.000130988	0.840961	0	0.0687457	0.00790406	0.00162729	5.93937e-05	0.00142499	0.0367694	0.0014902	0.177741	0.410066	0.635177	0.0546844	0.293571
		Other services	30	1.99627	0.0141853	0.065922	15.1652	4.07274	0.962154	0.0448493	0.115898	3.64801	7.48997	0.0878916	2.71511	5.45151	4.42944	2.59299	21.6942	15.2554	10.3307	7.47008	1.51852	0.794911	207.791	2.12535	147.711	148.005	240.293	5.84426	113.353	259.666	1094.33	5.13959	0.167383	43.9601	22.8332	43.2624	10.3309	0.688205	0.361777	5.07707	16.5028	1.05422	33.4963	18.5716	670.057	28.7846	138.5
21	Hainan	Agriculture	1	8958.8	0.138509	0.232184	1.80414	3.40073	974.743	33.4334	8.6759	153.966	470.894	4.45696	7854.4	1.2608	0.12931	54.7953	2.15134	4.95714	5.0241	4.9809	2.9764	0.691944	16.7334	5.02499	26902	236.977	156.957	5676.61	3559.19	4451.52	35296.1	13563.5	0	102.229	6.35816	7.94195	6245.95	104.517	229.791	3389.34	4721.46	517.088	10535.3	0.581674	2.09556	156.019	1.388
		Coal mining	2	0	0	0	0	0	0	0	0	0	0	0	0	0	0	0	0	0	0	0	0	0	0	0	0	0	0	0	0	0	0	0	0	0	0	0	0	0	0	0	0	0	0	0	0	0	0
		Petroleum and gas	3	0	0	6.5266e-05	0	3.82549e-05	0	0	0	0	0	0.745744	5.48235e-05	0	0	0	0	0	0	0	0	0	0	0.0210763	0	0	0	0	0	0	7.48869e-07	0	0.000813745	4.63426	0	0.00451269	3.91612e-05	1.09876e-05	1.05111e-05	7.20688e-05	0.00329367	1.94166	0.00853309	0.000370652	0.00442589	0.0126578	0.000330416
		Metal mining	4	0	0.00267463	0	3032.18	0	0.000387409	0	0	0	0.0335665	0	18.9606	3.30401	3.24057	40.0603	0.874491	0.0927074	11.1522	0.317136	0.681656	0.000208494	0	0	0	0.000466523	0	0.0186836	0	0	0.0858198	0	0	5.90269	218.13	0.000198457	0	0	0	7.46095e-05	0	0	0.0485513	0.764671	36.9311	10.8564	0.079545
		Nonmetal mining	5	0	2.72682e-05	0	0.211729	0.925557	6.86054e-05	2.038e-06	1.2412e-07	6.91762e-07	0.0139062	9.87305e-05	0.105511	0.305194	0.00175412	0.0471573	0.00108358	0.00216359	0.00345484	0.0090153	0.00123095	4.41434e-08	0.0288352	4.6091e-05	15.4321	0.0290146	0.000464708	0.000140796	0.00061033	0.0791398	0.00339021	0.0664564	0.00771433	1.00266	0.0277594	2.56505	0.00447802	7.19389e-07	1.05753e-05	0.00279644	0.000675957	0.0226519	0.362288	0.0997894	0.0148429	0.0160996	0.00553721
		Food processing and tobaccos	6	2527.23	0.0107348	2.50435	14.4123	11.1477	524.623	0.220091	1.06328	7.36804	112.282	20.8152	916.944	4.17183	0.579871	26.2548	9.34655	15.4492	28.1718	41.3812	79.0534	0.00821832	103.916	3.20459	544.006	7764.07	416.515	7979.62	411.396	1993.18	5052.1	548.391	0.00124668	3.46595	0.987157	3.08429	558.774	0.682096	0.344341	0.132331	176.454	6.81573	257.27	0.331955	1.26666	5.75755	1.37862
		Textile	7	0.153472	0.00178384	0.00949388	0.57821	1.96294	0.0574512	1.80714	7.53034	2.73782	50.3978	8.68352	3.53803	0.949464	0.0296253	0.554424	0.372927	7.98102	0.950331	0.6946	1.82207	0.00237553	0.040688	0.0226959	3.34383	34.5317	9.76186	1.1772	2.48021	12.1601	37.8479	0.0669265	0.212418	13.3267	0.00400761	8.71095	0.128101	1.68514	10.5975	0.995046	93.7638	29.8158	10.107	0.455996	0.183773	11.7927	0.361594
		Clothing, leather, fur, etc.	8	0	0.00107081	0.0512436	0.487413	0.536824	0.0159903	0.00161506	0.665609	0.409271	2.81634	0.520058	0.952612	0.115252	0.0096764	0.6227	0.173088	6.69776	0.311621	0.339665	0.798515	0.000138216	4.30742	0.310978	32.2937	8.20269	3.48318	0.378606	1.76132	2.42623	47.2617	0.00416756	0.00493577	0.703223	0.0109835	0.896993	0.00249515	0.000168445	0.106506	0.0327393	0.355419	0.521596	0.281353	0.00759026	0.0244695	0.130111	0.0339623
		Wood processing and furnishing	9	0.668025	0.00103781	0.0211046	0.117906	0.14503	0.0163254	0.00614499	0.0162849	28.9534	22.2371	1.5041	0.837545	0.173027	0.0292309	1.24473	0.377721	20.8601	1.99128	0.761507	0.991477	0.000215735	0.083612	0.0133839	501.042	7.00759	1.33065	0.279463	2.14094	2.11678	14.6195	0.15947	0.0238687	0.098659	0.00540571	0.986747	0.0146567	0.00316039	0.00208224	5.16663	9.26588	2.99352	1.87106	0.102296	0.120908	8.4225	0.884345
		Paper making, printing, stationery, etc.	10	10.9398	0.0073065	2.32877	7.14242	20.9494	14.0134	0.0833827	1.76938	23.8725	9364.11	79.1192	308.87	8.58153	0.735598	75.1856	21.5971	186.106	64.3448	502.574	186.915	0.0100921	205.886	4.07144	1333.95	812.29	248.539	49.466	5971.78	2173.26	18219.2	1.51543	0.167939	7.22445	0.852645	9.61836	5.71024	0.242661	0.843376	2.39787	997.34	16.165	61.6258	1.65398	0.775469	21.9777	6.40602
		Petroleum refining, coking, etc.	11	108.764	0.105506	11.6485	592.655	1110.34	1.3031	0.208959	1.03589	11.0904	923.593	9498.03	611.96	148.481	3.98067	126.058	39.8837	188.137	69.9683	74.2702	134.372	0.0385255	1207.94	49.7009	4683.66	33991.4	1490.45	14.1238	812.815	927.184	3370.22	23.464	12.8023	638.159	367.172	784.532	0.263521	0.0257543	0.0417903	0.879671	11.1624	6821.89	518.825	7.26432	88.1626	11.5843	6.28856
		Chemical industry	12	165.945	0.164882	0.150447	84.3583	521.385	16.7276	2.55546	1.99693	58.0287	2887.57	1120.07	4746.54	98.1638	56.566	499.423	82.8194	1852.82	535.097	1101.12	418.32	0.0668755	83.027	22.1096	5991.37	263.671	105.07	35.495	211.362	3199.73	19210.7	84.0411	0.684428	320.712	1.18008	102.052	3.62086	0.194427	0.677178	1.32672	143.491	199.475	756.071	3.97659	4.36029	63.0664	11.487
		Nonmetal products	13	0.0185638	0.00212869	0.00115064	0.748326	2.0629	0.243885	0.000120252	0.00257234	0.881135	1.93632	0.321675	2.97874	13.7067	0.078138	12.9703	0.678297	8.19583	12.8978	21.1881	7.17623	0.000432371	3.58343	0.0789069	2380.4	5.9748	0.16179	0.516919	7.40817	11.5915	18.2254	2.03214	0.0277656	14.4118	15.3864	8.58853	0.315442	0.00705352	0.00722766	0.116314	1.30695	7.29369	1.90907	7.34141	1.15026	25.5377	0.466602
		Metallurgy	14	0.00205695	0.000107235	0	0.212855	0.0322881	0.000105667	5.3716e-06	2.74375e-05	0.0357549	3.00307	0.00690592	0.0816027	0.11144	0.389899	4.94874	0.346666	1.33517	1.64277	0.340029	0.954496	4.89278e-05	0.0358823	0.00493152	51.4618	0.36117	0.00157404	0.000186629	0.000539111	0.360767	0.0290873	0.000184002	0.000504679	0.319955	0.00114665	0.14325	6.29564e-05	9.72965e-06	9.50919e-06	0.000789631	0.149389	0.00115034	0.011083	0.00206655	0.448856	1.57394	0.0908622
		Metal products	15	1.78219	0.00557618	0.0123811	2.49987	5.33037	0.523557	0.00153395	0.0217936	1.85821	13.9136	4.32304	5.07609	2.50775	0.173046	77.5455	12.7015	62.5722	34.2016	24.5109	28.0385	0.0135349	65.6874	1.73049	783.968	12.2957	11.8759	0.97481	78.1821	495.929	95.9585	0.561994	0.906959	0.0283232	0.976966	4.05147	0.440319	0.00559147	0.0240588	0.529183	4.37492	6.49597	9.10617	0.159952	2.07861	182.707	5.62723
		General and specialist machinery	16	0.00477995	2.10374e-05	0.000343381	0.0344849	0.190643	0.000138806	7.71256e-06	6.92315e-05	0.000961682	0.0240882	0.0094273	0.0101285	0.00226527	0.000525936	0.0222609	0.110837	0.201375	0.194891	0.0508314	0.143936	1.28381e-05	0.179575	0.00251292	0.237431	0.0526909	0.0040303	0.0030361	0.0745092	0.462773	0.953056	0.000715037	0.00189414	0.609584	0.00275231	0.256977	0.000915401	0.000103153	0.000247643	0.000261699	0.0157607	0.0468858	0.0310252	0.00108487	0.0082568	0.0203761	0.0835349
		Transport equipment	17	2.99251	0.00313957	0.0379473	4.33705	11.6858	0.00855219	0.000420703	0.00513202	0.0458952	1.39273	0.315513	0.758503	0.35153	0.0336662	0.89762	4.69202	2200.26	1.14936	0.694967	10.6332	0.030047	0.340583	0.11423	14.3519	402.386	164.439	0.220507	25.4254	19.2304	34.8136	1.67726	0.0185785	79.1044	2.7981	82.1828	0.133985	0.00696965	0.00591577	0.0917341	1.74831	13.2688	2.36852	0.303443	1.95648	2.79063	3.06276
		Electrical equipment	18	0	0.0140146	0.103839	10.3515	10.6535	0.0331657	0.00388589	0.0257214	0.478364	10.4852	2.19329	2.40221	0.547237	0.107916	12.3346	39.6286	202.415	1020	314.965	827.502	0.00661375	330.14	0.396231	3180.09	56.8443	221.635	0.782919	137.606	875.934	789.575	0.57226	0.239196	56.1083	1.05272	102.437	0.0616379	0.00726247	0.00713674	0.0145731	6.26059	0.297052	3.52513	0.84011	2.61469	7.84849	23.6135
		Electronic equipment	19	0	0.000621566	0.0112619	0.221364	2.82517	0.0045149	0.000385199	0.00623803	0.112115	0.678855	0.141728	0.664568	0.0502003	0.011729	2.47289	9.73486	39.0582	70.741	1696.01	248.235	0.00188167	5.41444	0.08361	63.5933	14.1081	111.474	0.383663	28.1529	210.267	1935.68	0.000519526	0.00115833	0.566735	0.0164484	0.808208	0.000838656	0.000228402	0.000177509	0.000495579	0.657116	0.0889768	0.168593	0.00144416	0.0289042	0.0252845	0.532068
		Instrument and meter	20	0	0.0015096	0.225452	0.626199	60.5036	0.0159501	0.000146902	0.00182324	0.00514351	1.48347	7.98597	2.20749	0.186139	0.0629788	12.1363	20.0388	390.234	35.6226	16.4789	2167.67	0.00803889	12.0664	1.40166	130.69	15.4743	17.0863	0.0503457	3.18822	4439.08	525.917	0.582678	0.0370605	0.307719	0.116811	61.0246	0.0412617	0.00036685	9.47252e-05	0.140358	0.215608	7.7364	3.31733	0.104682	1.20615	5.36939	18.8723
		Other manufacturing	21	0	0	0	0	0	0	0	0	0	0	0	0	0	0	0	0	0	0	0	0	0	0	0	0	0	0	0	0	0	0	0	0	0	0	0	0	0	0	0	0	0	0	0	0	0	0
		Electricity and hot water production and supply	22	1.73456	0.00468166	0.188461	13.963	0.847163	0.087871	0.0116959	0.0284174	0.52463	15.3614	11.7956	7.17658	1.20398	0.297673	7.63005	0.80674	3.81455	3.21455	5.82467	4.53796	0.000864117	2114.12	1.35726	29.8578	42.7334	25.1938	3.125	16.4671	20.4582	175.361	3.78781	0.0175284	26.1361	8.7265	19.9942	0.236612	0.0323215	0.0132249	0.120898	7.74053	155.108	20.2619	0.581055	4.45157	10.7545	0.881711
		Gas and water production and supply	23	0	0	0	0	0	0	0	0	0	0	0	0	0	0	0	0	0	0	0	0	0	0	0	0	0	0	0	0	0	0	0	0	0	0	0	0	0	0	0	0	0	0	0	0	0	0
		Construction	24	0	6.97257e-06	0.00430695	0.0197619	0.00106177	0.000176463	4.47357e-06	7.07669e-05	0.00336172	0.0269805	0.00519995	0.00710117	0.0129468	0.000215385	0.196625	0.00368649	0.00740498	0.0233907	0.0266957	0.00873765	2.20216e-06	0.309139	0.00348561	2.9643	0.373655	0.123634	0.0157058	0.128693	0.273057	5.41799	0.748927	0	22.9313	0	3.0775	0.00765473	0.0009098	0.000181628	0.00143352	0.112634	1.47018	1.64799	0.140342	0.135262	0.411572	0.0968654
		Transport and storage	25	123.965	13.3596	5.17577	415.912	222.792	18.4988	0.99805	3.68704	63.2528	1096.22	2608.27	536.503	114.483	19.8634	521.553	119.906	746.397	494.209	564.507	773.928	0.0641186	672.894	75.9037	11666.3	38229.3	10249.2	91.0448	4232.55	9008.79	18317.1	62.6765	3.35641	401.239	53.074	106.222	7.70355	0.203268	0.579007	4.49588	97.199	1892.71	207.843	11.066	55.1911	277.466	37.4175
		Wholesale and retailing	26	93.8194	5.5488	2.69555	281.452	482.1	20.1675	1.48941	9.57294	89.0848	1874.11	2163.96	594.294	74.723	23.2871	564.256	308.196	3468.25	1640.81	4869.93	2809.02	0.123547	1044.21	69.3688	14714.2	2812.69	9070.92	206.867	1412.56	6100	11085.9	0.770152	0.0430806	18.1495	1.17101	2.7252	0.154101	0.00424394	0.0218449	0.097803	2.15147	16.6801	4.21098	0.0996335	1.41098	5.47118	0.806763
		Hotel and restaurant	27	22.5638	0.130136	33.7918	100.93	186.996	16.4323	0.259552	2.30412	30.2449	621.593	96.0594	908.405	44.5128	4.96696	346.062	144.228	378.088	412.38	568.455	1125.17	0.0403451	818.529	31.463	11179.7	3754.15	6756.24	54.3748	9271.48	18783	64774.1	0.0802338	0.00170728	10.6363	1.60489	11.8107	0.416748	0.01516	0.113917	0.191158	9.0782	6.48093	48.2579	0.716385	1.2428	16.1904	5.97844
		Leasing and commercial services	28	0.00596568	0.00040132	0.263951	0.396871	0.416879	0.0484739	0.000238656	0.0139493	0.0761714	1.55116	1.88836	1.79002	0.0896912	0.0225371	0.513153	0.258565	1.81962	0.818381	1.7719	1.2422	0.000119043	2.49043	0.182671	18.0235	17.8043	69.7114	1.39289	27.6568	12.4465	159.566	0.325534	0.0013101	27.1059	0.490148	4.9668	0.185153	0.00383343	0.101062	0.033772	0.912286	3.01761	6.80325	0.0907764	0.362193	1.5369	0.857776
		Scientific research	29	0	0	0	0	0	0	0	0	0	0	0	0	0	0	0	0	0	0	0	0	0	0	0	0	0	0	0	0	0	0	0.0540528	6.74595e-05	3.69007	0	0.0414331	0.000532355	8.99008e-05	1.64286e-05	0.000100079	0.0282394	0.0509948	0.166152	0.0250048	0.0083401	0.051559	0.010718
		Other services	30	6.3109	0.0440503	1.76019	46.8355	15.055	0.392495	0.016957	0.194079	1.58188	34.6426	17.765	15.1803	2.01045	0.479254	15.2368	4.97316	16.1458	19.4365	34.0527	44.8375	0.00177458	407.715	6.88654	569.987	645.166	749.662	19.9814	653.181	763.165	5822.62	16.3424	0.523549	1171.53	72.3795	158.361	4.22598	0.230915	0.607768	2.1656	76.9773	219.104	190.173	6.87789	53.4349	164.831	30.7106
22	Chongqing	Agriculture	1	546.964	3.34365	0.0257682	0.326382	0.494075	958.764	93.5242	7.72335	67.6333	60.3052	0.12213	4433.46	3.06019	0.787067	21.9582	7.62315	13.236	3.54456	3.49974	0.59423	1863.62	7.01012	13.463	6664.77	33.4733	31.5842	749.304	3503.82	1213.81	17880.6	805.681	0	12.0546	1.07037	1.21788	6033.29	323.552	200.553	1511.82	621.604	14.1693	6273.29	1.37532	14.5994	56.9162	4.80395
		Coal mining	2	3.28214	11673	0	92.6439	4.23258	2.37171	0.526272	0.631178	0.871245	33.7706	2.93929	80.2457	204.147	8.53301	22.921	13.4349	110.65	13.0992	2.20687	2.08891	164.34	4226.35	0.379834	32.9024	15.5544	12.1497	2.21524	250.985	34.7215	659.966	0.0595438	45.2327	0.0140275	0.574897	1.25244	0.0451461	0.0220158	0.00374885	0.00236991	0.13892	0.340423	2.61046	0.673999	31.1854	0.513001	0.247772
		Petroleum and gas	3	0	0	4.29342e-05	0	3.29437e-05	0	0	0	0	0	0.121127	0.000183426	0	0	0	0	0	0	0	0	0	0	0.334708	0	0	0	0	0	0	2.24867e-06	0	0.115013	3.23911	0	0.00410185	0.000224221	0.000201617	5.43767e-05	0.000190546	0.0025703	0.315371	0.0301177	0.00519464	0.182768	0.0273705	0.00677854
		Metal mining	4	0	0.0149807	0	127.273	0	8.84134e-05	0	0	0	0.000997391	0	2.48319	1.86067	4.57642	3.72474	0.718964	0.0574337	1.82555	0.0517012	0.0315758	0.130289	0	0	0	1.52895e-05	0	0.000572212	0	0	0.0100872	0	0	0.161494	8.52009	7.06112e-06	0	0	0	7.7216e-06	0	0	0.00670775	0.419494	59.6972	0.918909	0.0638777
		Nonmetal mining	5	0	0.0143034	0	0.832294	2.9219	0.0014663	0.000123876	2.40091e-06	6.60288e-06	0.0386975	5.87867e-05	1.29411	16.0961	0.231996	0.410624	0.0834307	0.125529	0.0529632	0.137642	0.00534003	0.00258341	0.262486	0.00268328	83.0748	0.0890538	0.00203194	0.000403833	0.0130556	0.468898	0.0373184	0.085777	3.99699	2.56906	0.101544	8.54707	0.0939904	4.83911e-05	0.000200555	0.0271041	0.00193374	0.0134874	4.68754	5.12684	2.24696	0.12762	0.41643
		Food processing and tobaccos	6	2743.8	4.60823	4.94248	46.3645	28.8008	9176.3	10.9482	16.832	57.5553	255.705	10.143	9203.88	180.064	62.7636	187.094	588.944	733.55	353.442	517.047	280.661	393.611	774.143	152.679	2396.65	19502.1	1490.45	18730.5	7201.94	9664.67	45511.9	579.27	0.528625	7.26775	2.95519	8.41071	9598.21	37.5494	5.34422	1.04966	413.111	3.32118	2724.18	13.9573	156.926	37.3505	84.8503
		Textile	7	1.79173	8.23435	0.201478	20.002	54.5331	10.8057	966.646	1281.85	229.971	1234.17	45.5003	381.879	440.67	34.4806	42.4844	252.686	4074.9	128.207	93.3246	69.5601	1223.43	3.25942	11.6276	158.409	932.707	375.625	29.7133	466.888	634.033	3666.31	0.760192	968.542	300.495	0.129009	255.433	23.6614	997.534	1768.62	84.8716	2360.51	156.229	1150.82	206.167	244.822	822.633	239.312
		Clothing, leather, fur, etc.	8	0	2.24917	0.494834	7.6722	6.7861	1.3685	0.393098	51.5559	15.6428	31.3824	1.23995	46.7858	24.3398	5.1246	21.712	53.3655	1556.05	19.1293	20.7657	13.8712	32.3902	157.01	72.4944	696.125	100.813	60.9864	4.34835	150.868	57.5627	2083.21	0.0215398	10.2404	7.21507	0.160883	11.9684	0.20971	0.0453717	8.08794	1.27065	4.07143	1.24361	14.577	1.56152	14.8329	4.12992	10.2276
		Wood processing and furnishing	9	1.09181	0.670662	0.0627007	0.570997	0.564056	0.429863	0.46016	0.388081	340.47	76.2349	1.10334	12.6556	11.2424	4.76282	13.3529	35.8295	1491.03	37.6082	14.3234	5.29895	15.5543	0.937679	0.959918	3322.92	26.4976	7.16799	0.987501	56.4209	15.4512	198.258	0.253581	15.2358	0.31143	0.0243612	4.05069	0.378997	0.261905	0.0486488	61.6933	32.6565	2.19588	29.8251	6.47478	22.5493	82.2518	81.9362
		Paper making, printing, stationery, etc.	10	1.24194	0.327969	0.480575	2.40261	5.65946	25.6299	0.433712	2.92884	19.4991	2229.88	4.03135	324.181	38.7302	8.32532	56.0236	142.299	923.991	84.4113	656.615	69.3888	50.5416	160.38	20.2833	614.502	213.347	92.9962	12.1411	10931.4	1101.88	17161.9	0.167383	7.44605	1.58404	0.266902	2.7426	10.2563	1.39682	1.36868	1.98881	244.154	0.823645	68.233	7.2717	10.0457	14.9082	41.2269
		Petroleum refining, coking, etc.	11	0.38461	0.147517	0.0748765	6.20985	9.34333	0.0742375	0.0338554	0.0534106	0.282166	6.85073	15.0745	20.0068	20.8736	1.40333	2.92582	8.18547	29.0954	2.85911	3.0225	1.55381	6.00978	29.3097	7.71252	67.2065	278.09	17.3712	0.10798	46.3454	14.643	98.8864	0.080727	17.681	4.35845	3.5801	6.96809	0.0147433	0.00461778	0.0021125	0.0227264	0.0851172	10.8271	17.8934	0.994815	35.5748	0.244768	1.26062
		Chemical industry	12	149.864	58.8763	0.24698	225.74	1120.48	243.377	105.74	26.2954	377.054	5470.03	454.001	39630.7	3524.35	5092.83	2960.38	4340.92	73178.5	5584.22	11444.3	1235.37	2664.27	514.5	876.22	21956	550.91	312.745	69.3045	3077.82	12905.6	143954	73.8429	241.405	559.397	2.93857	231.487	51.736	8.9031	8.74229	8.75367	279.439	80.8529	6659.43	139.078	449.34	340.316	588.087
		Nonmetal products	13	0.0566316	2.56765	0.00638078	6.76439	14.9755	11.9864	0.0168081	0.11442	19.3402	12.3906	0.440439	84.013	1662.33	23.7642	259.708	120.096	1093.46	454.677	743.882	71.5883	58.187	75.0108	10.5634	29466.9	42.1697	1.62676	3.40938	364.406	157.929	461.333	6.03156	33.0813	84.9144	129.426	65.8083	15.225	1.09106	0.315194	2.59241	8.59766	9.98649	56.8009	867.334	400.419	465.505	80.6937
		Metallurgy	14	0.298402	6.15102	0	91.4972	11.1463	0.246962	0.0357039	0.0580369	37.3198	913.829	0.449651	109.447	642.704	5638.96	4712.13	2918.8	8470.94	2753.92	567.692	452.799	313.119	35.7183	31.3947	30293.9	121.22	0.752617	0.058535	1.26107	233.742	35.0128	0.0259707	28.5941	89.6473	0.458671	52.1965	0.144499	0.071569	0.0197201	0.83691	46.7331	0.0748989	15.6811	11.6102	7430.37	1364.32	747.242
		Metal products	15	1.78954	2.21389	0.0225989	7.4379	12.7367	8.46962	0.0705723	0.319079	13.4248	29.3056	1.94829	47.1235	100.107	17.3228	511.08	740.214	2747.8	396.853	283.247	92.0653	599.54	452.586	76.2528	3194.32	28.5643	39.3035	2.11625	1265.83	2224.02	799.495	0.549037	355.679	0.0549288	2.70495	10.2181	6.99522	0.284684	0.345342	3.88213	9.47298	2.92755	89.1791	6.22001	238.169	1096.21	320.319
		General and specialist machinery	16	1.16067	2.01981	0.151567	24.812	110.158	0.543008	0.0858062	0.245116	1.68013	12.2691	1.02742	22.7379	21.8675	12.7318	35.4791	1562.02	2138.5	546.856	142.049	114.29	137.519	299.202	26.777	233.946	29.601	3.22554	1.5939	291.728	501.865	1920.21	0.168927	179.631	285.884	1.84279	156.729	3.51677	1.27004	0.859606	0.464264	8.2526	5.10976	73.4752	10.2018	228.783	29.5636	1149.88
		Transport equipment	17	9.37905	3.89068	0.216195	40.2776	87.1551	0.431831	0.0604134	0.234528	1.03494	9.15616	0.443831	21.9787	43.8005	10.5193	18.4655	853.491	301588	41.6271	25.0672	108.979	4154.34	7.32452	15.7109	182.527	2917.77	1698.67	1.49419	1284.91	269.181	905.352	5.11455	22.7415	478.845	24.1813	646.956	6.64397	1.10761	0.265047	2.10054	11.816	18.665	72.4004	36.8312	699.719	52.2609	544.172
		Electrical equipment	18	0	6.72476	0.22907	37.2233	30.7657	0.648436	0.216067	0.455136	4.17685	26.6911	1.19464	26.9523	26.4017	13.0563	98.2502	2791.19	10742.9	14304.1	4398.92	3283.88	354.07	2749.13	21.1014	15660.2	159.601	886.51	2.0542	2692.68	4747.54	7950.66	0.67568	113.371	131.511	3.52264	312.243	1.18348	0.446889	0.123809	0.129209	16.3836	0.161797	41.7234	39.4835	362.086	56.9117	1624.52
		Electronic equipment	19	0	1.03273	0.0860239	2.75626	28.2503	0.305652	0.0741627	0.382205	3.38966	5.98365	0.267299	25.8182	8.38621	4.91355	68.205	2374.17	7177.87	3435.06	82018.9	3411.01	348.808	156.118	15.4178	1084.35	137.158	1543.91	3.4856	1907.53	3946.13	67491	0.00212401	1.901	4.59957	0.190582	8.53021	0.0557567	0.0486651	0.0106629	0.0152145	5.95439	0.167809	6.90948	0.235015	13.8597	0.634851	126.746
		Instrument and meter	20	0	0.206371	0.141694	0.641524	49.7791	0.0888445	0.00232711	0.00919137	0.012795	1.07587	1.23925	7.05626	2.5585	2.17079	27.5414	402.107	5900.59	142.323	65.5694	2450.77	122.611	28.6263	21.2665	183.353	12.378	19.4707	0.0376338	17.774	6854.56	1508.75	0.196005	5.00437	0.205485	0.11136	52.9944	0.225709	0.00643122	0.000468175	0.354543	0.160749	1.20051	11.1862	1.40166	47.5862	11.0925	369.896
		Other manufacturing	21	0.541401	3.92979	0.626591	31.2287	18.7344	1.70106	0.929033	1.96144	2.87842	51.4258	3.89549	60.9576	138.448	56.8412	59.998	137.29	341.917	70.7199	130.066	38.9377	201.149	506.645	113.989	28.1079	458.968	41.2282	5.72413	299.853	202.725	2186.58	0.0112033	0.521504	0.485553	0.0379129	0.142025	0.0156943	0.0486458	0.0559735	0.00376569	3.7891	0.126341	1.35427	0.362951	73.1953	25.9242	1.37425
		Electricity and hot water production and supply	22	1.96473	2.09674	0.388041	46.8639	2.28345	1.60351	0.60699	0.469332	4.27555	36.4978	5.99667	75.1539	54.2159	33.6141	56.7265	53.035	188.961	42.0755	75.9283	16.8084	43.178	16431.5	67.4644	137.235	111.986	94.0562	7.65286	300.755	103.494	1648.13	4.17432	7.75425	57.1775	27.255	56.8837	4.24031	1.85633	0.214138	1.00048	18.9066	78.8537	223.838	25.4886	575.377	72.7871	56.6161
		Gas and water production and supply	23	0.00453818	0.00568226	0.000603224	0.0980264	0.014023	0.0127475	0.00400133	0.0020889	0.0146526	0.201197	0.0362904	0.318509	0.425079	0.838972	0.330221	0.221068	1.99496	0.117946	0.391848	0.0547367	0.305936	23.9941	1.07253	2.18885	1.79252	0.284103	0.195216	2.71698	1.65185	19.6526	5.93114	11.4721	4.29435	1.03488	8.50918	5.53142	1.28636	0.206304	0.670433	5.56974	3.81851	110.774	12.4557	125.783	13.1805	29.2131
		Construction	24	0	0.000749836	0.00212938	0.0159263	0.000687199	0.000773228	5.5748e-05	0.000280643	0.00657852	0.0153927	0.00063477	0.0178563	0.139989	0.00584017	0.351014	0.0581928	0.0880808	0.0735158	0.0835605	0.00777123	0.0264221	0.576936	0.0416024	3.27157	0.235124	0.110831	0.00923552	0.564388	0.331686	12.2271	0.198182	0	12.0459	0	2.10237	0.0329395	0.0125469	0.000706175	0.00284855	0.0660601	0.179467	4.37155	1.47824	4.198	0.668864	1.49352
		Transport and storage	25	18.1466	773.254	1.37725	180.403	77.6084	43.6269	6.69396	7.86967	66.6196	336.603	171.367	726.089	666.237	289.881	501.118	1018.71	4778.4	835.994	951.009	370.468	414.055	675.89	487.594	6929.81	12947.2	4945.01	28.8146	9990.36	5889.73	22248.4	8.92658	191.891	113.441	21.4225	39.0556	17.8416	1.50874	1.21163	4.80827	30.6823	124.352	296.738	62.7338	921.916	242.693	310.508
		Wholesale and retailing	26	21.184	495.39	1.10638	188.307	259.038	73.3634	15.4086	31.5169	144.725	887.634	219.301	1240.62	670.753	524.203	836.25	4038.85	34248.6	4281.25	12654.9	2074.07	1230.62	1617.84	687.351	13481.7	1469.34	6750.67	100.987	5142.87	6151.45	20769.8	0.16919	3.7991	7.91502	0.729067	1.54556	0.550514	0.0485887	0.0705105	0.161341	1.04756	1.69039	9.27339	0.871236	36.3549	7.38155	10.3267
		Hotel and restaurant	27	0.549024	1.25201	1.49463	7.27688	10.8274	6.44155	0.28936	0.817459	5.2949	31.7255	1.04905	204.353	43.0584	12.0487	55.2686	203.678	402.336	115.951	159.182	89.5265	43.3059	136.662	33.5952	1103.83	211.337	541.831	2.86047	3637.56	2041.16	13077.5	0.00189942	0.0162244	0.499849	0.107675	0.721812	0.160435	0.0187037	0.0396236	0.033982	0.476331	0.0707767	11.4522	0.675057	3.45069	2.35391	8.24647
		Leasing and commercial services	28	0.0527853	1.40403	4.24541	10.4051	8.77757	6.90993	0.0967518	1.79964	4.84921	28.7893	7.4992	146.431	31.5498	19.8802	29.802	132.782	704.124	83.6767	180.431	35.9418	46.4658	151.203	70.9287	647.121	364.471	2032.99	26.6458	3945.81	491.849	11714.9	2.80242	4.52732	463.22	11.9584	110.382	25.9197	1.71985	12.7828	2.18317	17.4066	11.9837	587.097	31.1058	365.695	81.255	430.257
		Scientific research	29	0	0	0	0	0	0	0	0	0	0	0	0	0	0	0	0	0	0	0	0	0	0	0	0	0	0	0	0	0	0	0.237475	0.118972	32.1826	0	0.469931	0.0380334	0.020584	0.00106049	0.00330168	0.27498	0.103351	7.31747	4.37274	4.29747	1.39114	2.74367
		Other services	30	3.27013	9.02516	1.65797	71.9109	18.5638	3.27658	0.402584	1.46634	5.89757	37.6536	4.13158	72.7237	41.4152	24.7576	51.8217	149.562	365.889	116.383	203.069	75.9747	40.5644	1449.65	156.593	1198.48	773.445	1280.32	22.3851	5457.44	1766.14	25034.4	8.23895	105.953	1172.46	103.414	206.107	34.6456	6.06704	4.50194	8.19838	86.0132	50.9562	961.089	138.02	3159.54	510.343	902.115
23	Sichuan	Agriculture	1	131.757	2.07888	0.0165326	0.337086	0.913183	1348.21	73.3625	2.41652	47.4194	14.4513	0.0334178	1578.83	1.71422	0.157206	2.72272	2.82664	0.1526	0.478557	2.00066	0.0236386	66.5392	3.42412	9.41899	1507.77	4.3963	12.4532	733.111	7.08424	303.548	4835.33	192.321	0	6.69143	1.12265	1.86186	8353.16	245.921	62.1633	1033.92	142.486	3.95711	2180.29	0.761228	2.96513	6.95069	1.73866
		Coal mining	2	1.80987	16613.8	0	219.032	17.9079	7.6345	0.945008	0.452076	1.39833	18.5254	1.84108	65.4166	261.78	3.90153	6.50603	11.4037	2.92028	4.04846	2.88796	0.190222	13.4319	4725.67	0.608318	17.0394	4.67645	10.9661	4.96143	1.16165	19.8771	408.546	0.0325367	62.0293	0.0178248	1.38031	4.38303	0.143084	0.0383055	0.00265998	0.00371016	0.0728949	0.217633	2.07688	0.853976	14.4989	0.143412	0.205278
		Petroleum and gas	3	0	0	0.00042138	0	0.000931429	0	0	0	0	0	0.506999	0.000999229	0	0	0	0	0	0	0	0	0	0	3.58212	0	0	0	0	0	0	9.30212e-06	0	1.05397	27.5046	0	0.095925	0.00474882	0.00234418	0.000257828	0.00199341	0.00901267	1.3473	0.160123	0.0439825	0.567835	0.0511312	0.0375288
		Metal mining	4	0	0.559277	0	7892.96	0	0.00746535	0	0	0	0.0143518	0	53.0992	62.586	54.8873	27.7325	16.0078	0.0397605	14.7997	1.77471	0.0754239	0.279328	0	0	0	0.000120579	0	0.0336168	0	0	0.163795	0	0	5.38284	536.592	0.000648189	0	0	0	0.000317089	0	0	0.139986	13.942	728.034	6.73832	1.3882
		Nonmetal mining	5	0	0.516088	0	49.8848	313.405	0.119658	0.00563916	4.35949e-05	0.000268661	0.538161	0.00093349	26.7447	523.257	2.68914	2.95479	1.7953	0.0839876	0.414974	4.5663	0.0123278	0.00535292	7.44054	0.108944	1090.68	0.678762	0.0464942	0.0229292	0.00153188	6.80507	0.585656	1.18825	138.956	82.7593	6.18074	758.287	7.5519	0.00213448	0.00360756	1.07571	0.0257237	0.218592	94.5453	164.679	26.4838	0.90445	8.7465
		Food processing and tobaccos	6	4963.84	21.5175	23.8151	359.626	399.778	96908.4	64.4975	39.5521	303.061	460.194	20.8434	24615.6	757.522	94.1489	174.227	1640.06	63.5149	358.375	2219.82	83.8489	105.545	2839.84	802.211	4071.96	19236.2	4413.46	137629	109.358	18151.6	92431.2	1038.47	2.37829	30.2982	23.2781	96.5655	99801.3	214.34	12.4405	5.39117	711.172	6.96584	7110.58	58.0178	239.361	34.256	230.632
		Textile	7	2.78088	32.9863	0.832881	133.102	649.414	97.9026	4885.55	2584.16	1038.88	1905.57	80.2167	876.218	1590.48	44.374	33.9415	603.69	302.698	111.527	343.74	17.8288	281.447	10.2579	52.4139	230.901	789.278	954.25	187.309	6.08218	1021.61	6388.07	1.16918	3738.38	1074.73	0.871823	2516.02	211.073	4885.11	3532.13	373.977	3486.27	281.118	2577.04	735.234	320.373	647.282	558.054
		Clothing, leather, fur, etc.	8	0	1.94811	0.442285	11.0388	17.4731	2.68086	0.429572	22.4723	15.279	10.4767	0.472656	23.2108	18.9942	1.42594	3.75052	27.5664	24.9922	3.59795	16.5375	0.768714	1.61108	106.84	70.6563	219.393	18.4455	33.4988	5.9268	0.424945	20.0541	784.804	0.00716289	8.54612	5.57946	0.235074	25.4895	0.404483	0.0480419	3.49243	1.21058	1.30014	0.483838	7.05786	1.20405	4.19683	0.702615	5.15674
		Wood processing and furnishing	9	1.72312	2.7319	0.263562	3.86369	6.83031	3.9603	2.36489	0.795534	1563.97	119.691	1.97795	29.5275	41.2602	6.23269	10.8476	87.0421	112.625	33.2664	53.6461	1.38105	3.63851	3.00075	4.39996	4925.19	22.8007	18.5166	6.32997	0.747384	25.3159	351.26	0.396581	59.7981	1.13261	0.167403	40.5716	3.43784	1.30421	0.0987939	276.425	49.0434	4.01784	67.9132	23.4796	30.0052	65.8097	194.287
		Paper making, printing, stationery, etc.	10	0.267169	0.182101	0.275353	2.216	9.34137	32.1856	0.303824	0.81837	12.209	477.205	0.985088	103.098	19.3749	1.48501	6.20365	47.1204	9.51338	10.1775	335.212	2.46505	1.61154	69.9591	12.6727	124.149	25.0234	32.7452	10.6082	19.7378	246.084	4144.59	0.0356815	3.9835	0.785244	0.249997	3.74432	12.6812	0.948118	0.378858	1.21465	49.9795	0.20542	21.178	3.59433	1.82206	1.62587	13.325
		Petroleum refining, coking, etc.	11	0.471511	0.466774	0.244489	32.6401	87.8865	0.53128	0.135156	0.0850485	1.00683	8.35498	20.992	36.2596	59.5074	1.4265	1.84633	15.4467	1.70717	1.96452	8.79347	0.314571	1.09203	72.8601	27.4608	77.378	185.879	34.8576	0.537664	0.476885	18.6365	136.093	0.0980701	53.9051	12.3128	19.1101	54.2138	0.103884	0.0178624	0.0033324	0.0790992	0.0992959	15.3885	31.6496	2.80227	36.7712	0.152125	2.32197
		Chemical industry	12	82.0492	83.1973	0.360147	529.887	4706.84	777.829	188.516	18.6992	600.84	2979.22	282.34	32076.2	4487.02	2311.94	834.284	3658.29	1917.52	1713.54	14869.2	111.692	216.202	571.175	1393.27	11289.2	164.448	280.261	154.111	14.1434	7335.31	88476.4	40.0619	328.681	705.745	7.00501	804.318	162.798	15.3799	6.15872	13.6062	145.581	51.32	5260.37	174.957	207.417	94.4571	483.746
		Nonmetal products	13	0.0519499	6.07931	0.0155899	26.6044	105.404	64.1865	0.0502086	0.136332	51.6375	11.3072	0.458934	113.932	3546.06	18.0756	122.631	169.58	48.0074	233.767	1619.39	10.8447	7.91147	139.527	28.1434	25386.1	21.0911	2.44256	12.7027	2.80573	150.401	475.083	5.48279	75.4678	179.498	516.944	383.117	80.2722	3.15798	0.372043	6.75148	7.50497	10.6207	75.1769	1828.13	309.695	216.484	111.216
		Metallurgy	14	0.130627	6.94977	0	171.727	37.4379	0.631088	0.0508956	0.0329992	47.5498	397.954	0.223586	70.8286	654.251	2046.78	1061.79	1966.78	177.477	675.672	589.747	32.733	20.3163	31.705	39.9147	12454.3	28.9319	0.539263	0.104074	0.00463344	106.226	17.2062	0.0112657	31.1286	90.4314	0.874235	145.009	0.363559	0.0988532	0.0111078	1.04011	19.4669	0.038012	9.90398	11.6779	2742.42	302.778	491.464
		Metal products	15	0.106588	0.340341	0.00358505	1.8994	5.82064	2.94481	0.0136878	0.0246849	2.3273	1.73642	0.131813	4.14933	13.8654	0.855511	15.6691	67.8646	7.83306	13.248	40.0363	0.90555	5.29284	54.6606	13.1907	178.681	0.927603	3.83172	0.511951	0.632816	137.52	53.4577	0.0324051	52.6838	0.00753906	0.701489	3.86243	2.39468	0.0535013	0.026467	0.656457	0.536902	0.202155	7.66359	0.851241	11.9604	33.1005	28.6647
		General and specialist machinery	16	0.435649	1.95672	0.151522	39.929	317.245	1.18977	0.104877	0.1195	1.83548	4.58118	0.438042	12.6169	19.0867	3.9624	6.85474	902.472	38.4164	115.042	126.528	7.08413	7.65059	227.719	29.1901	82.4664	6.05768	1.98165	2.42988	0.919053	195.558	809.107	0.0628307	167.672	247.269	3.01161	373.338	7.58669	1.50411	0.415161	0.494724	2.94755	2.22353	39.7898	8.79835	72.401	5.6255	648.458
		Transport equipment	17	0.190694	0.204172	0.0117076	3.51108	13.5963	0.0512531	0.00399986	0.00619355	0.0612454	0.185195	0.0102502	0.660624	2.0709	0.17734	0.193254	26.7114	293.476	0.474361	1.2095	0.365907	12.5194	0.30197	0.927736	3.48528	32.3446	56.5304	0.12339	0.219274	5.68179	20.6644	0.103046	1.14987	22.4349	2.14069	83.4789	0.776401	0.0710555	0.00693409	0.121249	0.228607	0.439968	2.12384	1.72064	11.9948	0.538679	16.6232
		Electrical equipment	18	0	1.47786	0.0519489	13.5888	20.0993	0.3223	0.0599085	0.0503356	1.03513	2.26083	0.115542	3.39263	5.22758	0.921781	4.30615	365.826	43.7794	682.624	888.86	46.1746	4.46848	474.643	5.21822	1252.26	7.40925	123.551	0.7104	1.92435	419.659	759.972	0.0570102	24.006	25.8035	1.30596	168.726	0.579169	0.12006	0.0135646	0.031234	1.32744	0.0159717	5.12565	7.72461	25.9938	2.45665	207.822
		Electronic equipment	19	0	1.49126	0.128185	6.61141	121.268	0.99823	0.135112	0.277741	5.51964	3.33026	0.169868	21.3539	10.9105	2.27936	19.6418	2044.59	192.199	1077.12	108896	315.143	28.9245	177.107	25.0521	569.744	41.8377	1413.82	7.92041	8.9574	2291.97	42388.6	0.00117755	2.6449	5.92985	0.464251	30.2872	0.179289	0.0859068	0.00767608	0.0241658	3.16997	0.108845	5.5773	0.30211	6.53765	0.180062	106.539
		Instrument and meter	20	0	0.0041532	0.00294263	0.0214464	2.97809	0.0040439	5.9087e-05	9.30871e-05	0.000290376	0.00834519	0.0109759	0.0813375	0.0463907	0.0140347	0.11054	4.82618	2.202	0.621975	1.21329	3.15569	0.141702	0.452599	0.481596	1.34266	0.0526217	0.248497	0.00119183	0.00116322	55.4861	13.2065	0.00151445	0.0970384	0.00369209	0.00378066	2.62238	0.0101151	0.000158223	4.6972e-06	0.00784839	0.0011927	0.0108524	0.125843	0.0251119	0.312835	0.0438478	4.33332
		Other manufacturing	21	0.0129677	0.242945	0.0399734	3.207	3.44297	0.237845	0.072462	0.0610222	0.200668	1.22536	0.105985	2.15848	7.71144	1.12889	0.739729	5.06179	0.391965	0.949384	7.39321	0.154016	0.714114	24.6069	7.92962	0.632277	5.99378	1.61635	0.556865	0.0602822	5.04098	58.7949	0.000265913	0.0310639	0.0267999	0.00395392	0.0215891	0.00216056	0.00367642	0.00172511	0.000256071	0.0863622	0.00350836	0.0468008	0.0199751	1.47816	0.314794	0.0494551
		Electricity and hot water production and supply	22	0.458239	1.2622	0.241051	46.8626	4.0863	2.18318	0.461004	0.14218	2.90242	8.46824	1.58868	25.9129	29.4048	6.50059	6.81028	19.0402	2.10932	5.50013	42.0257	0.647392	1.49265	7770.92	45.6993	30.0599	14.2406	35.9065	7.24951	0.588759	25.0591	431.529	0.964763	4.49761	30.7302	27.6778	84.1978	5.68417	1.36609	0.0642646	0.662473	4.19609	21.3219	75.3229	13.6593	113.145	8.60635	19.8394
		Gas and water production and supply	23	0.00704286	0.0227605	0.00249338	0.652245	0.166977	0.115484	0.0202212	0.0042107	0.0661852	0.310617	0.0639732	0.730743	1.53405	1.07959	0.263793	0.528098	0.148178	0.102591	1.44314	0.014028	0.0703727	75.5055	4.83418	3.1902	1.51672	0.721673	1.23049	0.0353907	2.66134	34.2386	9.12121	44.2757	15.3574	6.99283	83.8069	49.3384	6.29893	0.411968	2.95388	8.22517	6.87032	248.033	44.4152	164.582	10.3699	68.1154
		Construction	24	0	0	0	0	0	0	0	0	0	0	0	0	0	0	0	0	0	0	0	0	0	0	0	0	0	0	0	0	0	0	0	0	0	0	0	0	0	0	0	0	0	0	0	0	0	0
		Transport and storage	25	1.08307	119.117	0.218936	46.1641	35.54	15.2	1.301	0.610077	11.5729	19.9855	11.6178	64.0657	92.4682	14.3457	15.3954	93.5907	13.6497	27.9652	134.7	3.65142	3.66288	81.7981	84.5209	388.433	421.319	483.085	6.98503	5.00468	364.938	1490.69	0.527949	28.4819	15.6021	5.56707	14.7934	6.12034	0.284126	0.0930503	0.814741	1.74257	8.60456	25.5527	8.60315	46.3922	7.34334	27.8441
		Wholesale and retailing	26	5.62538	339.533	0.782513	214.392	527.784	113.724	13.3242	10.8706	111.858	234.485	66.1489	487.03	414.199	115.421	114.306	1650.9	435.277	637.19	7974.85	90.9532	48.4366	871.134	530.111	3362.19	212.734	2934.17	108.919	11.4626	1695.83	6191.6	0.044521	2.50886	4.84336	0.842959	2.60467	0.840218	0.0407112	0.0240927	0.121635	0.264707	0.520411	3.55292	0.531587	8.13954	0.993725	4.12008
		Hotel and restaurant	27	3.30534	19.4548	23.9663	187.832	500.147	226.383	5.6728	6.39233	92.7816	190.008	7.17397	1818.78	602.817	60.146	171.275	1887.51	115.93	391.249	2274.27	89.0076	38.6436	1668.31	587.42	6241.11	693.703	5339.31	69.9452	183.811	12757.5	88385.2	0.0113316	0.24291	6.9345	2.82252	27.5787	5.55144	0.355294	0.306951	0.580823	2.72883	0.494004	99.4757	9.33816	17.5156	7.18438	74.5922
		Leasing and commercial services	28	0	0	0	0	0	0	0	0	0	0	0	0	0	0	0	0	0	0	0	0	0	0	0	0	0	0	0	0	0	0	0	0	0	0	0	0	0	0	0	0	0	0	0	0	0	0
		Scientific research	29	0	0	0	0	0	0	0	0	0	0	0	0	0	0	0	0	0	0	0	0	0	0	0	0	0	0	0	0	0	0	7.23053e-08	9.0908e-08	2.27866e-05	0	9.16357e-07	6.71663e-08	1.99559e-08	4.19277e-10	2.88012e-09	8.03988e-08	3.6816e-08	3.24392e-06	3.08713e-06	1.1133e-06	2.16697e-07	1.2666e-06
		Other services	30	0.700395	4.98914	0.945796	66.0348	30.5066	4.09664	0.280782	0.407925	3.67647	8.02273	1.00516	23.0266	20.6272	4.39672	5.71322	49.3084	3.75066	13.9708	103.216	2.68719	1.28774	629.576	97.4086	241.07	90.3193	448.842	19.473	9.81076	392.704	6019.27	1.74862	56.4347	578.666	96.4397	280.153	42.6488	4.10006	1.2407	4.98513	17.5302	12.6529	296.992	67.9231	570.553	55.4136	290.296
24	Guizhou	Agriculture	1	970.097	6.74298	0.00871995	0.348945	1.2604	1746.62	6.51745	1.5722	112.898	32.0028	0.366589	3168.41	1.61307	1.15494	28.9068	4.36293	0.860396	0.839397	1.64913	0.123212	442.662	12.2857	1.76678	8288.57	47.0537	26.8385	1918.65	2199.06	1561.44	19701.1	1445.31	0	3.82454	1.15095	3.24589	11094.9	21.3947	41.1117	2583.46	294.597	43.6381	4595.86	0.731892	22.297	79.7681	2.7813
		Coal mining	2	5.26249	21281.1	0	89.5419	9.76111	3.90593	0.0331545	0.116153	1.31476	16.2013	7.97584	51.844	97.2807	11.3195	27.2781	6.95116	6.50238	2.80432	0.940102	0.391559	35.2888	6696.01	0.0450621	36.9914	19.7663	9.33321	5.12784	142.404	40.3788	657.368	0.0965631	81.6742	0.00402334	0.558845	3.01762	0.0750528	0.00131606	0.000694724	0.00366108	0.059519	0.947798	1.72889	0.32425	43.0568	0.649964	0.129682
		Petroleum and gas	3	0	0	0	0	0	0	0	0	0	0	0	0	0	0	0	0	0	0	0	0	0	0	0	0	0	0	0	0	0	0	0	0	0	0	0	0	0	0	0	0	0	0	0	0	0	0
		Metal mining	4	0	0.00430965	0	19.411	0	2.29765e-05	0	0	0	7.55055e-05	0	0.253156	0.139912	0.95797	0.699484	0.058699	0.000532585	0.0616705	0.00347535	0.000933972	0.0044147	0	0	0	3.06597e-06	0	0.000209013	0	0	0.00158547	0	0	0.0073091	1.30692	2.68461e-06	0	0	0	1.88229e-06	0	0	0.000701016	0.0318455	13.0061	0.183715	0.00527567
		Nonmetal mining	5	0	0.086815	0	2.67813	22.4339	0.00803956	2.59816e-05	1.47096e-06	3.3173e-05	0.0618073	0.000531078	2.78352	25.5358	1.02459	1.62694	0.143712	0.0245589	0.0377488	0.195206	0.00333248	0.00184686	1.38453	0.00105981	310.948	0.376766	0.00519665	0.00311216	0.0246613	1.81543	0.123753	0.463117	24.0276	2.45315	0.328625	68.5598	0.520207	9.63054e-06	0.000123735	0.139399	0.00275827	0.125017	10.3357	8.2114	10.3283	0.538312	0.725629
		Food processing and tobaccos	6	4618.77	8.8203	1.58743	47.0474	69.7331	15866.2	0.724127	3.25204	91.1865	128.792	28.8961	6242.92	90.0847	87.4122	233.766	319.916	45.2574	79.4403	231.242	55.2331	88.7362	1287.69	19.0167	2828.89	26019.2	1202.06	45520.2	4290.05	11800	47593.9	986.268	1.00212	2.1885	3.01597	21.2755	16752.4	2.35658	1.03977	1.70241	185.823	9.70799	1894.2	7.04956	227.47	49.6829	46.6251
		Textile	7	0.00784697	0.0410049	0.000168358	0.0528055	0.343519	0.0486087	0.166339	0.64434	0.947927	1.61728	0.337244	0.673905	0.57358	0.124938	0.138104	0.357108	0.654084	0.0749708	0.10859	0.0356151	0.717579	0.0141055	0.00376793	0.486461	3.23753	0.788166	0.187872	0.723573	2.01402	9.975	0.0033674	4.77691	0.235418	0.000342545	1.68105	0.107444	0.162878	0.895255	0.358127	2.76245	1.1881	2.08186	0.270917	0.923287	2.84691	0.342127
		Clothing, leather, fur, etc.	8	0	0.0221218	0.000816693	0.0400055	0.0844315	0.0121591	0.000133605	0.0511857	0.127353	0.0812245	0.0181522	0.163073	0.0625737	0.0366754	0.139403	0.148961	0.493325	0.0220939	0.0477237	0.0140275	0.0375229	1.34205	0.0463993	4.2223	0.691164	0.252749	0.0543037	0.461807	0.361149	11.1946	0.000188455	0.0997558	0.0111644	0.000843725	0.155572	0.00188086	1.46324e-05	0.00808616	0.0105899	0.00941086	0.0186798	0.0520846	0.00405284	0.110486	0.0282295	0.0288796
		Wood processing and furnishing	9	0.758762	0.529955	0.00831393	0.239204	0.563821	0.306846	0.0125651	0.0309548	222.695	15.8522	1.29768	3.54393	2.32204	2.73851	6.88781	8.03503	37.978	3.48972	2.64465	0.430519	1.44767	0.643918	0.0493602	1619.26	14.595	2.38665	0.990781	13.8752	7.78829	85.594	0.178245	11.924	0.0387161	0.0102642	4.2302	0.273091	0.00678593	0.00390762	41.3087	6.06438	2.64991	8.56164	1.35012	13.4943	45.1691	18.5878
		Paper making, printing, stationery, etc.	10	0.0895998	0.026904	0.00661521	0.104488	0.587276	1.89926	0.00122944	0.0242521	1.32402	48.1355	0.492218	9.42406	0.830437	0.496934	3.00003	3.31282	2.44321	0.813124	12.5858	0.585249	0.488333	11.4334	0.108275	31.0863	12.1993	3.21444	1.26458	279.077	57.6585	769.178	0.012214	0.604966	0.0204431	0.0116742	0.297333	0.767207	0.00375711	0.0114127	0.138244	4.70683	0.103184	2.03338	0.157409	0.624087	0.849902	0.970914
		Petroleum refining, coking, etc.	11	1.75518	0.765455	0.0651961	17.0827	61.3286	0.34798	0.00607054	0.0279753	1.21193	9.35439	116.424	36.7892	28.3105	5.29847	9.9105	12.054	4.86644	1.74213	3.66464	0.828975	3.67299	132.169	2.60424	215.056	1005.83	37.9807	0.71142	74.8423	48.4678	280.344	0.372615	90.8668	3.55799	9.90522	47.7845	0.0697604	0.000785671	0.00111424	0.0999254	0.103795	85.7976	33.7296	1.36217	139.798	0.882659	1.87793
		Chemical industry	12	101.132	45.1756	0.0317998	91.8272	1087.56	168.693	2.80365	2.03664	239.476	1104.47	518.495	10776.1	706.833	2843.39	1482.8	945.273	1809.91	503.153	2051.82	97.4604	240.783	343.076	43.7506	10389.1	294.651	101.114	67.5196	734.97	6316.67	60348.1	50.4008	183.456	67.5274	1.20224	234.74	36.1987	0.223993	0.681858	5.69144	50.3887	94.7428	1856.27	28.1601	261.107	181.471	129.545
		Nonmetal products	13	0.021481	1.10741	0.00046179	1.54668	8.17029	4.66998	0.000250502	0.00498133	6.90443	1.40626	0.282736	12.8406	187.397	7.45778	73.1186	14.6998	15.2014	23.0276	74.9657	3.17454	2.95585	28.1149	0.296472	7837.35	12.6775	0.295633	1.86703	48.9126	43.4489	108.708	2.31401	14.1311	5.76167	29.7636	37.5102	5.98779	0.0154294	0.0138183	0.947421	0.871433	6.57766	8.89953	98.712	130.788	139.527	9.99144
		Metallurgy	14	0.627682	14.7116	0	116.017	33.7232	0.533578	0.00295087	0.0140116	73.8835	575.148	1.60071	92.7647	401.789	9813.56	7357	1981.2	653.063	773.457	317.258	111.349	88.2077	74.241	4.88626	44681.8	202.092	0.758479	0.17776	0.938672	356.611	45.7527	0.0552536	67.7347	33.7323	0.584933	164.987	0.315147	0.00561265	0.00479432	1.69613	26.2675	0.273574	13.6247	7.32762	13458.7	2267.73	513.087
		Metal products	15	0.60131	0.845838	0.00144883	1.50654	6.15562	2.92314	0.000931724	0.0123055	4.24556	2.94635	1.10792	6.38023	9.997	4.81575	127.465	80.2603	33.8397	17.8047	25.2862	3.61656	26.9795	150.271	1.89581	752.614	7.60709	6.32733	1.02661	150.512	542.02	166.888	0.186594	134.59	0.00330162	0.551039	5.15939	2.43708	0.00356636	0.0134118	1.25681	0.850551	1.70814	12.3776	0.627097	68.9125	291.062	35.1342
		General and specialist machinery	16	0.0755861	0.149561	0.00188327	0.974023	10.3183	0.0363219	0.000219558	0.0018321	0.102979	0.239069	0.113235	0.596658	0.423235	0.685979	1.71495	32.8251	5.10419	4.75504	2.45772	0.87013	1.19937	19.2537	0.129026	10.6828	1.52784	0.100639	0.149856	6.72279	23.705	77.6846	0.0111268	13.1738	3.33038	0.0727571	15.3375	0.237459	0.00308359	0.00647012	0.0291301	0.143609	0.577824	1.97646	0.199341	12.8296	1.52134	24.4444
		Transport equipment	17	0.38014	0.179302	0.00167188	0.984065	5.08086	0.0179775	9.62089e-05	0.001091	0.0394796	0.111039	0.030444	0.358946	0.527611	0.352746	0.55551	11.1627	448.007	0.225273	0.269932	0.516382	22.55	0.293346	0.0471161	5.18739	93.7291	32.9857	0.0874323	18.4288	7.91316	22.7958	0.209668	1.03801	3.47177	0.594198	39.4032	0.279206	0.00167369	0.00124162	0.0820276	0.127971	1.31364	1.21211	0.447907	24.421	1.67378	7.19969
		Electrical equipment	18	0	0.208813	0.00119357	0.612766	1.20846	0.0181887	0.000231841	0.00142657	0.107356	0.218096	0.055213	0.296581	0.214283	0.294995	1.99152	24.597	10.7526	52.1572	31.9164	10.4842	1.29495	74.185	0.0426382	299.874	3.45445	11.599	0.0809892	26.0212	94.0359	134.884	0.0186632	3.48662	0.642449	0.0583231	12.8136	0.0335102	0.000454998	0.000390785	0.0033997	0.119556	0.00767252	0.470652	0.323525	8.51475	1.22813	14.4818
		Electronic equipment	19	0	0.0633001	0.000884783	0.0895649	2.19041	0.0169239	0.000157082	0.00236475	0.171977	0.0965132	0.024386	0.560806	0.134357	0.219143	2.72901	41.2993	14.1816	24.7244	1174.68	21.4966	2.51819	8.31596	0.0614963	40.9875	5.86005	39.8747	0.271269	36.3876	154.289	2260.17	0.000115809	0.115405	0.0443539	0.00622863	0.690996	0.0031164	9.78062e-05	6.64353e-05	0.000790212	0.0857705	0.015708	0.153852	0.00380124	0.643357	0.0270428	2.23033
		Instrument and meter	20	0	0.00765361	0.000881798	0.0126133	2.33533	0.00297648	2.98233e-06	3.44087e-05	0.000392783	0.0104997	0.0684069	0.0927382	0.0248015	0.0585801	0.666768	4.23224	7.05381	0.619822	0.568206	9.34518	0.535586	0.922623	0.051324	4.19342	0.319986	0.304269	0.00177215	0.205148	162.159	30.5712	0.0064662	0.183819	0.00119893	0.00220211	2.59743	0.00763314	7.82061e-06	1.76494e-06	0.0111418	0.00140103	0.0679942	0.15071	0.0137174	1.33653	0.285897	3.93834
		Other manufacturing	21	0.0525196	0.433458	0.0115974	1.82613	2.61397	0.169493	0.00354104	0.0218385	0.262802	1.49266	0.639534	2.38272	3.99153	4.562	4.32002	4.29762	1.21565	0.915994	3.3522	0.441587	2.61324	48.5649	0.818175	1.91191	35.2877	1.91615	0.801663	10.2932	14.2636	131.771	0.00109923	0.0569716	0.00842578	0.00222975	0.0207033	0.00157854	0.000175935	0.000627574	0.000351958	0.0982191	0.0212818	0.0542653	0.0105642	6.11422	1.98722	0.0435172
		Electricity and hot water production and supply	22	14.536	17.6385	0.547763	209.004	24.2992	12.1855	0.176449	0.398535	29.7717	80.795	75.0844	224.045	119.211	205.756	311.511	126.617	51.2389	41.5641	149.247	14.5382	42.7822	120125	36.9316	711.939	656.666	333.396	81.7419	787.396	555.361	7575.05	31.2368	64.6068	75.6723	122.251	632.412	32.5275	0.512037	0.183111	7.1317	37.3776	1013.04	684.054	56.5813	3665.63	425.531	136.733
		Gas and water production and supply	23	0	0	0	0	0	0	0	0	0	0	0	0	0	0	0	0	0	0	0	0	0	0	0	0	0	0	0	0	0	0	0	0	0	0	0	0	0	0	0	0	0	0	0	0	0	0
		Construction	24	0	7.40734e-05	3.52979e-05	0.000834086	8.58741e-05	6.90014e-05	1.90304e-07	2.79847e-06	0.000537923	0.000400139	9.33332e-05	0.000625108	0.00361464	0.000419793	0.0226356	0.00163146	0.000280471	0.000852804	0.00192879	7.8932e-05	0.00030743	0.0495295	0.000267437	0.199303	0.0161903	0.00461331	0.00115841	0.0173515	0.020901	0.659929	0.017415	0	0.187211	0	0.274474	0.00296722	4.06409e-05	7.09109e-06	0.000238444	0.00153362	0.0270749	0.156881	0.0385347	0.314064	0.0459192	0.0423568
		Transport and storage	25	20.5235	994.382	0.297197	122.992	126.248	50.6804	0.297466	1.02155	70.9136	113.907	328.006	330.894	223.942	271.248	420.671	371.788	198.073	126.243	285.761	48.9836	62.7152	755.35	40.8035	5495.6	11605.7	2679.51	47.0488	3998.31	4831.39	15631.7	10.2113	244.404	22.9508	14.6891	66.376	20.922	0.0636175	0.158382	5.23949	9.27259	244.214	138.626	21.2885	897.849	216.895	114.636
		Wholesale and retailing	26	6.74053	179.229	0.0671685	36.1182	118.552	23.977	0.19264	1.151	43.3413	84.5077	118.093	159.062	63.4304	137.999	197.5	414.697	399.405	181.888	1069.81	77.153	52.4409	508.671	16.1825	3007.94	370.549	1029.12	46.3908	579.068	1419.66	4105.53	0.0544504	1.36133	0.450514	0.140644	0.738996	0.181621	0.000576403	0.0025931	0.0494623	0.0890684	0.933976	1.21882	0.083178	9.96104	1.85596	1.0726
		Hotel and restaurant	27	6.18384	16.0343	3.212	49.4068	175.408	74.5224	0.128057	1.05677	56.13	106.918	19.9969	927.448	144.137	112.278	462.052	740.285	166.089	174.377	476.348	117.886	65.3241	1521	27.998	8717.8	1886.6	2923.91	46.5141	14498.3	16675	91505.1	0.0216385	0.205794	1.00711	0.735275	12.2169	1.87361	0.00785417	0.0515824	0.368773	1.43362	1.38427	53.2808	2.28136	33.4679	20.9504	30.3199
		Leasing and commercial services	28	0.0124478	0.376472	0.191018	1.47912	2.97724	1.67372	0.000896472	0.0487094	1.07627	2.03137	2.99291	13.9141	2.21119	3.87874	5.21641	10.1043	6.08577	2.63471	11.3046	0.990884	1.46748	35.2336	1.23761	107.005	68.1212	229.694	9.07173	329.273	84.1264	1716.21	0.668426	1.20232	19.5407	1.7097	39.1158	6.33758	0.0151209	0.348408	0.496033	1.09686	4.90719	57.1881	2.20094	74.2601	15.1414	33.1208
		Scientific research	29	0	0	0	0	0	0	0	0	0	0	0	0	0	0	0	0	0	0	0	0	0	0	0	0	0	0	0	0	0	0	0.0114492	0.00638642	0.274416	0	0.0336607	0.00187972	3.65807e-05	5.84255e-06	0.000151633	0.00350248	0.0085545	0.144077	0.0625399	0.176395	0.0523992	0.0426914
		Other services	30	2.71354	8.51535	0.262496	35.9702	22.1563	2.79269	0.0131258	0.139654	4.60593	9.3488	5.80213	24.3159	10.2137	16.9969	31.9176	40.048	11.1277	12.8946	44.7692	7.37028	4.50793	1188.64	9.61453	697.335	508.674	509.006	26.8171	1602.51	1062.96	12905.1	6.91487	99.0114	174.037	52.026	257.002	29.8079	0.187696	0.43177	6.55457	19.072	73.4229	329.421	34.3639	2257.63	334.635	244.358
25	Yunnan	Agriculture	1	2598.34	5.99597	0.0148547	0.54915	1.25113	4011.16	21.2604	2.04076	68.5715	32.3043	0.987241	4518.99	0.200295	2.96591	5.73029	5.41817	0.195557	0.366698	0.674873	0.00074654	128.845	15.705	2.71487	13336.3	63.7754	64.5595	3375.95	7870.45	1156.75	25264	3844.73	0	6.48735	1.85038	2.95365	25169.7	59.8055	53.0371	1536.55	311.726	118.728	6099.64	0.0900678	69.4626	15.6972	3.43462
		Coal mining	2	3.00421	4033.29	0	30.0343	2.06514	1.91185	0.0230512	0.0321346	0.1702	3.48562	4.57802	15.76	2.57455	6.19561	1.15252	1.83988	0.314996	0.261111	0.0819973	0.000505654	2.18922	1824.37	0.0147583	12.6857	5.71008	4.78509	1.92306	108.628	6.37561	179.671	0.0547489	15.3376	0.00145456	0.191494	0.585258	0.0362894	0.000784091	0.000191022	0.0004641	0.0134233	0.549617	0.48906	0.00850474	28.5894	0.0272609	0.0341324
		Petroleum and gas	3	0	0	0	0	0	0	0	0	0	0	0	0	0	0	0	0	0	0	0	0	0	0	0	0	0	0	0	0	0	0	0	0	0	0	0	0	0	0	0	0	0	0	0	0	0	0
		Metal mining	4	0	0.00684572	0	54.5696	0	9.42594e-05	0	0	0	0.000136151	0	0.644994	0.0310342	4.39462	0.247698	0.130219	0.000216239	0.0481269	0.00254059	1.01089e-05	0.00229544	0	0	0	7.4233e-06	0	0.000656966	0	0	0.00363194	0	0	0.0221473	3.75338	4.3639e-06	0	0	0	1.99987e-06	0	0	0.00166201	0.00700068	72.3802	0.0645814	0.011638
		Nonmetal mining	5	0	0.0218591	0	1.19343	6.30562	0.00522798	2.39988e-05	5.40648e-07	5.70519e-06	0.0176662	0.000404979	1.12415	0.897834	0.745039	0.0913224	0.0505356	0.00158057	0.00466954	0.0226199	5.71736e-06	0.000152216	0.501155	0.000461131	141.669	0.144597	0.00353961	0.00155057	0.0249924	0.38082	0.0449363	0.348841	5.99452	1.17826	0.149601	17.6654	0.334165	7.62281e-06	4.51998e-05	0.0234765	0.000826441	0.0963136	3.88425	0.286134	9.11098	0.0299955	0.253732
		Food processing and tobaccos	6	12094.6	7.66786	2.64379	72.3856	67.6729	35622.7	2.30936	4.12688	54.1463	127.1	76.0792	8705.02	10.9358	219.46	45.3044	388.413	10.0565	33.9285	92.516	0.327176	25.2511	1609.29	28.5683	4449.95	34477.6	2826.89	78304.7	15010.9	8546.25	59668.7	2564.98	0.86321	3.62925	4.74041	18.9272	37154.8	6.44021	1.3114	0.989904	192.233	25.8226	2457.8	0.848141	692.808	9.55836	56.2903
		Textile	7	0.13005	0.225616	0.00177464	0.514209	2.10994	0.690737	3.35749	5.17517	3.56252	10.1014	5.61972	5.94735	0.440694	1.98528	0.169398	2.7441	0.919889	0.202656	0.274969	0.00133524	1.29238	0.111572	0.0358257	4.84318	27.1519	11.7313	2.04545	16.024	9.23209	79.15	0.0554277	26.0428	2.47089	0.00340761	9.46523	1.50822	2.81724	7.14639	1.31798	18.087	20.0017	17.0968	0.206293	17.7979	3.46652	2.61423
		Clothing, leather, fur, etc.	8	0	0.00647439	0.000457908	0.0207216	0.0275846	0.00919055	0.000143445	0.0218676	0.0254587	0.0269854	0.0160895	0.0765509	0.00255728	0.0309988	0.00909532	0.0608859	0.0369045	0.00317676	0.00642793	2.79738e-05	0.0035947	0.564648	0.0234665	2.23602	0.308326	0.200107	0.0314485	0.543992	0.0880577	4.72488	0.000165	0.0289283	0.00623296	0.000446454	0.0465937	0.00140437	1.34623e-05	0.00343342	0.00207304	0.00327752	0.0167274	0.0227519	0.000164154	0.113288	0.00182838	0.011738
		Wood processing and furnishing	9	0.498283	0.115541	0.00347253	0.092298	0.137222	0.172775	0.0100496	0.00985145	33.1631	3.92331	0.856841	1.23929	0.0706928	1.72426	0.334771	2.44654	2.1164	0.373785	0.265354	0.00063956	0.103313	0.201818	0.0185966	638.798	4.85014	1.40761	0.427433	12.1756	1.41463	26.912	0.116255	2.57589	0.0161016	0.00404596	0.943791	0.151898	0.00465087	0.00123599	6.02388	1.57334	1.7677	2.78602	0.0407366	10.3073	2.17934	5.62792
		Paper making, printing, stationery, etc.	10	0.191887	0.0191286	0.00901056	0.13148	0.466115	3.4875	0.0032067	0.0251704	0.642995	38.8505	1.05989	10.7472	0.0824482	1.02037	0.47551	3.2895	0.444012	0.284025	4.11819	0.00283529	0.11365	11.6862	0.133031	39.9929	13.2206	6.18252	1.77912	798.628	34.1533	788.673	0.025979	0.42619	0.0277263	0.0150069	0.216334	1.39164	0.00839745	0.0117723	0.0657428	3.98229	0.224469	2.15781	0.0154886	1.55456	0.133727	0.958671
		Petroleum refining, coking, etc.	11	8.09739	1.17238	0.191299	46.3057	104.857	1.37648	0.0341085	0.0625461	1.26787	16.2641	540.046	90.3779	6.0549	23.4365	3.38388	25.784	1.90515	1.31088	2.5831	0.00865133	1.84144	291.013	6.8927	596.005	2348.16	157.365	2.1561	461.373	61.8453	619.22	1.7073	137.899	10.3953	27.4291	74.8953	0.272588	0.00378284	0.00247591	0.102368	0.189175	402.073	77.1065	0.288733	750.15	0.299177	3.9944
		Chemical industry	12	221.008	32.7758	0.0441993	117.909	880.817	316.09	7.46204	2.15694	118.675	909.637	1139.28	12540.2	71.6101	5957.7	239.828	957.797	335.64	179.342	685.09	0.481802	57.1825	357.826	54.8519	13638.8	325.843	198.452	96.933	2146.21	3818.04	63141.7	109.392	131.882	93.4564	1.57703	174.282	67.0023	0.510871	0.71771	2.7619	43.5031	210.317	2010.11	2.82747	663.69	29.1368	130.525
		Nonmetal products	13	0.00350381	0.0599681	4.7907e-05	0.148231	0.493896	0.653118	4.97633e-05	0.000393761	0.255381	0.0864453	0.0463692	1.11529	1.41705	1.16631	0.882692	1.11171	0.210409	0.612624	1.86825	0.00117135	0.0523941	2.18868	0.0277431	767.945	1.0464	0.043307	0.200058	10.6607	1.96018	8.48946	0.374866	0.75822	0.59517	2.91404	2.07864	0.82723	0.00262657	0.00108561	0.0343156	0.0561545	1.08984	0.719298	0.739771	24.8128	1.67207	0.751387
		Metallurgy	14	2.98787	23.2492	0	324.485	59.4924	2.17776	0.0171074	0.0323229	79.7524	1031.79	7.6612	235.138	88.6655	44788.6	2591.9	4372.65	263.798	600.507	230.739	1.19902	45.6292	168.665	13.3439	127770	486.8	3.24254	0.555872	5.97058	469.512	104.272	0.26122	106.064	101.689	1.67129	266.818	1.2706	0.0278832	0.0109921	1.79285	49.3976	1.32283	32.1371	1.6026	74515.9	793.095	1126.06
		Metal products	15	0.058394	0.0272699	8.94864e-05	0.0859616	0.221541	0.243394	0.000110197	0.000579124	0.093493	0.107831	0.108178	0.329932	0.0450065	0.448386	0.916129	3.6138	0.278863	0.28201	0.37518	0.000794481	0.28472	6.96471	0.105621	43.9054	0.373824	0.551837	0.0654928	19.5309	14.5585	7.75935	0.0179967	4.29948	0.00020305	0.0321201	0.170221	0.200453	0.00036145	0.00062732	0.0271022	0.0326313	0.1685	0.595609	0.00279799	7.7838	2.07667	1.57308
		General and specialist machinery	16	0.120233	0.0789818	0.0019053	0.910342	6.08281	0.0495385	0.000425347	0.00141233	0.0371453	0.143317	0.181104	0.505389	0.0312104	1.04619	0.201897	24.2093	0.688976	1.23366	0.597312	0.00313102	0.207325	14.6169	0.117746	10.2081	1.22981	0.143771	0.156595	14.2894	10.4292	59.1628	0.0175784	6.89329	3.35493	0.0694677	8.28861	0.319923	0.00511909	0.00495711	0.0102893	0.0902461	0.93365	1.55786	0.0145687	23.7366	0.177796	17.9272
		Transport equipment	17	0.0392677	0.00614899	0.000109841	0.0597267	0.19451	0.00159225	1.21037e-05	5.46158e-05	0.000924781	0.00432273	0.00316196	0.0197442	0.00252662	0.0349359	0.00424697	0.534634	3.92709	0.00379544	0.00426022	0.000120665	0.253135	0.0144621	0.0027922	0.321896	4.89942	3.06011	0.00593312	2.54372	0.226085	1.1274	0.0215104	0.0352716	0.227117	0.0368424	1.38282	0.0244281	0.000180435	6.1775e-05	0.00188155	0.00522239	0.137839	0.0620425	0.00212579	2.93413	0.0127029	0.34289
		Electrical equipment	18	0	0.021633	0.000236892	0.112352	0.139758	0.00486661	8.81125e-05	0.000215739	0.00759685	0.0256492	0.0173236	0.0492828	0.00309996	0.0882609	0.0459954	3.55885	0.284736	2.65466	1.52172	0.00740096	0.043914	11.0487	0.00763341	56.2145	0.545497	3.25069	0.0166028	10.8503	8.1163	20.1524	0.00578423	0.357908	0.126964	0.0109244	1.35846	0.00885695	0.000148183	5.87361e-05	0.00023558	0.0147391	0.00243208	0.0727764	0.00463856	3.09051	0.0281572	2.08356
		Electronic equipment	19	0	0.00182286	4.88122e-05	0.00456472	0.0704142	0.00125868	1.65944e-05	9.94055e-05	0.00338274	0.00315501	0.0021268	0.0259032	0.000540277	0.0182251	0.0175196	1.66096	0.104386	0.349791	15.5679	0.00421803	0.0237371	0.344266	0.00306025	2.13575	0.257219	3.10628	0.0154576	4.21753	3.70158	93.8632	9.97674e-06	0.0032929	0.00243647	0.000324295	0.020363	0.000228954	8.85406e-06	2.77558e-06	1.52205e-05	0.00293918	0.00138405	0.00661277	1.51492e-05	0.0649081	0.00017234	0.0891954
		Instrument and meter	20	0	0	0	0	0	0	0	0	0	0	0	0	0	0	0	0	0	0	0	0	0	0	0	0	0	0	0	0	0	0	0	0	0	0	0	0	0	0	0	0	0	0	0	0	0	0
		Other manufacturing	21	0.00440227	0.0120623	0.000618279	0.0899371	0.0812022	0.0121814	0.000361491	0.000887114	0.00499525	0.0471527	0.0538991	0.106352	0.0155106	0.366631	0.0268001	0.167023	0.00864686	0.012523	0.042931	8.37315e-05	0.0238039	1.94284	0.0393448	0.0962716	1.49678	0.144246	0.0441435	1.15289	0.330685	5.28818	9.15104e-05	0.00157089	0.000447272	0.000112185	0.000589575	0.000112069	1.53908e-05	2.53369e-05	6.55102e-06	0.00325249	0.00181204	0.00225389	4.0685e-05	0.596101	0.012238	0.00168176
		Electricity and hot water production and supply	22	22.7246	9.15462	0.544646	191.981	14.0785	16.3337	0.335957	0.30194	10.5543	47.6023	118.023	186.511	8.63983	308.407	36.043	91.7776	6.79746	10.5982	35.6488	0.0514141	7.26826	89628.2	33.1235	668.606	519.488	468.095	83.9493	1644.85	240.136	5669.82	48.5002	33.2249	74.9198	114.718	335.889	43.0702	0.835426	0.13788	2.47576	23.0849	1608.73	529.907	4.06413	6665.39	48.8761	98.5542
		Gas and water production and supply	23	0	0	0	0	0	0	0	0	0	0	0	0	0	0	0	0	0	0	0	0	0	0	0	0	0	0	0	0	0	0	0	0	0	0	0	0	0	0	0	0	0	0	0	0	0	0
		Construction	24	0	7.21469e-05	6.58637e-05	0.00143778	9.33691e-05	0.000173571	6.79968e-07	3.97879e-06	0.000357868	0.000442416	0.000275314	0.000976567	0.00049162	0.00118082	0.00491491	0.00221922	6.9825e-05	0.000408074	0.000864568	5.23842e-07	9.80145e-05	0.0693509	0.000450128	0.351252	0.024036	0.0121552	0.0022326	0.0680217	0.01696	0.926952	0.0507432	0	0.34783	0	0.273574	0.00737315	0.000124436	1.00202e-05	0.000155339	0.0017775	0.0806867	0.228064	0.00519424	1.07169	0.00989773	0.057293
		Transport and storage	25	24.8366	399.503	0.228746	87.4518	56.6209	52.5861	0.438419	0.599102	19.4601	51.9497	399.103	213.229	12.5635	314.721	37.6772	208.607	20.3404	24.9177	52.836	0.134094	8.24762	436.262	28.3285	3995.13	7107.08	2912.17	37.4032	6465.43	1617.12	9056.87	12.2729	97.2932	17.5892	10.6699	27.2895	21.4445	0.0803472	0.0923162	1.40797	4.43309	300.205	83.1268	1.18366	1263.77	19.2843	63.9603
		Wholesale and retailing	26	27.2768	240.787	0.172876	85.8774	177.795	83.1927	0.94942	2.25723	39.7718	128.88	480.494	342.754	11.8996	535.418	59.1511	778.079	137.154	120.051	661.44	0.706269	23.0613	982.416	37.5692	7312.12	758.794	3740.11	123.325	3131.19	1588.96	7954.26	0.218839	1.81216	1.15456	0.341621	1.01598	0.6225	0.00243433	0.0050542	0.0444465	0.142393	3.8392	2.44397	0.015465	46.8843	0.551799	2.00119
		Hotel and restaurant	27	17.4786	15.0461	5.7742	82.0518	183.743	180.603	0.440821	1.44753	35.9764	113.892	56.8294	1395.9	18.8868	304.273	96.6573	970.154	39.8367	80.3891	205.711	0.75375	20.0649	2051.81	45.4005	14802.3	2698.41	7422.19	86.3679	54757.7	13036	123830	0.0607436	0.191344	1.80273	1.24745	11.7315	4.4854	0.0231687	0.0702235	0.231457	1.60083	3.97442	74.6235	0.296268	110.027	4.35063	39.5116
		Leasing and commercial services	28	0.243571	2.44563	2.37726	17.0055	21.5903	28.0807	0.021364	0.4619	4.77562	14.98	58.883	144.979	2.00583	72.7683	7.5544	91.6711	10.1051	8.40865	33.7966	0.0438605	3.12048	329.04	13.8932	1257.8	674.518	4036.48	116.612	8609.33	455.298	16078.1	12.9901	7.739	242.147	20.0806	260.033	105.034	0.30879	3.28362	2.1553	8.47907	97.5375	554.491	1.97871	1690.1	21.7677	298.801
		Scientific research	29	0	0	0	0	0	0	0	0	0	0	0	0	0	0	0	0	0	0	0	0	0	0	0	0	0	0	0	0	0	0	0	0	0	0	0	0	0	0	0	0	0	0	0	0	0	0
		Other services	30	3.42116	3.56423	0.210489	26.646	10.3525	3.01891	0.0201547	0.0853279	1.31683	4.44206	7.35508	16.3247	0.596972	20.5459	2.97826	23.4106	1.19052	2.65159	8.62388	0.0210203	0.617631	715.232	6.95426	528.145	324.53	576.342	22.211	2699.72	370.667	7789.86	8.65857	41.0634	138.958	39.3715	110.082	31.8304	0.24697	0.262193	1.83504	9.49941	94.0317	205.8	1.99059	3310.64	30.997	142.041
26	Shaanxi	Agriculture	1	9522.25	43.2964	0.271221	2.44857	10.2221	5066.01	354.759	30.165	175.664	286.345	6.56849	9419.23	12.8393	5.22408	126.873	70.258	20.0185	11.5757	21.2974	4.03786	2523.58	64.325	38.455	31517.3	268.423	346.614	3511.65	9921.84	5877.66	48101.8	13689.8	0	91.1724	8.08881	23.8836	31372.2	1214.81	765.903	3701.89	2464.47	721.739	11460.1	5.6031	98.8178	357.244	43.6971
		Coal mining	2	106.812	282552	0	1299.23	163.695	23.426	3.73166	4.6082	4.23004	299.748	295.507	318.696	1601.1	105.872	247.566	231.462	312.832	79.9669	25.1044	26.5337	415.993	72494	2.02809	290.854	233.161	249.243	19.4069	1328.56	314.294	3318.82	1.89127	1033.55	0.198324	8.12129	45.9129	0.438827	0.154519	0.0267624	0.0108477	1.02957	32.4142	8.91445	5.13295	394.581	6.01908	4.21296
		Petroleum and gas	3	0	0	0.0644048	0	0.0971393	0	0	0	0	0	928.445	0.0555403	0	0	0	0	0	0	0	0	0	0	136.254	0	0	0	0	0	0	0.000862143	0	200.363	3491.49	0	11.4643	0.166166	0.107887	0.0295959	0.066496	1.45234	2289.44	7.84133	3.01617	176.31	24.4842	8.78746
		Metal mining	4	0	0.310075	0	1526.25	0	0.000746752	0	0	0	0.00757014	0	8.43308	12.4786	48.5544	34.4012	10.5919	0.13885	9.52972	0.502915	0.342969	0.282014	0	0	0	0.000195983	0	0.00428661	0	0	0.0433763	0	0	1.95242	102.92	0.000221346	0	0	0	3.02227e-05	0	0	0.0195873	2.73184	645.892	9.21946	0.928767
		Nonmetal mining	5	0	1.18022	0	39.7883	385.217	0.0493706	0.00299426	5.97537e-05	0.000109282	1.17087	0.0201471	17.5201	430.333	9.81227	15.1186	4.89981	1.20979	1.10217	5.33743	0.231223	0.0222918	15.348	0.0488391	2503.37	4.55056	0.142095	0.01206	0.235581	14.4686	0.639726	9.28745	311.33	123.816	4.88987	1068.08	3.11434	0.00115777	0.00488055	0.42291	0.0488541	4.37777	54.5671	133.097	96.9143	5.10432	24.1372
		Food processing and tobaccos	6	17414.3	21.754	18.9652	126.808	217.233	17676.5	15.14	23.9666	54.498	442.636	198.875	7128.8	275.418	151.872	394.101	1978.83	404.463	420.799	1147.08	695.266	194.312	2589.69	158.987	4131.81	57013.2	5963.03	32001.9	7434.85	17061.4	44635.2	3588.29	2.35569	20.0394	8.14163	60.1312	18195.1	51.3975	7.4405	0.937007	597.105	61.6736	1814.28	20.73	387.23	85.467	281.371
		Textile	7	11.5226	39.3875	0.78337	55.4316	416.779	21.0914	1354.49	1849.41	220.644	2164.76	903.97	299.706	682.974	84.5416	90.6777	860.282	2276.62	154.666	209.79	174.604	611.98	11.0482	12.2686	276.72	2762.89	1522.75	51.4401	488.383	1134.13	3643.4	4.7715	4373.33	839.549	0.360139	1850.42	45.4495	1383.54	2495.04	76.7684	3457.12	2939.63	776.601	310.271	612.138	1907.36	804.109
		Clothing, leather, fur, etc.	8	0	1.37593	0.246062	2.71926	6.63304	0.341621	0.0704459	9.51305	1.91947	7.03988	3.15059	4.69603	4.82453	1.60695	5.92678	23.2363	111.184	2.9514	5.9701	4.45302	2.07213	68.0652	9.78272	155.523	38.1929	31.6194	0.96277	20.1833	13.1686	264.763	0.017291	5.91367	2.57808	0.0574389	11.0885	0.0515175	0.00804813	1.45924	0.146991	0.762609	2.9927	1.25808	0.300551	4.74322	1.22466	4.39514
		Wood processing and furnishing	9	0.803121	0.366935	0.0278848	0.180998	0.493088	0.0959708	0.0737518	0.0640432	37.3642	15.2948	2.50728	1.13608	1.993	1.33572	3.25989	13.9526	95.2832	5.18943	3.68291	1.52139	0.889948	0.363549	0.115851	663.954	8.97804	3.32375	0.195544	6.75063	3.16134	22.5354	0.182056	7.86895	0.0995237	0.00777867	3.35643	0.0832685	0.0415493	0.00785003	6.38285	5.47058	4.72603	2.30214	1.11456	6.44896	21.8137	31.4908
		Paper making, printing, stationery, etc.	10	3.18756	0.6261	0.745729	2.65734	17.2624	19.9655	0.242544	1.68644	7.46648	1560.97	31.9647	101.54	23.9564	8.14663	47.7225	193.349	206.026	40.6409	589.087	69.5128	10.0899	216.962	8.54136	428.416	252.224	150.46	8.38862	4563.58	786.627	6806.52	0.419298	13.4184	1.76627	0.29736	7.92931	7.86253	0.773189	0.770592	0.717951	142.709	6.18518	18.3767	4.36757	10.0245	13.7953	55.2857
		Petroleum refining, coking, etc.	11	423.118	120.708	49.802	2943.93	12215.5	24.7878	8.11519	13.1821	46.3113	2055.57	51232.5	2686.02	5534.14	588.596	1068.27	4767.23	2780.74	590.031	1162.3	667.196	514.256	16995.2	1392.09	20083.3	140918	12046.7	31.9785	8293.11	4480.71	16810.4	86.6788	13657.2	2083.07	1709.65	8635.12	4.84447	1.09562	0.509803	3.51652	21.325	34850.2	2065.61	256.111	15216.2	97.0832	724.601
		Chemical industry	12	374.39	109.4	0.373033	243.018	3326.57	184.535	57.5562	14.7374	140.53	3727.09	3503.84	12082.3	2121.86	4850.67	2454.52	5741.01	15882	2616.93	9993.64	1204.59	517.706	677.462	359.144	14899.2	633.937	492.507	46.6079	1250.66	8967.67	55570.9	180.048	423.436	607.124	3.18665	651.428	38.6037	4.79681	4.79088	3.07579	158.98	590.981	1745.73	81.3073	436.437	306.519	767.609
		Nonmetal products	13	0.336846	11.3595	0.022946	17.3383	105.858	21.6389	0.0217831	0.152684	17.1623	20.101	8.09319	60.9833	2382.88	53.8907	512.686	378.165	565.027	507.316	1546.63	166.2	26.9202	235.164	10.3088	47609.2	115.535	6.09947	5.45909	352.555	261.282	424.02	35.0151	138.157	219.424	334.169	440.927	27.0484	1.39961	0.411259	2.16879	11.6462	173.795	35.4521	1207.27	925.994	998.264	250.776
		Metallurgy	14	3.43622	52.6837	0	454.037	152.538	0.863143	0.0895824	0.149934	64.1148	2870.1	15.9961	153.806	1783.61	24756.8	18009	17793.6	8474.32	5948.83	2285.07	2035.16	280.458	216.791	59.3149	94758.2	642.972	5.46321	0.181454	2.36203	748.669	62.3023	0.291887	231.191	448.484	2.29272	677.069	0.496995	0.177741	0.049814	1.3555	122.555	2.52352	18.9482	31.2868	33266.7	5664.28	4495.85
		Metal products	15	9.82803	9.0434	0.0750364	17.6028	83.1281	14.1176	0.0844477	0.393132	10.9995	43.8965	33.0551	31.5831	132.495	36.271	931.551	2152.1	1311	408.843	543.75	197.35	256.107	1310.09	68.7084	4765.26	72.2584	136.067	3.12871	1130.76	3397.33	678.484	2.94293	1371.51	0.131056	6.44845	63.2133	11.4746	0.337189	0.416043	2.99872	11.8479	47.0415	51.3928	7.99393	508.548	2170.53	919.135
		General and specialist machinery	16	9.77746	12.6554	0.771937	90.0707	1102.81	1.38834	0.157494	0.463239	2.11155	28.1893	26.7379	23.3754	44.3944	40.8905	99.1934	6966	1565.02	864.157	418.276	375.786	90.1071	1328.48	37.0091	535.322	114.858	17.1284	3.61453	399.727	1175.92	2499.57	1.38889	1062.46	1046.25	6.73851	1487.24	8.84852	2.30738	1.58847	0.550077	15.832	125.942	64.9489	20.1113	749.309	89.789	5061.08
		Transport equipment	17	15.7777	4.86814	0.219883	29.1981	174.239	0.220482	0.0221436	0.0885107	0.259743	4.20101	2.30656	4.51211	17.7573	6.74668	10.3096	760.091	44075.3	13.1361	14.7402	71.5558	543.585	6.49439	4.33628	83.4056	2260.88	1801.31	0.676652	351.584	125.952	235.344	8.39743	26.8609	349.954	17.6578	1225.95	3.33829	0.401843	0.0978076	0.497003	4.52674	91.8684	12.7803	14.4993	457.647	31.6965	478.294
		Electrical equipment	18	0	9.73262	0.269482	31.2121	71.1437	0.38295	0.0916052	0.198683	1.21253	14.1652	7.18126	6.40015	12.3807	9.6859	63.4496	2875.23	1816.02	5221.15	2991.97	2494.05	53.5885	2819.49	6.73664	8277.16	143.047	1087.38	1.07601	852.227	2569.48	2390.59	1.28321	154.889	111.172	2.97538	684.397	0.687815	0.187537	0.0528468	0.0353619	7.26006	0.921139	8.51915	17.9789	273.927	39.9257	1651.58
		Electronic equipment	19	0	1.24404	0.0842316	1.92363	54.3733	0.150244	0.0261704	0.13887	0.819019	2.64312	1.33738	5.10287	3.27321	3.03395	36.6611	2035.58	1009.92	1043.6	46432.2	2156.23	43.9402	133.267	4.09684	477.034	102.319	1576.21	1.51966	502.501	1777.63	16890.4	0.00335743	2.16169	3.23627	0.133983	15.5621	0.0269714	0.016998	0.00378822	0.00346573	2.19615	0.795179	1.17424	0.0890709	8.72709	0.370695	107.251
		Instrument and meter	20	0	0.932991	0.520702	1.68033	359.577	0.163901	0.00308193	0.0125335	0.0116027	1.78357	23.2701	5.23412	3.74779	5.03052	55.5593	1293.9	3115.79	162.277	139.312	5814.27	57.9675	91.7099	21.2081	302.726	34.6551	74.6029	0.0615783	17.5724	11588.6	1417.08	1.16278	21.3571	0.542609	0.293819	362.844	0.409766	0.00843054	0.000624238	0.303101	0.222513	21.35	7.13468	1.99372	112.455	24.3084	1174.71
		Other manufacturing	21	0.234238	1.26462	0.163901	5.82235	9.63264	0.223374	0.0875788	0.190384	0.185795	6.0684	5.2067	3.21854	14.4357	9.37604	8.61527	31.4455	12.8515	5.73962	19.6704	6.57545	6.76917	115.536	8.09151	3.30331	91.4663	11.2442	0.666685	21.1017	24.3961	146.185	0.00473085	0.158421	0.0912654	0.00712029	0.0692178	0.0020281	0.00453909	0.00531234	0.000229153	0.37334	0.159932	0.0614833	0.0367478	12.3124	4.04383	0.310655
		Electricity and hot water production and supply	22	44.3523	35.2054	5.29603	455.886	61.2593	10.9865	2.98554	2.37689	14.3995	224.716	418.2	207.041	294.952	289.302	425.003	633.806	370.579	178.174	599.137	148.1	75.815	195507	249.872	841.512	1164.44	1338.43	46.506	1104.32	649.833	5749.16	91.9711	122.905	560.75	267.073	1446.48	28.5904	9.03761	1.0604	3.1766	97.1975	5208.2	530.226	134.649	5049.94	592.401	667.768
		Gas and water production and supply	23	0.000762849	0.000710444	6.1305e-05	0.00710078	0.00280133	0.000650362	0.000146552	7.87756e-05	0.000367462	0.00922427	0.0188456	0.00653387	0.0172202	0.0537678	0.0184228	0.0196727	0.0291332	0.00371916	0.0230242	0.0035913	0.00400007	2.12586	0.0295799	0.0999439	0.138791	0.0301044	0.00883375	0.0742871	0.0772328	0.510477	0.97308	1.354	0.313607	0.0755123	1.61123	0.277718	0.0466344	0.00760726	0.0158509	0.213217	1.87803	1.95393	0.48997	8.22053	0.798797	2.56571
		Construction	24	0	0.000172245	0.000397597	0.00211958	0.00025222	7.24787e-05	3.75135e-06	1.94446e-05	0.000303109	0.00129657	0.00060563	0.000672998	0.0104193	0.000687657	0.0359788	0.00951436	0.00236323	0.00425905	0.0090207	0.000936773	0.00063471	0.093914	0.00210803	0.274454	0.0334477	0.0215767	0.000767827	0.0283515	0.0284925	0.583516	0.0597374	0	1.61622	0	0.731395	0.00303848	0.000835703	4.78416e-05	0.000123735	0.0046462	0.162168	0.14167	0.106836	0.504072	0.0744758	0.240997
		Transport and storage	25	205.186	6503.19	9.41514	879.028	1042.87	149.72	16.4917	19.963	112.382	1038.07	5986.05	1001.92	1815.49	1249.66	1880.56	6097.98	4693.87	1773.21	3758.78	1635.01	364.158	4028.12	904.567	21284.2	67432.7	35246.5	87.7077	18374	18523.5	38873.2	98.5124	1523.44	557.256	105.147	497.45	60.2556	3.6792	3.00528	7.64686	79.0078	4113.95	352.079	165.997	4052.89	989.371	1834.42
		Wholesale and retailing	26	395.933	6886.7	12.502	1516.65	5753.66	416.165	62.7489	132.152	403.552	4524.82	12662.4	2829.71	3021.26	3735.34	5187.31	39962.4	55609.6	15010.2	82676	15130.5	1789.03	15937.6	2107.76	68445	12649.5	79534.5	508.103	15634.6	31979	59985.1	3.08632	49.8551	64.2682	5.91497	32.5395	3.0732	0.195854	0.289089	0.424131	4.45885	92.4386	18.1872	3.8106	264.178	49.7404	100.843
		Hotel and restaurant	27	4.80915	8.15713	7.91537	27.4681	112.712	17.1254	0.552261	1.60642	6.91952	75.7949	28.388	218.449	90.8965	40.2378	160.675	944.502	306.169	190.526	487.395	306.087	29.5056	630.953	48.2819	2626.41	852.693	2991.83	6.74509	5182.71	4973.13	17701.2	0.0162387	0.0997842	1.90216	0.409417	7.1222	0.419747	0.0353338	0.076137	0.0418666	0.950201	1.81393	10.5264	1.38377	11.7518	7.43387	37.7414
		Leasing and commercial services	28	0.033508	0.662923	1.62935	2.84636	6.62181	1.33132	0.0133821	0.256294	0.459249	4.98449	14.7066	11.3438	4.82663	4.81142	6.27876	44.6226	38.8311	9.96421	40.0365	8.90534	2.29429	50.5905	7.38733	111.585	106.571	813.519	4.55342	407.419	86.8444	1149.14	1.73629	2.01787	127.748	3.29519	78.9312	4.91447	0.235457	1.78003	0.194923	2.51639	22.2576	39.1074	4.62084	90.2559	18.5966	142.704
		Scientific research	29	0	0	0	0	0	0	0	0	0	0	0	0	0	0	0	0	0	0	0	0	0	0	0	0	0	0	0	0	0	0	0.634798	0.228783	38.2928	0	1.44981	0.0311128	0.0121585	0.000637139	0.00127186	0.171512	0.828195	2.103	2.80261	4.57613	1.37368	3.92617
		Other services	30	7.98979	16.4012	2.44911	75.7132	53.902	2.42977	0.214317	0.803751	2.14974	25.0918	31.1852	21.684	24.3861	23.062	42.0219	193.452	77.6631	53.3411	173.43	72.4528	7.70896	1866.84	62.7731	795.399	870.442	1971.9	14.7232	2168.85	1200.24	9451.64	19.647	181.761	1244.51	109.679	567.253	25.283	3.19693	2.41287	2.81735	47.8592	364.268	246.404	78.9149	3001.34	449.554	1151.61
27	Gansu	Agriculture	1	3651.29	7.30504	0.0178688	1.21955	4.25974	1433.22	54.966	12.405	7.41609	34.1726	2.90834	6540.9	2.40717	3.6431	26.6067	10.9864	0.197886	5.24618	2.312	0.150163	3762.73	36.2844	19.957	24431.9	66.2292	101.984	3765.33	43.8328	4495.05	31432.7	5134.61	0	4.15381	3.90721	10.3106	8634.75	214.305	308.894	154.904	298.065	314.914	8333.81	1.02377	92.4818	70.5765	6.68281
		Coal mining	2	0.74663	869.056	0	11.7964	1.24353	0.120816	0.01054	0.0345464	0.00325548	0.652113	2.3852	4.03439	5.4722	1.34593	0.946432	0.65981	0.0563731	0.660671	0.0496811	0.0179882	11.3071	745.455	0.0191871	4.11018	1.04873	1.33687	0.379338	0.106995	4.38172	39.5351	0.0129313	3.09955	0.000164717	0.071513	0.361324	0.0022018	0.000496916	0.000196761	8.27471e-06	0.00226998	0.257825	0.118175	0.0170969	6.73186	0.0216772	0.0117455
		Petroleum and gas	3	0	0	0	0	0	0	0	0	0	0	0	0	0	0	0	0	0	0	0	0	0	0	0	0	0	0	0	0	0	0	0	0	0	0	0	0	0	0	0	0	0	0	0	0	0	0
		Metal mining	4	0	0.0169562	0	246.38	0	6.84723e-05	0	0	0	0.000292809	0	1.89802	0.758271	10.9744	2.33822	0.536816	0.000444858	1.39981	0.0176949	0.00413389	0.136285	0	0	0	1.56726e-05	0	0.0014897	0	0	0.00918681	0	0	0.0288302	16.1129	3.09704e-05	0	0	0	4.09886e-07	0	0	0.00461659	0.161778	195.917	0.590326	0.0460368
		Nonmetal mining	5	0	0.195554	0	19.4614	157.645	0.0137167	0.000455599	2.41318e-05	4.53078e-06	0.137224	0.00876042	11.9479	79.2326	6.71991	3.11361	0.752442	0.0117443	0.490546	0.569021	0.00844456	0.0326411	8.50209	0.0248911	1905.75	1.10263	0.0410581	0.0126991	0.00102207	10.8665	0.410533	3.4209	50.2971	5.53979	2.31959	452.814	0.841791	0.000200575	0.00193303	0.0173788	0.00580258	1.87585	38.9689	23.8821	89.0722	0.990298	3.62516
		Food processing and tobaccos	6	4268.58	2.34628	0.798731	40.3741	57.8681	3196.78	1.49954	6.30042	1.47076	33.768	56.2898	3164.53	33.0088	67.7034	52.8322	197.806	2.55583	121.911	79.6025	16.5285	185.207	933.812	52.7442	2047.48	8992.4	1121.57	21935	20.9967	8340.96	18645.3	860.337	0.247729	0.583631	2.51399	16.5941	3201.33	5.79608	1.91826	0.0250641	46.1645	17.2021	843.39	2.42126	231.665	10.7935	27.5079
		Textile	7	1.05223	1.58265	0.0122912	6.57505	41.3622	1.42104	49.9792	181.126	2.2184	61.5251	95.3208	49.5647	30.4947	14.0406	4.52872	32.0373	5.35955	16.6934	5.42377	1.5464	217.309	1.48418	1.51633	51.0862	162.348	106.701	13.1356	0.513833	206.561	566.999	0.426206	171.339	9.10928	0.0414292	190.243	2.97913	58.1256	239.645	0.765024	99.5764	305.463	134.495	13.5011	136.435	89.7393	29.2871
		Clothing, leather, fur, etc.	8	0	0.206472	0.0144182	1.20457	2.45838	0.0859577	0.00970754	3.47942	0.0720721	0.747218	1.24069	2.90033	0.804479	0.996684	1.10543	3.23162	0.977508	1.18965	0.576418	0.147286	2.74788	34.1475	4.5154	107.225	8.38121	8.27436	0.918139	0.0793035	8.95704	153.876	0.00576799	0.865245	0.104466	0.0246764	4.25748	0.0126111	0.00126273	0.523427	0.00547045	0.0820319	1.16136	0.813685	0.0488409	3.9481	0.215181	0.597825
		Wood processing and furnishing	9	0.0021544	0.00043311	1.28522e-05	0.000630666	0.00143749	0.000189943	7.99412e-05	0.000184248	0.0110353	0.0127694	0.00776641	0.00551912	0.00261403	0.00651652	0.00478257	0.0152635	0.00658927	0.0164534	0.00279699	0.000395813	0.00928301	0.00143463	0.00042061	3.60067	0.0154971	0.00684152	0.00146681	0.000208636	0.0169137	0.10302	0.000477697	0.00905613	3.1721e-05	2.6286e-05	0.0101368	0.000160333	5.12772e-05	2.21485e-05	0.00186849	0.0046287	0.014426	0.0117118	0.00142467	0.0422229	0.0301482	0.0336921
		Paper making, printing, stationery, etc.	10	0.0517703	0.00447434	0.00208098	0.0560596	0.304691	0.239244	0.00159171	0.029375	0.0133513	7.89038	0.599466	2.98659	0.19024	0.240632	0.423895	1.28061	0.0862621	0.780143	2.70868	0.109494	0.63722	5.18369	0.187752	14.0666	2.63591	1.87509	0.380976	0.85394	25.4808	188.391	0.00666112	0.0934984	0.00340843	0.00608387	0.144989	0.0916605	0.00577727	0.0131636	0.00127247	0.731062	0.114309	0.566026	0.0338008	0.397372	0.115436	0.358125
		Petroleum refining, coking, etc.	11	143.5	18.0131	2.90202	1296.87	4502.31	6.20251	1.11209	4.79469	1.72927	216.972	20063.5	1649.74	917.695	363.045	198.146	659.339	24.3123	236.512	111.6	21.9456	678.185	8479.09	638.988	13769.8	30752.4	3134.99	30.3272	32.4046	3030.82	9715.83	28.7545	1987.16	83.9402	730.42	3297.12	1.17933	0.170948	0.181853	0.130147	2.28117	13449.3	1328.57	41.3888	12595.3	16.9637	98.014
		Chemical industry	12	259.301	33.3396	0.0443907	218.625	2503.87	94.2971	16.1074	10.9468	10.7161	803.398	2802.18	15154.6	718.547	6109.93	929.735	1621.52	283.57	2142.2	1959.56	80.9138	1394.26	690.237	336.654	20861.4	282.52	261.741	90.266	9.97969	12387.5	65590.4	121.975	125.82	49.9612	2.78028	507.953	19.1914	1.52844	3.48998	0.232471	34.7298	465.756	2293	26.8333	737.76	109.377	212.041
		Nonmetal products	13	0.0373177	0.553742	0.000436772	2.495	12.745	1.76872	0.000975116	0.018141	0.209336	0.69308	1.03532	12.2352	129.076	10.858	31.0634	17.0851	1.61372	66.4281	48.5093	1.78574	11.5969	38.3255	1.54571	10662.9	8.23606	0.518508	1.69118	0.449998	57.732	80.0541	3.79439	6.56654	2.88832	46.6364	54.9955	2.15091	0.0713354	0.0479211	0.0262199	0.406955	21.9092	7.44857	63.7313	250.383	56.9792	11.0807
		Metallurgy	14	3.31369	22.3548	0	568.726	159.862	0.61412	0.0349065	0.155066	6.8073	861.41	17.8122	268.608	840.99	43419	9498.02	6997.59	210.675	6780.35	623.86	190.342	1051.67	307.544	77.4161	184735	398.976	4.04258	0.489308	0.0262431	1439.94	102.388	0.275327	95.6495	51.387	2.78521	735.09	0.344018	0.0788559	0.0505255	0.142646	37.2772	2.76912	34.6534	14.3766	78298.7	2814.25	1729.19
		Metal products	15	0.613011	0.248197	0.000804152	1.42614	5.63489	0.649686	0.00212835	0.0262982	0.0755371	0.852143	2.38074	3.56755	4.04074	4.11448	31.7776	54.7416	2.10805	30.1403	9.60189	1.19383	62.1159	120.208	5.80026	600.881	2.9001	6.51229	0.545696	0.81259	422.632	72.1198	0.179549	36.7013	0.000971254	0.506677	4.43901	0.513731	0.00967586	0.0272941	0.0204112	0.233089	3.33878	6.07925	0.237589	77.4189	69.7517	22.8655
		General and specialist machinery	16	0.617362	0.351605	0.00837452	7.38716	75.6748	0.0646771	0.00401819	0.0313693	0.0146791	0.553961	1.94945	2.67293	1.37057	4.69559	3.42539	179.37	2.54748	64.4905	7.47709	2.30123	22.1234	123.396	3.16271	68.3329	4.66658	0.829868	0.63819	0.290789	148.086	268.963	0.0857797	28.7812	7.84923	0.535985	105.723	0.401035	0.0670268	0.105493	0.00379025	0.315305	9.04875	7.77736	0.605087	115.475	2.92095	127.455
		Transport equipment	17	0.0199612	0.00270999	4.77968e-05	0.0479818	0.239565	0.000205804	1.13199e-05	0.000120095	3.61802e-05	0.00165416	0.0033696	0.010338	0.0109844	0.0155234	0.00713337	0.392158	1.43752	0.0196425	0.00527958	0.00877993	2.67417	0.0120869	0.00742497	0.213323	1.84052	1.74868	0.00239382	0.00512472	0.317812	0.507408	0.0103918	0.0145795	0.0526052	0.0281419	1.74619	0.00303154	0.00023389	0.000130149	6.8617e-05	0.00180637	0.132255	0.0306641	0.00874084	1.41314	0.0206605	0.241344
		Electrical equipment	18	0	1.73104	0.0187158	16.3877	31.2527	0.114208	0.0149619	0.0861312	0.0539625	1.78204	3.35187	4.68511	2.44692	7.12047	14.0267	473.959	18.9239	2494.42	342.395	97.7743	84.2297	1676.56	3.68548	6763.9	37.2062	337.269	1.21623	3.9689	2071.49	1646.77	0.507357	26.8606	5.33932	1.51507	311.458	0.199565	0.0348752	0.0224679	0.00155985	0.925625	0.423687	6.53067	3.46292	270.248	8.31485	266.265
		Electronic equipment	19	0	0.0281467	0.000744167	0.128479	3.03845	0.0056999	0.000543744	0.00765818	0.00463671	0.0422989	0.0794068	0.475183	0.0822931	0.283722	1.03098	42.6848	1.33873	63.4239	675.937	10.753	8.78561	10.0806	0.285112	49.5885	3.3854	62.1905	0.218505	0.297692	182.304	1480.08	0.000168865	0.0476877	0.019772	0.00867871	0.900901	0.000995479	0.00040211	0.000204878	1.94472e-05	0.0356184	0.0465266	0.114507	0.00218239	1.09525	0.00982053	2.19955
		Instrument and meter	20	0	0.00102992	0.000224448	0.00547567	0.980368	0.000303377	3.12419e-06	3.37226e-05	3.20483e-06	0.00139262	0.067411	0.0237805	0.00459723	0.0229524	0.076231	1.32378	0.201514	0.48118	0.0989476	1.41469	0.565491	0.338463	0.0720113	1.53537	0.0559438	0.143614	0.00043199	0.000507918	57.9851	6.05855	0.00285339	0.0229872	0.000161743	0.000928573	1.02485	0.000737897	9.73044e-06	1.64718e-06	8.29813e-05	0.000176074	0.0609486	0.0339456	0.00238337	0.68858	0.03142	1.17541
		Other manufacturing	21	0.89467	2.12534	0.10756	28.8857	39.984	0.629474	0.135163	0.779866	0.0781313	7.21374	22.9636	22.2627	26.9589	65.1296	17.9965	48.9798	1.26542	25.9106	21.2703	2.43576	100.536	649.164	41.8284	25.5068	224.796	32.9544	7.1205	0.928585	185.844	951.529	0.0176745	0.259596	0.0414178	0.0342592	0.297646	0.00556023	0.00797606	0.0213412	9.55126e-05	0.449769	0.695095	0.445358	0.0668808	114.779	7.95767	0.473241
		Electricity and hot water production and supply	22	26.4679	9.24433	0.543022	353.378	39.7293	4.83727	0.719912	1.52124	0.946095	41.7367	288.176	223.756	86.0624	313.985	138.71	154.246	5.70112	125.672	101.224	8.57163	175.929	171632	201.816	1015.23	447.14	612.885	77.6063	7.59273	773.441	5846.83	53.6855	31.4668	39.7601	200.774	971.836	12.2468	2.48125	0.665582	0.20687	18.2952	3536.68	600.083	38.2887	7355.34	182.14	158.938
		Gas and water production and supply	23	6.92269e-05	2.83681e-05	9.55866e-07	0.000836994	0.000276272	4.35443e-05	5.37378e-06	7.6668e-06	3.67142e-06	0.000260525	0.00197478	0.0010738	0.000764072	0.00887386	0.000914334	0.000728039	6.81554e-05	0.000398906	0.00059153	3.16077e-05	0.00141151	0.283795	0.00363303	0.0183355	0.00810441	0.00209626	0.00224164	7.76693e-05	0.0139785	0.0789452	0.086375	0.0527151	0.00338141	0.00863235	0.164616	0.01809	0.00194696	0.000726094	0.000156972	0.00610293	0.19393	0.336274	0.0211871	1.82075	0.0373474	0.0928632
		Construction	24	0	0.000152584	0.000137532	0.00554278	0.000551839	0.000107658	3.05167e-06	4.19839e-05	6.71864e-05	0.000812411	0.00140791	0.00245372	0.0102563	0.00251781	0.0396148	0.00781143	0.000122653	0.0101344	0.00514154	0.00018291	0.00496881	0.278138	0.00574394	1.11704	0.0433297	0.033332	0.0043226	0.000657618	0.114407	2.002	0.117638	0	0.38661	0	1.65778	0.00439089	0.000774041	0.000101305	2.71846e-05	0.00295036	0.371508	0.540908	0.10249	2.47687	0.0772503	0.193513
		Transport and storage	25	22.683	316.331	0.178831	126.222	125.29	12.2116	0.736667	2.36681	1.36784	35.7157	764.125	200.587	98.1308	251.245	113.698	274.911	13.377	231.687	117.64	17.5298	156.539	655.071	135.341	4756.76	4796.74	2989.84	27.1129	23.4021	4084.12	7323.46	10.6524	72.2533	7.31953	14.6428	61.9126	4.78132	0.18712	0.349435	0.0922501	2.75488	517.507	73.8141	8.74414	1093.53	56.3507	80.8817
		Wholesale and retailing	26	46.1949	353.547	0.25062	229.846	729.546	35.8243	2.95823	16.536	5.1839	164.307	1705.92	597.902	172.353	792.604	331	1901.42	167.263	2069.9	2730.91	171.21	811.651	2735.44	332.835	16144.1	949.664	7120.46	165.771	21.0165	7441.5	11926.9	0.352222	2.49553	0.890931	0.869359	4.27425	0.257372	0.0105129	0.0354758	0.00540012	0.164088	12.2724	4.02425	0.211851	75.2287	2.98999	4.69267
		Hotel and restaurant	27	13.0601	9.74719	3.6933	96.8918	332.647	34.3131	0.606005	4.67869	2.0689	64.062	89.0196	1074.34	120.694	198.732	238.639	1046.01	21.4346	611.536	374.728	80.6173	311.575	2520.63	177.46	14419.3	1490.03	6234.42	51.2214	162.157	26935.9	81921	0.0431353	0.116258	0.613765	1.40062	21.7756	0.81821	0.0441453	0.217472	0.0124073	0.813907	5.60537	54.2133	1.79063	77.8928	10.4011	40.8787
		Leasing and commercial services	28	0	0	0	0	0	0	0	0	0	0	0	0	0	0	0	0	0	0	0	0	0	0	0	0	0	0	0	0	0	0	0	0	0	0	0	0	0	0	0	0	0	0	0	0	0	0
		Scientific research	29	0	0	0	0	0	0	0	0	0	0	0	0	0	0	0	0	0	0	0	0	0	0	0	0	0	0	0	0	0	0	0.169012	0.0267167	1.23843	0	0.444291	0.00607878	0.00152256	0.000182407	3.7779e-05	0.014725	0.256517	1.08559	0.363502	3.04012	0.192642	0.426234
		Other services	30	3.86063	3.48709	0.203327	47.5197	28.305	0.866218	0.0418439	0.416514	0.114365	3.77342	17.3997	18.9748	5.76135	20.2662	11.1048	38.1197	0.967416	30.4631	23.7248	3.39534	14.4843	1326.98	41.0518	776.978	270.636	731.118	19.8934	12.074	1156.69	7782.93	9.28585	37.6795	71.4494	66.7608	308.586	8.76898	0.710673	1.22627	0.148557	7.29404	200.285	225.797	18.1697	3539.58	111.916	221.936
28	Qinghai	Agriculture	1	228.95	1.45564	0.089385	0.465881	0.318796	21.0052	0.616096	0.362897	0.0545723	3.42167	0.0122223	1332.05	0.08183	0.290458	1.62333	0.506981	9.58425e-06	5.19286e-05	0.000585488	0.00053116	0.0780249	7.5373	7.49079	7878.94	0.999919	2.29703	548.755	21.1789	1551.37	548.872	322.217	0	31.9456	1.50092	0.698081	123.306	2.05238	9.0497	1.14609	28.4196	1.41017	1762.83	0.0348829	6.86815	4.10947	0.307495
		Coal mining	2	0.0190228	70.3645	0	1.83106	0.0378148	0.000719468	4.80032e-05	0.000410644	9.73393e-06	0.0265313	0.00407295	0.333838	0.0755863	0.0436024	0.0234627	0.0123717	1.10941e-06	2.6572e-06	5.11207e-06	2.58539e-05	9.52697e-05	62.9204	0.00292627	0.538575	0.0064336	0.0122348	0.0224635	0.0210061	0.61447	0.28051	0.000329729	0.249696	0.000514727	0.0111622	0.00994018	1.27757e-05	1.93368e-06	2.34228e-06	2.48762e-08	8.79436e-05	0.000469116	0.0101571	0.000236703	0.203139	0.000512866	0.000219597
		Petroleum and gas	3	0	0	0.34032	0	0.0485731	0	0	0	0	0	27.6996	0.125934	0	0	0	0	0	0	0	0	0	0	425.553	0	0	0	0	0	0	0.000157731	0	104.779	19614.9	0	5.37257	0.0104715	0.00292243	0.00560687	0.00033008	0.268529	71.7215	19.3392	0.30107	196.476	4.5158	0.991464
		Metal mining	4	0	0.0282478	0	786.876	0	8.38984e-06	0	0	0	0.000245115	0	3.23153	0.215504	7.31508	1.19268	0.207102	1.80131e-07	0.00011584	3.74631e-05	0.000122249	2.36267e-05	0	0	0	1.97825e-06	0	0.00181509	0	0	0.00134116	0	0	1.85369	51.7476	1.75305e-05	0	0	0	2.53539e-08	0	0	0.00816418	0.0460845	121.641	0.287371	0.0177096
		Nonmetal mining	5	0	0.000935203	0	0.178426	0.283151	4.82469e-06	1.22559e-07	1.69428e-08	8.00163e-10	0.000329761	8.83572e-07	0.0583958	0.0646425	0.0128583	0.00455918	0.000833328	1.36514e-08	1.16534e-07	3.45832e-06	7.16882e-07	1.62444e-08	0.0423866	0.000224224	14.7497	0.000399532	2.21942e-05	4.44176e-05	1.1852e-05	0.0900072	0.000172046	0.00515215	0.239325	1.02251	0.0213851	0.735783	0.0002885	4.61011e-08	1.35916e-06	3.08592e-06	1.32781e-05	0.000201598	0.19783	0.0195295	0.158757	0.00138388	0.00400326
		Food processing and tobaccos	6	45.1127	0.0788012	0.673429	2.59957	0.729946	7.89674	0.00283291	0.0310656	0.00182416	0.569886	0.0398714	108.621	0.189129	0.909799	0.543294	1.5385	2.0864e-05	0.000203389	0.00339765	0.00985414	0.000647305	32.6947	3.33679	111.289	22.883	4.25775	538.81	1.70992	485.198	54.8757	9.09979	0.00827821	0.756528	0.162771	0.189364	7.70521	0.00935583	0.00947229	3.12557e-05	0.741887	0.0129833	30.0689	0.0139051	2.89979	0.105928	0.213333
		Textile	7	0.00634838	0.030344	0.00591589	0.241676	0.297845	0.00200391	0.0539016	0.509832	0.00157071	0.592749	0.0385438	0.971211	0.0997445	0.10771	0.0265857	0.142249	2.49764e-05	1.58989e-05	0.000132157	0.00052631	0.000433577	0.0296648	0.0547626	1.58516	0.235842	0.231239	0.184197	0.0238882	6.85943	0.952642	0.00257347	3.26852	6.74072	0.00153128	1.23933	0.00409336	0.0535613	0.67554	0.000544615	0.913527	0.131613	2.73736	0.0442626	0.974915	0.502767	0.129662
		Clothing, leather, fur, etc.	8	0	0.0152639	0.0267579	0.170719	0.0682578	0.000467382	4.0368e-05	0.0377632	0.000196761	0.0277576	0.00193441	0.219131	0.010146	0.0294811	0.025022	0.055326	1.75645e-05	4.36873e-06	5.41554e-05	0.000193285	2.11398e-05	2.63165	0.628784	12.8287	0.0469457	0.0691419	0.0496429	0.0142158	1.14688	0.99686	0.000134289	0.0636431	0.298065	0.00351679	0.106942	6.68129e-05	4.48653e-06	0.00568925	1.5016e-05	0.00290178	0.0019294	0.0638553	0.000617403	0.108779	0.0046484	0.0102053
		Wood processing and furnishing	9	0	0	0	0	0	0	0	0	0	0	0	0	0	0	0	0	0	0	0	0	0	0	0	0	0	0	0	0	0	0	0	0	0	0	0	0	0	0	0	0	0	0	0	0	0	0
		Paper making, printing, stationery, etc.	10	0.00483759	0.00132866	0.0155128	0.031914	0.0339816	0.00522528	2.65873e-05	0.00128062	0.000146412	1.17737	0.0037543	0.906388	0.00963746	0.0285905	0.0385414	0.0880659	6.22612e-06	1.15078e-05	0.00102221	0.000577177	1.96913e-05	1.60468	0.10502	6.76011	0.0593064	0.0629376	0.0827423	0.614875	13.1054	4.90236	0.000622936	0.0276247	0.0390638	0.00348277	0.0146289	0.00195061	8.24523e-05	0.000574718	1.403e-05	0.103876	0.000762806	0.178426	0.0017163	0.0439781	0.0100167	0.0245566
		Petroleum refining, coking, etc.	11	0.0574413	0.0229139	0.0926723	3.16267	2.15102	0.000580312	7.95749e-05	0.000895424	8.12344e-05	0.13869	0.538266	2.14476	0.199152	0.18478	0.0771756	0.194234	7.51709e-06	1.49451e-05	0.000180415	0.000495554	8.97756e-05	11.2441	1.5311	28.3477	2.96398	0.450764	0.0282155	0.0999519	6.6776	1.08305	0.0115193	2.51508	4.12112	1.7912	1.42507	0.00010751	1.04513e-05	3.40115e-05	6.14711e-06	0.0013885	0.384468	1.79404	0.00900274	5.97135	0.00630562	0.0287903
		Chemical industry	12	45.1179	18.435	0.616187	231.754	519.989	3.83499	0.500993	0.888643	0.218819	223.225	32.6781	8564.07	67.7818	1351.76	157.408	207.639	0.0381114	0.0588406	1.37702	0.794214	0.0802277	397.874	350.645	18668.3	11.8363	16.359	36.5049	13.3805	11863.6	3178.21	21.2405	69.2212	1066.23	2.96368	95.4327	0.760487	0.0406186	0.283727	0.00477284	9.18886	5.7875	1345.93	2.5371	152.038	17.6727	27.0738
		Nonmetal products	13	0.000432834	0.0204104	0.000404144	0.176303	0.176434	0.00479496	2.02173e-06	9.81663e-05	0.00028494	0.0128368	0.000804817	0.460899	0.811641	0.160132	0.350571	0.145836	1.44572e-05	0.000121627	0.00227231	0.00116841	4.44819e-05	1.47264	0.107318	636.061	0.0230011	0.00216024	0.0455908	0.0402187	3.68561	0.258575	0.0440449	0.240817	4.10886	3.31381	0.688751	0.00568157	0.00012637	0.000259696	3.5884e-05	0.00717739	0.0181476	0.291442	0.401677	3.43955	0.613699	0.0943104
		Metallurgy	14	0.102284	2.19283	0	106.95	5.88947	0.00443068	0.000192603	0.00223309	0.024659	42.4594	0.0368494	26.9281	14.0734	1704.1	285.266	158.959	0.00502294	0.0330384	0.0777714	0.331437	0.0107352	31.4489	14.3043	29326.6	2.96527	0.0448224	0.0351044	0.00624199	244.64	0.880119	0.00850536	9.33521	194.545	0.526685	24.5	0.00241834	0.00037176	0.000728684	0.000519541	1.74966	0.00610415	3.60841	0.241141	2862.47	80.6663	39.1674
		Metal products	15	0.00224369	0.00288688	0.000234806	0.0318009	0.0246159	0.0005558	1.39251e-06	4.49071e-05	3.24458e-05	0.00498052	0.000584013	0.0424087	0.00801804	0.0191483	0.113172	0.147453	5.95973e-06	1.74146e-05	0.000141935	0.000246494	7.51855e-05	1.45758	0.127081	11.311	0.00255582	0.00856186	0.00464224	0.022918	8.51422	0.0735099	0.000657698	0.424739	0.000436012	0.0113612	0.0175433	0.000428223	5.409e-06	4.66761e-05	8.8151e-06	0.00129727	0.00087271	0.0750617	0.000472541	0.335608	0.237073	0.061413
		General and specialist machinery	16	0.00617558	0.0111771	0.00668303	0.450192	0.903493	0.00015122	7.18505e-06	0.000146399	1.72323e-05	0.0088488	0.00130697	0.0868392	0.00743278	0.0597239	0.0333403	1.32048	1.96833e-05	0.000101837	0.00030207	0.00129858	7.31857e-05	4.08923	0.18938	3.51548	0.0112398	0.00298186	0.0148378	0.0224143	8.15342	0.74925	0.000858757	0.910314	9.63022	0.0328464	1.14193	0.000913609	0.000102405	0.000493051	4.47372e-06	0.00479604	0.00646418	0.262448	0.00328908	1.3681	0.0271328	0.935578
		Transport equipment	17	4.91607e-06	2.12098e-06	9.39087e-07	7.19932e-05	7.04192e-05	1.18469e-08	4.98351e-10	1.37991e-08	1.0457e-09	6.50542e-07	5.56194e-08	8.2691e-06	1.46663e-06	4.86113e-06	1.70942e-06	7.10778e-05	2.7346e-07	7.63657e-10	5.25131e-09	1.21981e-07	2.17799e-07	9.8616e-06	1.09462e-05	0.000270201	0.000109143	0.000154697	1.37027e-06	9.72552e-06	0.000430813	3.48005e-05	2.56136e-06	1.13532e-05	0.00158903	4.24602e-05	0.000464358	1.70034e-07	8.79785e-09	1.49763e-08	1.99401e-09	6.76477e-07	2.32612e-06	2.54762e-05	1.16978e-06	0.0004122	4.72503e-06	4.36167e-05
		Electrical equipment	18	0	2.93525e-07	7.96681e-08	5.3272e-06	1.99032e-06	1.42435e-09	1.42708e-10	2.14414e-09	3.37906e-10	1.51839e-07	1.19868e-08	8.11912e-07	7.07835e-08	4.83089e-07	7.28244e-07	1.86115e-05	7.79938e-10	2.10107e-08	7.37842e-08	2.94302e-07	1.48628e-09	0.00029636	1.17715e-06	0.00185615	4.7801e-07	6.4642e-06	1.50833e-07	1.63185e-06	0.000608372	2.44697e-05	2.70932e-08	4.53169e-06	3.49427e-05	4.95254e-07	1.79444e-05	2.42506e-09	2.84216e-10	5.60135e-10	9.82074e-12	7.51014e-08	1.61447e-09	1.17552e-06	1.00406e-07	1.70786e-05	4.1199e-07	1.04255e-05
		Electronic equipment	19	0	0	0	0	0	0	0	0	0	0	0	0	0	0	0	0	0	0	0	0	0	0	0	0	0	0	0	0	0	0	0	0	0	0	0	0	0	0	0	0	0	0	0	0	0	0
		Instrument and meter	20	0	0	0	0	0	0	0	0	0	0	0	0	0	0	0	0	0	0	0	0	0	0	0	0	0	0	0	0	0	0	0	0	0	0	0	0	0	0	0	0	0	0	0	0	0	0
		Other manufacturing	21	2.85715e-09	2.15693e-08	2.7403e-08	5.61999e-07	1.52402e-07	4.6986e-10	7.71592e-11	1.16194e-09	2.92819e-11	3.67873e-08	4.91502e-09	2.30908e-07	4.66751e-08	2.64465e-07	5.59214e-08	1.15114e-07	3.12144e-12	1.30623e-11	2.74334e-10	4.38808e-10	1.06176e-10	6.86794e-06	7.99611e-07	4.18931e-07	1.72855e-07	3.78028e-08	5.28521e-08	2.28509e-08	3.26667e-06	8.4623e-07	5.64892e-11	2.62128e-09	1.62229e-08	6.70262e-10	1.02636e-09	4.04392e-12	3.89037e-12	3.18435e-11	3.5991e-14	2.1841e-09	1.58526e-10	4.79791e-09	1.16062e-10	4.34132e-07	2.35987e-08	1.10901e-09
		Electricity and hot water production and supply	22	0.225981	0.250822	0.369867	18.3812	0.404854	0.00965324	0.00109873	0.00605961	0.000947963	0.569033	0.164902	6.20464	0.398363	3.40864	1.15234	0.969185	3.75977e-05	0.000169379	0.00349038	0.00412844	0.000496736	4854.6	10.3145	44.5793	0.919217	1.87962	1.54004	0.49953	36.3469	13.9017	0.45873	0.849474	41.6362	10.5017	8.9593	0.0238129	0.00323561	0.00265513	0.000208407	0.237522	2.15643	17.2837	0.17764	74.3782	1.44408	0.995785
		Gas and water production and supply	23	9.55115e-07	1.24379e-06	1.05209e-06	7.03536e-05	4.54939e-06	1.40421e-07	1.32532e-08	4.93503e-08	5.94456e-09	5.73982e-06	1.82606e-06	4.81164e-05	5.71515e-06	0.000155673	1.22746e-05	7.39226e-06	7.26324e-10	8.68804e-10	3.29605e-08	2.46005e-08	6.44022e-09	0.0129714	0.000300046	0.00130104	2.69231e-05	1.03888e-05	7.18835e-05	8.25736e-06	0.00106152	0.000303321	0.00119266	0.00229965	0.00572203	0.000729638	0.00245234	5.68406e-05	4.10271e-06	4.68064e-06	2.55544e-07	0.000128036	0.000191079	0.0156512	0.000158844	0.0297524	0.000478491	0.000940176
		Construction	24	0	4.17119e-07	9.43833e-06	2.90486e-05	5.66582e-07	2.16463e-08	4.69261e-10	1.68497e-08	6.78267e-09	1.11598e-06	8.11721e-08	6.85537e-06	4.78322e-06	2.75396e-06	3.31584e-05	4.94524e-06	8.14973e-11	1.37621e-09	1.78626e-08	8.87608e-09	1.41352e-09	0.000792644	2.95776e-05	0.00494196	8.97477e-06	1.02995e-05	8.64256e-06	4.35913e-06	0.000541693	0.000479595	0.000101277	0	0.0407905	0	0.00153982	8.60214e-07	1.01698e-07	4.07172e-08	2.75931e-09	3.85926e-06	2.28229e-05	0.00156968	4.79086e-05	0.00252353	6.17089e-05	0.000122154
		Transport and storage	25	0.0145967	0.646898	0.00918068	0.49485	0.0962296	0.00183674	8.47398e-05	0.000710582	0.000103299	0.0367014	0.0329561	0.419226	0.0342353	0.205576	0.0711917	0.130194	6.64913e-06	2.35357e-05	0.000305737	0.000636359	3.3313e-05	1.39652	0.521342	15.7429	0.743231	0.691104	0.0405521	0.116044	14.4658	1.31241	0.00686041	0.147014	0.57771	0.0577266	0.0430193	0.000700718	1.83911e-05	0.000105064	7.00464e-06	0.0026957	0.0237826	0.160239	0.00305767	0.833447	0.0336734	0.0381936
		Wholesale and retailing	26	0.0117269	0.285216	0.00507552	0.355475	0.221043	0.00212563	0.00013424	0.00195846	0.000154437	0.0666056	0.0290244	0.492957	0.0237203	0.255838	0.0817595	0.355229	3.27972e-05	8.29484e-05	0.00279984	0.00245182	6.81388e-05	2.30048	0.505774	21.0776	0.0580472	0.649287	0.0978092	0.0411111	10.3977	0.843169	8.94857e-05	0.00200308	0.0277399	0.00135203	0.0011716	1.48796e-05	4.07607e-07	4.20777e-06	1.61754e-07	6.33401e-05	0.000222488	0.00344625	2.92239e-05	0.0226185	0.00070484	0.000874166
		Hotel and restaurant	27	0.0242722	0.0575676	0.547584	1.09706	0.73787	0.0149053	0.000201325	0.00405677	0.000451238	0.19012	0.0110882	6.48476	0.121607	0.469621	0.431542	1.43067	3.07699e-05	0.000179413	0.00281263	0.00845198	0.000191496	15.5193	1.97423	137.823	0.666772	4.16195	0.221256	2.32224	275.537	42.3987	8.02308e-05	0.000683168	0.139905	0.0159469	0.0436978	0.00034631	1.25308e-05	0.000188841	2.72083e-06	0.00230011	0.000743964	0.339891	0.00180836	0.171454	0.0179504	0.0557497
		Leasing and commercial services	28	0	0	0	0	0	0	0	0	0	0	0	0	0	0	0	0	0	0	0	0	0	0	0	0	0	0	0	0	0	0	0	0	0	0	0	0	0	0	0	0	0	0	0	0	0	0
		Scientific research	29	0	0	0	0	0	0	0	0	0	0	0	0	0	0	0	0	0	0	0	0	0	0	0	0	0	0	0	0	0	0	0.000162104	8.09577e-05	0.14557	0	0.000459755	1.32674e-06	2.22862e-07	8.16775e-08	4.27212e-09	2.14584e-05	1.75563e-05	0.00350969	0.000189302	0.00345073	0.00017144	0.000299752
		Other services	30	0.0128677	0.0369356	0.0540648	0.964942	0.112601	0.000674826	2.49309e-05	0.000647692	4.47344e-05	0.0200839	0.00388689	0.205405	0.0104107	0.0858889	0.0360145	0.0935052	2.49062e-06	1.60283e-05	0.000319363	0.000638405	1.59653e-05	14.6524	0.819058	13.3189	0.217196	0.875329	0.154112	0.310104	21.2201	7.2241	0.0309752	0.397095	29.2088	1.36321	1.11058	0.0066563	0.000361782	0.00190968	5.84254e-05	0.0369681	0.0476737	2.53884	0.0329086	13.9729	0.346393	0.542821
29	Ningxia	Agriculture	1	14.9283	2.77117	0.00518197	0.00150288	0.102733	53.8623	5.69918	0.854472	3.952	10.4328	0.113729	423.104	0.197365	0.132616	1.64253	0.798225	0.00841112	0.14285	0.0380152	0.061347	0.0392404	3.46079	2.2727	1540.49	4.4821	2.53629	10.9237	3.57576	170.106	130.395	20.3058	0	2.35673	0.00459755	0.217585	310.8	18.1867	20.6931	79.6799	84.5889	12.0086	555.129	0.0809094	2.77474	4.15881	0.471295
		Coal mining	2	1.36824	147768	0	6.51584	13.4424	2.03511	0.489838	1.06659	0.777589	89.2357	41.8065	116.971	201.103	21.9604	26.1881	21.4872	1.074	8.06337	0.366145	3.29391	0.0528535	31869.1	0.979371	116.16	31.8118	14.9021	0.49327	3.91226	74.3227	73.5113	0.0229218	500.936	0.0418884	0.037717	3.41772	0.0355223	0.0189016	0.00590809	0.0019078	0.288747	4.40674	3.52834	0.605632	90.5302	0.572539	0.371278
		Petroleum and gas	3	0	0	5.25773e-07	0	4.17133e-07	0	0	0	0	0	0.00686864	1.06598e-06	0	0	0	0	0	0	0	0	0	0	0.00344072	0	0	0	0	0	0	9.98589e-10	0	0.00507815	0.0385626	0	4.46259e-05	7.03376e-07	6.90115e-07	3.41658e-07	6.11547e-07	2.12993e-05	0.016276	0.000162294	1.86095e-05	0.0021153	0.000121786	4.04961e-05
		Metal mining	4	0	0	0	0	0	0	0	0	0	0	0	0	0	0	0	0	0	0	0	0	0	0	0	0	0	0	0	0	0	0	0	0	0	0	0	0	0	0	0	0	0	0	0	0	0	0
		Nonmetal mining	5	0	0.00318838	0	0.00103078	0.163407	2.21556e-05	2.03032e-06	7.14424e-08	1.03771e-07	0.0018006	1.47236e-05	0.0332172	0.27921	0.0105136	0.00826131	0.00234966	2.1455e-05	0.000574091	0.000402124	0.000148276	1.46305e-08	0.0348533	0.00012183	5.16454	0.00320718	4.38862e-05	1.58343e-06	3.58354e-06	0.017674	7.31962e-05	0.000581455	0.779465	0.135089	0.00011731	0.410704	0.00130226	7.31582e-07	5.56565e-06	0.000384211	7.0776e-05	0.0030744	0.111566	0.0811211	0.11486	0.00250806	0.0109881
		Food processing and tobaccos	6	219.536	11.1965	2.9138	0.625878	17.5561	1511.28	1.95585	5.45924	9.85928	129.685	27.6896	2575.01	34.045	31.0025	41.0281	180.788	1.36657	41.7581	16.4648	84.9425	0.0242968	1120.41	75.5582	1623.99	7655.41	350.874	800.505	21.5467	3970.64	972.988	42.7999	1.12364	4.16546	0.0372121	4.40515	1449.51	6.18753	1.61653	0.162181	164.805	8.25166	706.707	2.40714	87.4353	8.0008	24.4035
		Textile	7	0.153861	21.4723	0.127481	0.289788	35.6768	1.91	185.337	446.209	42.2801	671.784	133.312	114.667	89.4217	18.2796	9.99892	83.2492	8.14745	16.2569	3.18952	22.5947	0.081052	5.06289	6.17583	115.202	392.948	94.9054	1.36292	1.49915	279.568	84.1231	0.0602821	2209.54	184.843	0.0017435	143.585	3.83509	176.419	574.167	14.074	1010.68	416.594	320.414	38.1611	146.401	189.124	73.8696
		Clothing, leather, fur, etc.	8	0	6.28612	0.335575	0.119135	4.75836	0.259261	0.0807808	19.2348	3.0824	18.3084	3.89378	15.0569	5.29368	2.91181	5.4769	18.8438	3.33456	2.59978	0.760653	4.82915	0.0022999	261.393	41.2688	542.599	45.5217	16.5151	0.213773	0.519208	27.2037	51.2305	0.0018307	25.0386	4.75682	0.00233035	7.21071	0.0364305	0.0086003	2.81418	0.225834	1.86838	3.55424	4.34997	0.309786	9.50678	1.01764	3.38367
		Wood processing and furnishing	9	0.00333279	0.0621667	0.00141025	0.000294066	0.0131175	0.00270094	0.00313624	0.00480204	2.22508	1.47507	0.114912	0.135082	0.0810949	0.0897554	0.111713	0.419607	0.105973	0.169517	0.0174012	0.0611843	3.66302e-05	0.0517745	0.0181236	85.9024	0.396827	0.0643781	0.00161012	0.00643988	0.242182	0.161704	0.000714802	1.23553	0.00680974	1.17032e-05	0.0809403	0.00218361	0.00164652	0.000561409	0.363661	0.497027	0.208144	0.295184	0.0426023	0.479329	0.672186	0.899045
		Paper making, printing, stationery, etc.	10	0.174475	1.39914	0.497459	0.0569466	6.05729	7.41148	0.136043	1.66791	5.86483	1985.69	19.3234	159.249	12.8575	7.22056	21.5711	76.6969	3.02238	17.5107	36.7128	36.8734	0.00547786	407.555	17.6247	731.108	147.046	38.4397	0.911075	57.4233	794.857	644.214	0.0217146	27.7899	1.59408	0.00590107	2.52215	2.7196	0.404144	0.726911	0.539543	171.02	3.5931	31.0798	2.202	9.82776	5.60715	20.819
		Petroleum refining, coking, etc.	11	5.3131	61.8818	7.62139	14.473	983.327	2.11093	1.04423	2.99087	8.34522	599.874	7105.06	966.404	681.391	119.68	110.775	433.822	9.35835	58.3212	16.6175	81.192	0.0640491	7323.84	658.981	7862.54	18847.2	706.051	0.796769	23.9392	1038.67	365	1.0298	6488.72	431.288	7.78335	630.108	0.384414	0.131378	0.110324	0.606255	5.86266	4644.43	801.438	29.6221	3422.22	9.05242	62.5975
		Chemical industry	12	23.817	284.133	0.289208	6.05265	1356.63	79.6143	37.5201	16.9399	128.291	5510.28	2461.74	22022.9	1323.54	4996.68	1289.44	2646.74	270.781	1310.45	723.849	742.632	0.326658	1479.02	861.292	29550.5	429.538	146.237	5.88315	18.2897	10531.4	6112.78	10.8369	1019.2	636.82	0.0734968	240.818	15.5188	2.914	5.25241	2.68643	221.424	399.004	3431.42	47.6423	497.28	144.795	335.949
		Nonmetal products	13	0.00238006	3.27686	0.0019759	0.0479632	4.7949	1.03691	0.0015772	0.0194928	1.74018	3.30078	0.631557	12.3461	165.089	6.16577	29.9145	19.3641	1.06999	28.2164	12.4424	11.3805	0.00188661	57.0234	2.74589	10487.9	8.69485	0.201156	0.0765358	0.572652	34.0809	5.18051	0.234081	36.935	25.5634	0.856041	18.1044	1.20772	0.094436	0.0500787	0.210392	1.8016	13.0328	7.73987	78.5708	117.188	52.3765	12.1903
		Metallurgy	14	0.110658	69.266	0	5.7245	31.4905	0.18851	0.029562	0.0872422	29.6296	2148.04	5.68922	141.918	563.2	12909.6	4789.21	4152.65	73.1407	1507.99	83.7847	635.147	0.0895813	239.591	72.0088	95139.2	220.54	0.821171	0.0115946	0.0174861	445.078	3.46925	0.00889346	281.697	238.136	0.0267686	126.705	0.10114	0.0546595	0.0276462	0.599316	86.4081	0.862481	18.8541	9.28035	19187.9	1354.51	996.061
		Metal products	15	0.0380344	1.42884	0.00353902	0.0266707	2.06233	0.370528	0.00334893	0.02749	0.610868	3.94804	1.41281	3.50208	5.02771	2.27293	29.7707	60.3576	1.35977	12.4547	2.39591	7.40149	0.00983058	173.995	10.024	574.958	2.97845	2.45779	0.0240249	1.00597	242.712	4.54024	0.0107756	200.825	0.00836261	0.00904767	1.4216	0.280616	0.0124611	0.0277478	0.159332	1.00385	1.93211	6.14534	0.284951	35.2499	62.3749	24.4715
		General and specialist machinery	16	0.0396579	2.09567	0.0381581	0.143031	28.6752	0.03819	0.00654601	0.0339495	0.122905	2.65723	1.19775	2.71659	1.7656	2.68561	3.32246	204.761	1.70128	27.5906	1.93165	14.7713	0.00362501	184.92	5.6589	67.6954	4.96201	0.324267	0.0290899	0.372712	88.0492	17.5306	0.00532998	163.052	69.9709	0.00990921	35.0545	0.226799	0.0893714	0.111036	0.0306325	1.40592	5.42144	8.13972	0.751352	54.4354	2.70434	141.227
		Transport equipment	17	0.001529	0.0192605	0.000259691	0.0011078	0.108246	0.000144906	2.19898e-05	0.000154983	0.00036122	0.00946148	0.00246868	0.0125287	0.0168733	0.010587	0.00825043	0.533813	1.14475	0.0100206	0.0016264	0.0672019	0.000522491	0.0215987	0.0158416	0.251999	2.33363	0.814773	0.000130112	0.00783247	0.225327	0.0394362	0.000769953	0.0984903	0.55918	0.000620401	0.690395	0.00204435	0.000371873	0.000163349	0.000661269	0.00960438	0.0944869	0.0382683	0.0129423	0.794348	0.0228092	0.318882
		Electrical equipment	18	0	3.35566	0.0277357	0.103199	3.85163	0.0219331	0.00792751	0.0303175	0.146948	2.78017	0.669798	1.54867	1.02521	1.32454	4.42496	175.97	4.11036	347.087	28.7691	204.12	0.00448875	817.154	2.14472	2179.36	12.867	42.862	0.0180307	1.65451	400.587	34.9093	0.0102532	49.4922	15.4803	0.00911006	33.5874	0.0367067	0.0151241	0.00769143	0.00410014	1.34235	0.0825608	2.22299	1.39852	41.4341	2.50377	95.9575
		Electronic equipment	19	0	0.00325561	6.58012e-05	4.8275e-05	0.0223431	6.53136e-05	1.71901e-05	0.000160839	0.000753383	0.00393746	0.000946779	0.00937204	0.00205727	0.00314907	0.019406	0.945597	0.0173499	0.526569	3.38875	1.33945	2.79362e-05	0.293161	0.00989978	0.95334	0.0698563	0.471578	0.000193282	0.00740459	2.1035	1.87209	2.03619e-07	0.00524278	0.00342041	3.11371e-06	0.00579678	1.09252e-05	1.04047e-05	4.18479e-06	3.05005e-06	0.00308205	0.000540959	0.00232567	5.25889e-05	0.0100195	0.000176445	0.0472968
		Instrument and meter	20	0	0.696736	0.116075	0.0120334	42.164	0.020332	0.000577672	0.00414237	0.00304559	0.758193	4.70091	2.74318	0.672178	1.48998	8.39225	171.518	15.2746	23.3653	2.90134	1030.66	0.0105167	57.5694	14.6242	172.639	6.75163	6.36924	0.00223493	0.0738903	3913.13	44.82	0.0201233	14.7809	0.163649	0.0019485	38.5682	0.0473644	0.00147258	0.00019678	0.0761189	0.0891094	4.14465	4.03235	0.335904	36.8421	3.30172	147.826
		Other manufacturing	21	0	0	0	0	0	0	0	0	0	0	0	0	0	0	0	0	0	0	0	0	0	0	0	0	0	0	0	0	0	0	0	0	0	0	0	0	0	0	0	0	0	0	0	0	0	0
		Electricity and hot water production and supply	22	1.11296	36.0674	1.61963	4.47883	9.85456	1.8697	0.767709	1.0777	5.18531	131.051	115.9	148.862	72.5731	117.553	88.0702	115.26	2.49228	35.1945	17.118	36.0158	0.0188698	168366	236.375	658.362	311.225	156.763	2.31559	6.37039	301.03	249.458	2.18358	116.692	232.012	2.42978	210.93	4.53368	2.16567	0.458581	1.09442	53.3998	1387.05	411.112	31.122	2269.69	110.386	115.282
		Gas and water production and supply	23	2.94466e-05	0.00111961	2.88399e-05	0.000107312	0.000693205	0.000170256	5.79691e-05	5.49432e-05	0.000203551	0.00827505	0.0080342	0.00722652	0.00651771	0.0336075	0.00587252	0.00550327	0.000301395	0.00113007	0.00101191	0.00134345	1.53148e-06	2.81616	0.043044	0.12028	0.0570625	0.00542387	0.000676596	0.000659198	0.0550355	0.0340723	0.0355385	1.97753	0.199599	0.00105678	0.361422	0.0677434	0.0171901	0.00506064	0.00840051	0.180193	0.76938	2.33046	0.174208	5.68347	0.228964	0.681357
		Construction	24	0	5.15982e-06	3.55541e-06	6.08892e-07	1.18639e-06	3.60667e-07	2.82061e-08	2.57793e-07	3.19161e-06	2.21098e-05	4.90783e-06	1.41489e-05	7.49622e-05	8.17025e-06	0.000218005	5.05924e-05	4.64733e-07	2.45994e-05	7.53613e-06	6.66122e-06	4.61922e-09	0.00236485	5.83099e-05	0.0062785	0.000261399	7.38949e-05	1.11788e-06	4.78222e-06	0.000385941	0.000740334	4.14712e-05	0	0.0195535	0	0.00311859	1.40887e-05	5.85562e-06	6.04969e-07	1.24651e-06	7.46387e-05	0.00126286	0.00321188	0.000722046	0.00662454	0.000405785	0.00121655
		Transport and storage	25	1.59659	2065.92	0.892839	2.67788	52.0206	7.90088	1.31498	2.80671	12.5489	187.721	514.424	223.379	138.516	157.454	120.838	343.867	9.78877	108.61	33.3008	123.293	0.0281049	1075.66	265.342	5163.49	5588.66	1280.1	1.35416	32.8666	2660.8	523.027	0.725255	448.517	71.4952	0.296628	22.4934	2.96285	0.273384	0.403006	0.816929	13.4597	339.739	84.6486	11.8972	564.843	57.1661	98.2007
		Wholesale and retailing	26	0.28302	200.978	0.108912	0.424448	26.3658	2.01749	0.459633	1.70685	4.13961	75.1691	99.9648	57.9564	21.176	43.2358	30.6205	207.018	10.6537	84.4595	67.288	104.815	0.0126842	390.971	56.7985	1525.38	96.3082	265.36	0.720668	2.56916	421.993	74.1427	0.00208733	1.34839	0.757476	0.00153292	0.135166	0.0138821	0.00133692	0.0035613	0.00416247	0.0697813	0.701279	0.401695	0.0250894	3.38229	0.264022	0.495924
		Hotel and restaurant	27	0	0	0	0	0	0	0	0	0	0	0	0	0	0	0	0	0	0	0	0	0	0	0	0	0	0	0	0	0	0	0	0	0	0	0	0	0	0	0	0	0	0	0	0	0	0
		Leasing and commercial services	28	0	0	0	0	0	0	0	0	0	0	0	0	0	0	0	0	0	0	0	0	0	0	0	0	0	0	0	0	0	0	0	0	0	0	0	0	0	0	0	0	0	0	0	0	0	0
		Scientific research	29	0	0	0	0	0	0	0	0	0	0	0	0	0	0	0	0	0	0	0	0	0	0	0	0	0	0	0	0	0	0	0	0	0	0	0	0	0	0	0	0	0	0	0	0	0	0
		Other services	30	0.00647119	0.542334	0.0241745	0.0240085	0.279869	0.0133464	0.00177875	0.0117624	0.0249861	0.472305	0.278954	0.503211	0.193665	0.302456	0.281059	1.13549	0.0168584	0.340076	0.159932	0.568692	6.19287e-05	51.8898	1.91665	20.0851	7.50898	7.45448	0.0236613	0.403817	17.9458	13.2369	0.0150556	5.57007	16.6198	0.0322066	2.66984	0.129403	0.0247261	0.0336794	0.0313289	0.848661	3.1312	6.1664	0.58872	43.5393	2.70374	6.41691
30	Xinjiang	Agriculture	1	17390	15.1563	0.825201	3.1086	26.1228	2818.91	244.946	5.32812	36.8809	96.6315	7.37909	20244.2	2.85335	5.58303	4.52346	25.6789	14.4455	25.2428	5.77746	0.214239	5058.35	25.5927	143.594	19869.2	224.476	25.1458	6453.46	47.6045	4376.44	65237.8	24829.7	0	314.042	10.1176	53.141	17044.3	821.232	134.319	777.229	852.785	816.445	25890.6	1.23248	103.105	12.122	15.7314
		Coal mining	2	6.24706	3167.64	0	52.8244	13.3971	0.417453	0.0825155	0.0260675	0.0284419	3.23953	10.6316	21.936	11.3953	3.62359	0.282674	2.70929	7.2295	5.58466	0.218101	0.0450861	26.7038	923.706	0.242531	5.8722	6.24457	0.57908	1.14218	0.204142	7.49459	144.151	0.109856	11.5368	0.0218774	0.325323	3.2716	0.00763525	0.0033453	0.000150308	7.29386e-05	0.0114095	1.1743	0.644975	0.0361588	13.1849	0.00654088	0.0485735
		Petroleum and gas	3	0	0	0.157602	0	0.199656	0	0	0	0	0	838.882	0.0960064	0	0	0	0	0	0	0	0	0	0	409.207	0	0	0	0	0	0	0.000940426	0	56.167	9672.61	0	20.5156	0.0726078	0.0586585	0.00417447	0.0112287	0.404195	2082.97	14.2479	0.533597	147.954	0.668196	2.54441
		Metal mining	4	0	0.0554556	0	989.959	0	0.000212289	0	0	0	0.00130518	0	9.25993	1.41683	26.511	0.62663	1.97784	0.0511901	10.6172	0.0697016	0.00929697	0.288802	0	0	0	8.3735e-05	0	0.0040247	0	0	0.0300558	0	0	3.43585	65.7707	0.000251616	0	0	0	3.24188e-06	0	0	0.0226082	0.307003	344.304	0.159828	0.170828
		Nonmetal mining	5	0	1.62809	0	199.059	3879.35	0.108257	0.00814707	4.1592e-05	9.04149e-05	1.55709	0.0891916	148.386	376.871	41.3241	2.12415	7.05723	3.44022	9.47142	5.70581	0.0483453	0.176081	24.0637	0.718665	6219.13	14.9965	0.0406231	0.0873377	0.0044542	42.4537	3.41906	66.3812	427.614	1680.65	24.1027	9364.98	6.66767	0.00308427	0.00337292	0.349903	0.0666178	19.5152	485.801	115.37	398.48	0.682532	34.2435
		Food processing and tobaccos	6	8336.2	1.9961	15.1251	42.1989	145.515	2578.17	2.7401	1.10963	2.99917	39.1542	58.5626	4016.09	16.0439	42.5443	3.68307	189.58	76.5038	240.53	81.5656	9.66946	102.093	270.076	155.614	682.769	12497.7	113.394	15415.6	9.35041	3329.92	15867.9	1705.94	0.215217	18.0931	2.66937	35.0697	2591.14	9.10752	0.342032	0.0515669	54.1588	18.2873	1074.38	1.19523	105.905	0.760172	26.5521
		Textile	7	3.23587	2.12023	0.366509	10.8216	163.782	1.80469	143.812	50.2328	7.1235	112.336	156.161	99.0517	23.34	13.8935	0.497145	48.3508	252.624	51.8642	8.7514	1.42457	188.63	0.675944	7.04472	26.8258	355.301	16.9875	14.5367	0.360328	129.856	759.849	1.3308	234.396	444.686	0.0692703	633.113	3.79704	143.823	67.2857	2.47851	183.955	511.354	269.794	10.4948	98.2146	9.95236	44.5157
		Clothing, leather, fur, etc.	8	0	0.00491595	0.00764098	0.0352349	0.173006	0.00194011	0.000496434	0.0171498	0.00411309	0.0242473	0.0361242	0.103011	0.010943	0.017528	0.00215669	0.0866793	0.818868	0.0656882	0.0165296	0.00241141	0.0423915	0.276394	0.372832	1.00068	0.325989	0.0234122	0.0180581	0.000988361	0.100075	3.66491	0.000320083	0.0210369	0.0906338	0.000733278	0.25181	0.000285665	5.5529e-05	0.00261191	0.000314982	0.00269331	0.0345524	0.0290088	0.000674742	0.0505111	0.000424126	0.0161494
		Wood processing and furnishing	9	0.0489208	0.00428434	0.0028298	0.00766444	0.0420297	0.00178117	0.00169849	0.000377309	0.261654	0.172157	0.0939493	0.0814417	0.0147732	0.0476135	0.00387665	0.170094	2.29335	0.377454	0.0333238	0.00269241	0.059499	0.00482449	0.014429	13.9612	0.25043	0.00804267	0.0119861	0.00108032	0.0785127	1.01943	0.0110137	0.09148	0.0114342	0.000324528	0.249092	0.00150893	0.000936857	4.59184e-05	0.0446985	0.0631396	0.178318	0.173475	0.00817728	0.224433	0.0246884	0.37814
		Paper making, printing, stationery, etc.	10	0.363811	0.0136975	0.141799	0.210843	2.75701	0.694307	0.0104661	0.0186166	0.0979698	32.9217	2.24422	13.639	0.332731	0.544121	0.106336	4.41653	9.29141	5.53875	9.98731	0.2305	1.26397	5.39483	1.99328	16.8793	13.1824	0.682178	0.963451	1.36842	36.6052	576.927	0.0475285	0.292291	0.380224	0.0232453	1.10261	0.266965	0.0326663	0.00844587	0.00942059	3.08621	0.437277	2.59465	0.0600411	0.653678	0.029255	1.2439
		Petroleum refining, coking, etc.	11	284.298	15.5464	55.7487	1375.1	11485.3	5.07464	2.06152	0.85666	3.57732	255.22	21175.6	2123.96	452.498	231.435	14.0131	641.06	738.27	473.389	116.006	13.0243	379.249	2487.79	1912.51	4658.21	43358.2	321.542	21.6218	14.6395	1227.48	8388.18	57.8415	1751.34	2639.87	786.783	7068.87	0.968351	0.272501	0.032894	0.271639	2.71492	14504.5	1716.94	20.7268	5841.2	1.21201	95.977
		Chemical industry	12	805.682	45.1272	1.3374	363.557	10017.4	120.997	46.8284	3.06742	34.7671	1482.1	4638.32	30599.5	555.661	6108.6	103.121	2472.57	13504.7	6724.54	3194.59	75.3124	1222.8	317.615	1580.28	11068.1	624.709	42.1029	100.93	7.07087	7868.2	88810.7	384.806	173.91	2464.23	4.69686	1707.95	24.714	3.8211	0.99005	0.760962	64.8243	787.771	4647.39	21.0746	536.594	12.256	325.639
		Nonmetal products	13	0.115505	0.746641	0.0131085	4.13305	50.7938	2.26079	0.00282402	0.00506377	0.676555	1.27367	1.70713	24.6096	99.4321	10.8139	3.43212	25.9521	76.5564	207.721	78.7785	1.65573	10.1317	17.5678	7.22774	5635.49	18.1416	0.0830848	1.8837	0.317609	36.5289	107.978	11.9245	9.04145	141.912	78.4821	184.207	2.75921	0.177653	0.0135421	0.0854974	0.756674	36.9143	15.0385	49.8615	181.411	6.36013	16.9516
		Metallurgy	14	3.79009	11.1385	0	348.14	235.432	0.290072	0.0373568	0.0159948	8.12993	584.974	10.8533	199.649	239.4	15979.5	387.792	3927.84	3693.32	7834.88	374.387	65.2164	339.523	52.0939	133.77	36079.2	324.753	0.239374	0.201399	0.00684463	336.679	51.0331	0.319741	48.6672	932.998	1.73203	909.854	0.163078	0.0725694	0.00527622	0.171883	25.6128	1.7241	25.8541	4.15644	20963.5	116.082	977.547
		Metal products	15	0.0223068	0.00393445	0.000283739	0.0277745	0.264021	0.00976311	7.24664e-05	8.63022e-05	0.00287014	0.0184107	0.0461517	0.0843626	0.0365954	0.0481761	0.041278	0.977587	1.17576	1.10805	0.183325	0.0130136	0.638008	0.647809	0.318865	3.7336	0.0751019	0.0122683	0.00714591	0.00674276	3.14388	1.14364	0.00663384	0.594111	0.000561038	0.0100245	0.174803	0.00774786	0.000283296	9.06802e-05	0.000782481	0.00509528	0.0661363	0.1443	0.00218536	0.659459	0.0915352	0.411251
		General and specialist machinery	16	0.185736	0.0460817	0.0244302	1.18945	29.315	0.00803565	0.00113113	0.00085111	0.00461136	0.0989517	0.312445	0.52258	0.102625	0.454561	0.0367869	26.4834	11.7471	19.6017	1.18028	0.207395	1.87871	5.49794	1.43748	3.51039	0.999133	0.0129254	0.0690944	0.0199494	9.10759	35.2625	0.026203	3.85194	37.4863	0.0876734	34.4207	0.0500051	0.016225	0.00289769	0.00120132	0.0569853	1.48193	1.52628	0.046015	8.13233	0.0316915	18.9526
		Transport equipment	17	0.604193	0.0357335	0.0140281	0.777284	9.33676	0.00257252	0.000320595	0.000327822	0.00114349	0.0297272	0.0543342	0.203346	0.0827489	0.151189	0.00770746	5.82529	666.911	0.600658	0.0838464	0.0796094	22.8471	0.0541808	0.339526	1.10255	39.646	2.74019	0.0260746	0.0353717	1.96649	6.69286	0.319368	0.196312	25.2759	0.463129	57.1972	0.0380302	0.00569617	0.000359671	0.00218804	0.0328452	2.17914	0.605431	0.0668757	10.0126	0.0225524	3.61063
		Electrical equipment	18	0	2.75172	0.662216	32.0044	146.842	0.172104	0.0510847	0.0283442	0.20561	3.86087	6.51586	11.1098	2.22226	8.36052	1.8271	848.763	1058.42	9195.83	655.544	106.878	86.7555	906.023	20.3171	4214.49	96.619	63.7139	1.5971	3.30251	1545.24	2618.64	1.87977	43.6023	309.282	3.00587	1229.9	0.301814	0.102394	0.00748539	0.00599646	2.02903	0.8416	15.5447	3.19409	230.841	1.0942	480.231
		Electronic equipment	19	0	0.00612424	0.00360403	0.0343441	1.95408	0.00117568	0.000254112	0.000344951	0.00241819	0.0125436	0.0211286	0.154233	0.0102298	0.045598	0.0183816	10.4628	10.2486	32.0038	177.137	1.60887	1.2386	0.745651	0.215135	4.2292	1.20333	1.60809	0.039274	0.0339055	18.6138	322.149	8.56364e-05	0.0105957	0.156764	0.00235679	0.486941	0.00020607	0.000161597	9.34276e-06	1.02329e-05	0.010687	0.01265	0.0373066	0.000275527	0.128054	0.000176891	0.542996
		Instrument and meter	20	0	6.36016e-05	0.000308514	0.00041543	0.178945	1.77601e-05	4.1439e-07	4.31116e-07	4.7438e-07	0.000117211	0.00509077	0.00219067	0.000162195	0.00104694	0.00038575	0.0920936	0.437844	0.0689123	0.0073595	0.0600749	0.022627	0.0071056	0.0154218	0.0371645	0.00564375	0.00105396	2.20373e-05	1.64186e-05	1.68034	0.374266	0.000410696	0.0014496	0.000363966	7.15686e-05	0.157217	4.3353e-05	1.10984e-06	2.13187e-08	1.23926e-05	1.49941e-05	0.00470319	0.00313889	8.54014e-05	0.0228493	0.000160626	0.0823558
		Other manufacturing	21	0.0327918	0.0339351	0.0382267	0.56663	1.887	0.00952786	0.00463537	0.0025778	0.0029902	0.156983	0.448381	0.530262	0.245924	0.768117	0.023546	0.881023	0.710893	0.95945	0.409046	0.0267437	1.0401	3.52371	2.31613	0.159635	5.86355	0.0625311	0.0939183	0.00776105	1.39246	15.1981	0.000657751	0.00423269	0.0240979	0.000682715	0.0118058	8.4464e-05	0.000235219	7.1416e-05	3.68806e-06	0.00990302	0.0138685	0.0106477	0.000619627	0.984771	0.0105184	0.00857317
		Electricity and hot water production and supply	22	2.31807	0.352696	0.461143	16.5638	4.48024	0.174953	0.0589944	0.0120152	0.0865197	2.17027	13.4453	12.7348	1.87593	8.84834	0.433653	6.62959	7.65302	11.1195	4.65144	0.224882	4.34908	2226.12	26.7025	15.1824	27.8689	2.77885	2.44591	0.151636	13.8474	223.148	4.77392	1.22596	55.2769	9.56036	92.1071	0.444533	0.174847	0.0053221	0.019087	0.962544	168.61	34.2818	0.847625	150.793	0.575276	6.88005
		Gas and water production and supply	23	0.0262632	0.00468836	0.00351626	0.169945	0.134956	0.00682212	0.00190756	0.000262309	0.00145439	0.0586828	0.399114	0.264731	0.0721444	1.08326	0.0123824	0.135548	0.396314	0.152892	0.117746	0.00359211	0.15115	15.9448	2.08224	1.18778	2.18808	0.0411716	0.306038	0.00671921	1.0841	13.0516	33.2715	8.89659	20.3638	1.78058	67.583	2.84438	0.594308	0.0251501	0.0627378	1.39087	40.0497	83.217	2.03175	161.694	0.510971	17.413
		Construction	24	0	0	0	0	0	0	0	0	0	0	0	0	0	0	0	0	0	0	0	0	0	0	0	0	0	0	0	0	0	0	0	0	0	0	0	0	0	0	0	0	0	0	0	0	0	0
		Transport and storage	25	79.6201	483.707	6.08664	237.121	566.269	17.7015	2.41946	0.749224	5.01337	74.4337	1428.87	457.545	85.728	283.769	14.2463	473.567	719.694	821.609	216.657	18.4325	155.095	340.528	717.696	2851.04	11982.2	543.313	34.2479	18.7315	2930.58	11202.2	37.9647	112.822	407.845	27.945	235.177	6.95578	0.528474	0.111986	0.341133	5.80899	988.827	169.008	7.75827	898.514	7.1332	140.323
		Wholesale and retailing	26	0.291541	0.972009	0.0153367	0.776347	5.92845	0.0933681	0.0174687	0.00941156	0.0341614	0.615671	5.73548	2.45214	0.270719	1.60956	0.0745694	5.88912	16.1797	13.1976	9.04292	0.323683	1.44587	2.55667	3.17339	17.3976	4.26524	2.32645	0.376488	0.0302455	9.60062	32.8019	0.00225701	0.00700623	0.0892562	0.00298307	0.0291916	0.000673199	5.33835e-05	2.04414e-05	3.5904e-05	0.000622095	0.0421617	0.0165667	0.000337958	0.111137	0.000680515	0.014638
		Hotel and restaurant	27	3.30029	1.07301	9.04962	13.104	108.236	3.58079	0.143287	0.106624	0.545906	9.61154	11.9838	176.424	7.59075	16.1591	2.15265	129.72	83.0207	156.123	49.6839	6.10262	22.2239	94.3314	67.7474	622.181	267.958	81.5606	4.65792	9.34407	1391.45	9021.2	0.0110675	0.013069	2.46204	0.192434	5.95481	0.0856929	0.00897573	0.00501743	0.00330306	0.123553	0.771064	8.93627	0.114377	4.60758	0.094787	5.10573
		Leasing and commercial services	28	5.93629e-08	2.25119e-07	4.80903e-06	3.5055e-06	1.64158e-05	7.18628e-07	8.9633e-09	4.39154e-08	9.35348e-08	1.63176e-06	1.60271e-05	2.36511e-05	1.04055e-06	4.98816e-06	2.17161e-07	1.58213e-05	2.71825e-05	2.10786e-05	1.0536e-05	4.58359e-07	4.46116e-06	1.95259e-05	2.67596e-05	6.82404e-05	8.64564e-05	5.72524e-05	8.11757e-06	1.89629e-06	6.27285e-05	0.00151188	3.05494e-06	6.82269e-07	0.00042686	3.99835e-06	0.000170367	2.5901e-06	1.5441e-07	3.02828e-07	3.97005e-08	8.44696e-07	2.44248e-05	8.57075e-05	9.86005e-07	9.13539e-05	6.12141e-07	4.98378e-05
		Scientific research	29	0	0	0	0	0	0	0	0	0	0	0	0	0	0	0	0	0	0	0	0	0	0	0	0	0	0	0	0	0	0	0	0	0	0	0	0	0	0	0	0	0	0	0	0	0	0
		Other services	30	6.13568	2.41427	3.13336	40.4196	57.923	0.568521	0.0622245	0.059698	0.189789	3.56064	14.7317	19.597	2.27889	10.3639	0.630004	29.7318	23.5659	48.9125	19.7835	1.61648	6.49763	312.327	98.5657	210.854	306.097	60.155	11.3776	4.37575	375.797	5390.29	14.9843	26.6395	1802.57	57.688	530.73	5.77603	0.908774	0.177936	0.248733	6.96384	173.274	234.082	7.29923	1316.82	6.41445	174.337
		Imports	IM	770273	1.03011e+06	1297.01	947040	323555	2.14451e+06	103125	269826	127542	334374	4.96124e+06	1.78857e+06	541230	804885	779667	2.63032e+06	7.18441e+06	1.37458e+06	3.24698e+06	595158	194693	532614	1.50896e+06	5.22439e+06	3.69758e+06	1.69937e+06	1.42347e+06	1.00315e+06	5.03611e+06	7.45519e+06	267950	842262	193616	994714	375136	1.88463e+06	62154.1	204850	88065.5	372728	421677	2.40777e+06	183454	5.3513e+06	537065	1.40666e+06
	Total intermediate inputs		TII	2.32692e+06	8.61293e+06	11229.1	1.63322e+06	1.37994e+06	7.95011e+06	451416	1.72062e+06	960278	2.6035e+06	6.53835e+06	9.52001e+06	4.43731e+06	2.94075e+06	3.35789e+06	1.00894e+07	2.45017e+07	6.65662e+06	2.07436e+07	2.00756e+06	922108	2.79967e+07	2.28975e+06	3.19387e+07	2.23143e+07	1.64803e+07	7.74619e+06	1.04293e+07	2.2171e+07	6.69327e+07	1.94096e+06	8.36742e+06	4.41322e+06	1.65189e+06	2.97824e+06	1.38871e+07	599742	2.09061e+06	691099	3.27676e+06	9.5275e+06	1.63349e+07	2.07794e+06	3.769e+07	7.05573e+06	1.01696e+07
		Compensation of employees	VA001	947672	159205	4014.56	198587	754466	762509	25968.6	303658	112645	355726	108288	1.42807e+06	453781	101421	289831	1.45328e+06	1.46908e+06	591291	1.23302e+06	285846	232664	986425	231618	3.8427e+06	4.32812e+06	7.89259e+06	2.35645e+06	9.7272e+06	7.78343e+06	3.4768e+07	1.4951e+06	725362	2.13974e+06	116003	575613	1.53555e+06	81754.8	809527	152066	462785	206835	1.69162e+06	271857	2.5198e+06	533219	1.65904e+06
		Net taxes on production	VA002	10055.6	143907	-2961.5	75538.4	152235	629847	9656.79	91542.6	42676.3	99488.6	765019	851167	220932	83868.2	121630	407827	1.65336e+06	194100	397275	84570.3	49255.1	663162	-60009.9	1.93257e+06	701370	7.02461e+06	558614	1.16662e+06	1.3718e+06	7.58179e+06	0	108329	3.02751e+06	47164.1	63616.8	934530	18232.2	22709.4	32785.2	94065.8	1.05484e+06	489644	114585	530000	208918	318912
		Depreciation of fixed capital	VA003	223245	10299.6	10062.3	29180.2	284953	177511	6727.41	36519.8	19610	131265	62863.6	282427	106257	49134.7	83387.6	255759	497322	129851	578700	31114.9	43929.7	2.39149e+06	188629	669882	2.67206e+06	1.0495e+06	397496	1.53525e+06	1.0259e+06	8.13819e+06	86938.6	266763	1.84637e+06	83836.1	248662	497300	25975	71952.7	23449.1	75152.5	96122.7	764826	93910	1.16898e+06	196381	346757
		Operating surplus	VA004	203810	188961	22647	-24069.6	-398.354	94399.6	9122.1	173019	21723.9	204249	248049	1.88381e+06	221872	4868.4	153634	89583.5	2.06248e+06	270583	251092	135767	125694	501933	78326.9	607163	-175689	4.59037e+06	126815	-201766	1.56371e+06	2.00776e+07	0	970474	1.86976e+06	191652	15800.5	2.62586e+06	26036.7	151320	86856	409068	-146954	2.09214e+06	226360	3.72103e+06	369258	1.49901e+06
	Total value added		TVA	1.38478e+06	502372	33762.4	279236	1.19126e+06	1.66427e+06	51474.9	604739	196656	790730	1.18422e+06	4.44548e+06	1.00284e+06	239292	648483	2.20645e+06	5.68224e+06	1.18583e+06	2.46009e+06	537298	451542	4.54301e+06	438564	7.05231e+06	7.52586e+06	2.05571e+07	3.43938e+06	1.22273e+07	1.17448e+07	7.05656e+07	1.58204e+06	2.07093e+06	8.88338e+06	438655	903692	5.59324e+06	151999	1.05551e+06	295156	1.04107e+06	1.21084e+06	5.03823e+06	706713	7.93981e+06	1.30778e+06	3.82372e+06
	Total inputs		TI	3.7117e+06	9.11531e+06	44991.4	1.91246e+06	2.5712e+06	9.61437e+06	502891	2.32536e+06	1.15693e+06	3.39423e+06	7.72257e+06	1.39655e+07	5.44016e+06	3.18005e+06	4.00638e+06	1.22958e+07	3.01839e+07	7.84244e+06	2.32037e+07	2.54486e+06	1.37365e+06	3.25397e+07	2.72832e+06	3.8991e+07	2.98401e+07	3.70373e+07	1.11856e+07	2.26566e+07	3.39158e+07	1.37498e+08	3.523e+06	1.04383e+07	1.32966e+07	2.09054e+06	3.88193e+06	1.94804e+07	751740	3.14612e+06	986255	4.31783e+06	1.07383e+07	2.13732e+07	2.78466e+06	4.56298e+07	8.36351e+06	1.39933e+07
[truncated: 1,009 more columns]
